# Supplementary material for: Cross-Species Transmission and Differential Fate of an Endogenous Retrovirus in Three Mammal Lineages
Source: PLoS Pathog. 2015 Nov 12;11(11):e1005279. doi: 10.1371/journal.ppat.1005279 (PMC4643047; doi:10.1371/journal.ppat.1005279)
Supplement: S1 Table — (XLSX) [file ppat.1005279.s001.xlsx]

## Sheet: cat_provirus
ERV in cat	ortholog in tiger	divergence	age(MA)	envelope remnant	envelope deletion type
FcERV_gamma6-1	absent	0.01339	3.71944	N	1
FcERV_gamma6-2	present	0.03079	8.55278	N	1
FcERV_gamma6-3	?	0.02865	7.95833	N	1
FcERV_gamma6-6	absent	0.02007	5.575	N	1
FcERV_gamma6-9	absent	0.00969	2.69167	N	1
FcERV_gamma6-10	?	0.03118	8.66111	N	1
FcERV_gamma6-11	absent	0.02622	7.28333	N	1
FcERV_gamma6-12	?	0.01216	3.37778	N	1
FcERV_gamma6-20	present	0.02342	6.50556	N	1
FcERV_gamma6-21	present	0.01345	3.73611	N	1
FcERV_gamma6-24	absent	0.00322	0.894444	N	1
FcERV_gamma6-25	?	0.00317	0.880556	N	1
FcERV_gamma6-28	?	0.01362	3.78333	N	1
FcERV_gamma6-29	?	0.01215	3.375	N	1
FcERV_gamma6-30	?	0.02384	6.62222	N	1
FcERV_gamma6-32	present	0.07004	19.4556	Y
FcERV_gamma6-33	present	0.03939	10.9417	N	1
FcERV_gamma6-35	present	0.03514	9.76111	Y
FcERV_gamma6-36	present	0.016	4.44444	N	1
FcERV_gamma6-37	present	0.01366	3.79444	N	1
FcERV_gamma6-38	present	0.05733	15.925	N	1
FcERV_gamma6-40	?	0.04031	11.1972	N	4
FcERV_gamma6-41	?	0.02633	7.31389	N	1
FcERV_gamma6-42	present	0.04497	12.4917	N	2
FcERV_gamma6-43	present	0.01312	3.64444	N	1
FcERV_gamma6-44	present	0.00963	2.675	Y	5
FcERV_gamma6-45	?	0.02478	6.88333	N	1
FcERV_gamma6-48	?	0.04398	12.2167	N	1
FcERV_gamma6-49	present	0.02826	7.85	N	1
FcERV_gamma6-50	?	0.02641	7.33611	N	1
FcERV_gamma6-53	present	0.02861	7.94722	N	1
FcERV_gamma6-54	present	0.037	10.2778	N	1
FcERV_gamma6-59	present	0.04709	13.0806	Y
FcERV_gamma6-60	present	0.05136	14.2667	Y
FcERV_gamma6-62	present	0.03189	8.85833	Y
FcERV_gamma6-63	present	0.04428	12.3	Y
FcERV_gamma6-64	present	0.0237	6.58333	N	3
FcERV_gamma6-65	present	0.02142	5.95	Y
FcERV_gamma6-66	present	0.03535	9.81944	N	3
FcERV_gamma6-68	present	0.03951	10.975	Y
FcERV_gamma6-70	present	0.04865	13.5139	N	1
FcERV_gamma6-71	present	0.04165	11.5694	N	2
FcERV_gamma6-72	present	0.02653	7.36944	N	1

## Sheet: ML_provirus
ERV in M. lucifugus	ortholog in Brandtii	orthlog in Davidii	ortholog in E. fuscus	divergence	age(MA)	subfamily	envelope
MLERV1.62	present	absent	absent	0.03681	6.81667	MLERV1_3	N
MLERV1.63	?	absent	?	0.00775	1.43519	MLERV1_3	N
MLERV1.64	absent	absent	absent	0	0	MLERV1_3	N
MLERV1.65	absent	absent	absent	0	0	MLERV1_3	N
MLERV1.67	?	absent		0.02089	3.86852	MLERV1_3	N
MLERV1.68	?	?	absent	0.0084	1.55556	MLERV1_3	N
MLERV1.69	absent	?	?	0.01809	3.35	MLERV1_3	N
MLERV1.70	absent	absent	absent	0.00272	0.503704	MLERV1_3	N
MLERV1.71	absent	absent	absent	0.00418	0.774074	MLERV1_3	N
MLERV1.72	absent	absent	?	0.00262	0.485185	MLERV1_3	N
MLERV1.73	absent	?	?	0.00668	1.23704	MLERV1_3	N
MLERV1.77	present	?	?	0.00673	1.2463	MLERV1_1	Y
MLERV1.78	present	?	absent	0.0569	10.537	MLERV1_1	Y
MLERV1.79	?	absent	absent	0.03434	6.35926	MLERV1_1	Y
MLERV1.80	?	?	absent	0.01872	3.46667	MLERV1_2	Y
MLERV1.81	?	?	?	0.01269	2.35	MLERV1_2	Y
MLERV1.82	present	absent	?	0.02435	4.50926	MLERV1_3	N

## Sheet: Other_bat_provirus
provirus	ortholog in M.lucifugus	divergence	age(MA)	subfamily	envelope
EFERV1.1		0.0317637	5.88217	MLERV1_2	Y
MBERV1.1		0.00859608	1.59187	MLERV1_2	Y
MBERV1.2		0.0207339	3.83961	MLERV1_2	Y
MBERV1.3	MLERV1.77	0.0137304	2.54266	MLERV1_1	Y
MBERV1.4	MLERV1.78	0.0145283	2.69043	MLERV1_1	Y
MBERV1.5	MLERV1.62	0.0243133	4.50247	MLERV1_3	N
MBERV1.6	MLERV1.82	0.0207446	3.8416	MLERV1_3	N
MBERV1.7		0	0	MLERV1_2	Y
MBERV1.8		0.0020562	0.380779	MLERV1_2	Y
MDERV1.1		0.0180732	3.34688	MLERV1_2	Y
MDERV1.2		0.0263763	4.88451	MLERV1_1	Y
MDERV1.3		0.0754404	13.9704	MLERV1_2	Y
MDERV1.4		0.0152677	2.82735	MLERV1_3	N

## Sheet: pangolin_provirus
provirus in pangolin	divergence	age(MA)	envelope
ERV106LTR.fa	0.0454685	10.3337	Y
ERV159LTR.fa	0.0773882	17.5882	Y
