# Supplementary material for: Cross-Species Transmission and Differential Fate of an Endogenous Retrovirus in Three Mammal Lineages
Source: PLoS Pathog. 2015 Nov 12;11(11):e1005279. doi: 10.1371/journal.ppat.1005279 (PMC4643047; doi:10.1371/journal.ppat.1005279)
Supplement: S1 File — (ZIP) [file ppat.1005279.s008.zip]

Archive with 10 entries (9 files):
- cat.all.bed
- EFuscus.all.bed
- __MACOSX/
- __MACOSX/._EFuscus.all.bed
- Mbrandtii.all.bed
- Mdavidii.all.bed
- Mlucifugus.all.bed
- __MACOSX/._Mlucifugus.all.bed
- pangolin.MPERV1.bed
- Tiger.all.bed
