# Supplementary material for: Cross-Species Transmission and Differential Fate of an Endogenous Retrovirus in Three Mammal Lineages
Source: PLoS Pathog. 2015 Nov 12;11(11):e1005279. doi: 10.1371/journal.ppat.1005279 (PMC4643047; doi:10.1371/journal.ppat.1005279)
Supplement: S1 File — (ZIP) [file ppat.1005279.s008.zip › cat.all.bed]

gi|408524552|ref|NW_004066079.1|	343713	348488	ERV1-1_FCa-LTR	4.2	-	1	353	full
gi|408524661|ref|NW_004065970.1|	220258	226633	ERV1-1_FCa-LTR	7.7	-	1	353	full
gi|408524685|ref|NW_004065946.1|	36084	42632	ERV1-1_FCa-LTR	8.9	+	1	348	full
gi|408524879|ref|NW_004065752.1|	37084	42195	ERV1-1_FCa-LTR	4.3	-	1	353	full
gi|408524879|ref|NW_004065752.1|	37084	42913	ERV1-1_FCa-LTR	4.3	-	1	353	full
gi|408524925|ref|NW_004065706.1|	169763	176290	ERV1-1_FCa-LTR	12.0	-	1	353	full
gi|408526168|ref|NC_018741.1|	56792768	56797985	ERV1-1_FCa-LTR	5.4	+	1	353	full
gi|408526168|ref|NC_018741.1|	68815321	68821011	ERV1-1_FCa-LTR	10.0	+	1	353	full
gi|408526168|ref|NC_018741.1|	69172995	69178877	ERV1-1_FCa-LTR	8.5	+	118	353	full
gi|408526168|ref|NC_018741.1|	73343193	73349238	ERV1-1_FCa-LTR	7.1	+	1	353	full
gi|408526168|ref|NC_018741.1|	74981880	74988256	ERV1-1_FCa-LTR	10.0	+	1	353	full
gi|408526168|ref|NC_018741.1|	79863846	79870400	ERV1-1_FCa-LTR	2.3	+	1	353	full
gi|408526168|ref|NC_018741.1|	123152880	123160873	ERV1-1_FCa-LTR	13.8	-	1	353	full
gi|408526169|ref|NC_018740.1|	58163447	58169636	ERV1-1_FCa-LTR	5.0	-	1	353	full
gi|408526170|ref|NC_018739.1|	8297520	8303316	ERV1-1_FCa-LTR	6.9	-	1	353	full
gi|408526170|ref|NC_018739.1|	50522520	50529889	ERV1-1_FCa-LTR	9.4	-	1	353	full
gi|408526170|ref|NC_018739.1|	57344666	57351211	ERV1-1_FCa-LTR	15.5	+	1	353	full
gi|408526170|ref|NC_018739.1|	65350871	65358097	ERV1-1_FCa-LTR	14.3	+	1	352	full
gi|408526171|ref|NC_018738.1|	14455668	14461680	ERV1-1_FCa-LTR	6.0	+	1	353	full
gi|408526172|ref|NC_018737.1|	11690316	11698641	ERV1-1_FCa-LTR	13.0	-	1	353	full
gi|408526172|ref|NC_018737.1|	18007116	18013230	ERV1-1_FCa-LTR	9.3	+	2	353	full
gi|408526172|ref|NC_018737.1|	49174285	49179471	ERV1-1_FCa-LTR	4.4	-	1	353	full
gi|408526173|ref|NC_018736.1|	6217774	6223247	ERV1-1_FCa-LTR	2.7	+	1	353	full
gi|408526173|ref|NC_018736.1|	30256500	30261457	ERV1-1_FCa-LTR	2.5	+	1	353	full
gi|408526173|ref|NC_018736.1|	30257383	30261457	ERV1-1_FCa-LTR	4.7	+	122	353	full
gi|408526173|ref|NC_018736.1|	35259806	35265968	ERV1-1_FCa-LTR	5.4	+	1	353	full
gi|408526174|ref|NC_018735.1|	12609829	12614301	ERV1-1_FCa-LTR	3.6	-	1	353	full
gi|408526174|ref|NC_018735.1|	54608572	54615137	ERV1-1_FCa-LTR	10.7	+	1	353	full
gi|408526174|ref|NC_018735.1|	88697349	88703637	ERV1-1_FCa-LTR	3.9	-	1	353	full
gi|408526175|ref|NC_018734.1|	16444167	16452379	ERV1-1_FCa-LTR	11.6	-	1	353	full
gi|408526175|ref|NC_018734.1|	23540335	23543346	ERV1-1_FCa-LTR	3.6	+	41	353	full
gi|408526175|ref|NC_018734.1|	95510486	95516821	ERV1-1_FCa-LTR	7.5	-	1	353	full
gi|408526176|ref|NC_018733.1|	23084552	23091147	ERV1-1_FCa-LTR	10.5	-	1	352	full
gi|408526176|ref|NC_018733.1|	32415693	32422241	ERV1-1_FCa-LTR	11.4	-	1	353	full
gi|408526176|ref|NC_018733.1|	68488476	68494185	ERV1-1_FCa-LTR	5.4	+	1	353	full
gi|408526177|ref|NC_018732.1|	51160	56855	ERV1-1_FCa-LTR	3.9	-	1	353	full
gi|408526177|ref|NC_018732.1|	12129839	12136356	ERV1-1_FCa-LTR	8.9	+	1	353	full
gi|408526177|ref|NC_018732.1|	45448101	45453789	ERV1-1_FCa-LTR	3.2	+	1	353	full
gi|408526177|ref|NC_018732.1|	65297698	65304377	ERV1-1_FCa-LTR	6.9	+	1	353	full
gi|408526177|ref|NC_018732.1|	116687546	116694180	ERV1-1_FCa-LTR	2.8	-	1	353	full
gi|408526178|ref|NC_018731.1|	38613175	38619440	ERV1-1_FCa-LTR	5.4	-	1	353	full
gi|408526178|ref|NC_018731.1|	157113566	157120193	ERV1-1_FCa-LTR	17.9	+	1	353	full
gi|408526179|ref|NC_018730.1|	44199440	44206233	ERV1-1_FCa-LTR	16.1	+	1	353	full
gi|408526179|ref|NC_018730.1|	54026137	54032723	ERV1-1_FCa-LTR	4.6	-	1	353	full
gi|408526179|ref|NC_018730.1|	119278443	119281772	ERV1-1_FCa-LTR	4.8	+	1	353	full
gi|408526179|ref|NC_018730.1|	125239395	125243772	ERV1-1_FCa-LTR	8.8	+	1	353	full
gi|408526179|ref|NC_018730.1|	197802013	197808332	ERV1-1_FCa-LTR	2.7	+	1	353	full
gi|408526180|ref|NC_018729.1|	41242181	41248554	ERV1-1_FCa-LTR	3.3	+	1	353	full
gi|408526180|ref|NC_018729.1|	53693614	53698391	ERV1-1_FCa-LTR	3.2	+	1	353	full
gi|408526180|ref|NC_018729.1|	88540581	88546295	ERV1-1_FCa-LTR	7.9	-	55	353	full
gi|408526181|ref|NC_018728.1|	2051963	2056718	ERV1-1_FCa-LTR	3.4	+	1	353	full
gi|408526181|ref|NC_018728.1|	22532921	22538883	ERV1-1_FCa-LTR	9.0	-	1	353	full
gi|408526181|ref|NC_018728.1|	22761623	22769908	ERV1-1_FCa-LTR	7.1	+	1	353	full
gi|408526181|ref|NC_018728.1|	23172569	23179022	ERV1-1_FCa-LTR	5.3	+	1	353	full
gi|408526181|ref|NC_018728.1|	23577712	23584163	ERV1-1_FCa-LTR	5.6	-	1	353	full
gi|408526181|ref|NC_018728.1|	24390687	24399024	ERV1-1_FCa-LTR	14.3	+	1	353	full
gi|408526181|ref|NC_018728.1|	24413173	24418333	ERV1-1_FCa-LTR	2.6	-	1	353	full
gi|408526181|ref|NC_018728.1|	24509332	24515264	ERV1-1_FCa-LTR	6.8	+	1	353	full
gi|408526181|ref|NC_018728.1|	33118120	33123489	ERV1-1_FCa-LTR	9.4	-	1	353	full
gi|408526181|ref|NC_018728.1|	33123149	33129786	ERV1-1_FCa-LTR	5.3	-	1	353	full
gi|408526181|ref|NC_018728.1|	76945082	76954310	ERV1-1_FCa-LTR	5.5	-	1	353	full
gi|408526181|ref|NC_018728.1|	78990488	78996524	ERV1-1_FCa-LTR	3.2	-	1	353	full
gi|408526181|ref|NC_018728.1|	139655248	139661507	ERV1-1_FCa-LTR	6.3	+	1	353	full
gi|408526182|ref|NC_018727.1|	2590188	2597273	ERV1-1_FCa-LTR	8.5	-	1	353	full
gi|408526182|ref|NC_018727.1|	3120129	3126064	ERV1-1_FCa-LTR	2.8	+	1	353	full
gi|408526182|ref|NC_018727.1|	27592245	27598968	ERV1-1_FCa-LTR	7.1	+	1	353	full
gi|408526182|ref|NC_018727.1|	32703081	32709002	ERV1-1_FCa-LTR	4.4	-	1	353	full
gi|408526182|ref|NC_018727.1|	48067733	48076443	ERV1-1_FCa-LTR	3.7	-	1	353	full
gi|408526183|ref|NC_018726.1|	34654531	34660051	ERV1-1_FCa-LTR	4.1	-	1	353	full
gi|408526183|ref|NC_018726.1|	36290493	36294028	ERV1-1_FCa-LTR	3.3	-	1	353	full
gi|408526183|ref|NC_018726.1|	36290493	36300471	ERV1-1_FCa-LTR	3.3	-	1	353	full
gi|408526183|ref|NC_018726.1|	36293689	36300471	ERV1-1_FCa-LTR	4.4	-	1	353	full
gi|408526183|ref|NC_018726.1|	65803112	65808924	ERV1-1_FCa-LTR	9.1	-	1	353	full
gi|408526183|ref|NC_018726.1|	113751774	113756763	ERV1-1_FCa-LTR	2.6	-	1	353	full
gi|408526183|ref|NC_018726.1|	122974221	122980110	ERV1-1_FCa-LTR	3.5	-	1	353	full
gi|408526183|ref|NC_018726.1|	145908228	145913727	ERV1-1_FCa-LTR	3.8	-	1	352	full
gi|408526183|ref|NC_018726.1|	191945230	191952273	ERV1-1_FCa-LTR	2.7	-	1	353	full
gi|408526184|ref|NC_018725.1|	50151189	50158690	ERV1-1_FCa-LTR	9.8	+	1	353	full
gi|408526185|ref|NC_018724.1|	53020376	53026705	ERV1-1_FCa-LTR	3.5	+	1	353	full
gi|408526185|ref|NC_018724.1|	58639955	58645294	ERV1-1_FCa-LTR	8.9	+	1	353	full
gi|408526185|ref|NC_018724.1|	61789844	61796437	ERV1-1_FCa-LTR	8.9	-	1	353	full
gi|408526185|ref|NC_018724.1|	141199946	141204293	ERV1-1_FCa-LTR	4.4	-	1	353	full
gi|408526185|ref|NC_018724.1|	147387914	147396184	ERV1-1_FCa-LTR	11.9	-	1	353	full
gi|408526186|ref|NC_018723.1|	91512735	91520407	ERV1-1_FCa-LTR	12.5	+	1	353	full
gi|408526186|ref|NC_018723.1|	93493702	93500382	ERV1-1_FCa-LTR	7.8	+	122	353	full
gi|408526186|ref|NC_018723.1|	152514725	152520860	ERV1-1_FCa-LTR	6.2	+	1	353	full
gi|408526186|ref|NC_018723.1|	169362614	169367814	ERV1-1_FCa-LTR	4.3	-	1	353	full
gi|408526186|ref|NC_018723.1|	183824114	183832837	ERV1-1_FCa-LTR	10.4	-	1	353	full
gi|408518720|ref|NW_004070671.1|	553	942	ERV1-1_FCa-LTR	2.8	-	1	353	solo
gi|408518740|ref|NW_004070651.1|	8278	8605	ERV1-1_FCa-LTR	7.0	-	10	353	solo
gi|408519400|ref|NW_004069991.1|	1	215	ERV1-1_FCa-LTR	9.0	+	143	353	solo
gi|408519561|ref|NW_004069830.1|	352	674	ERV1-1_FCa-LTR	6.5	+	18	353	solo
gi|408519598|ref|NW_004069793.1|	65236	65821	ERV1-1_FCa-LTR	3.5	-	1	353	solo
gi|408519843|ref|NW_004069548.1|	2559	2897	ERV1-1_FCa-LTR	3.2	-	1	353	solo
gi|408519869|ref|NW_004069522.1|	2127	2446	ERV1-1_FCa-LTR	8.3	-	1	353	solo
gi|408521952|ref|NW_004068676.1|	1102	1441	ERV1-1_FCa-LTR	2.1	+	1	353	solo
gi|408522510|ref|NW_004068121.1|	484	823	ERV1-1_FCa-LTR	4.7	-	1	353	solo
gi|408522593|ref|NW_004068038.1|	2120	2553	ERV1-1_FCa-LTR	11.8	-	1	353	solo
gi|408523582|ref|NW_004067049.1|	2648	3050	ERV1-1_FCa-LTR	5.9	-	1	353	solo
gi|408523752|ref|NW_004066879.1|	694	1132	ERV1-1_FCa-LTR	2.7	+	1	353	solo
gi|408524195|ref|NW_004066436.1|	671	1109	ERV1-1_FCa-LTR	4.0	+	1	353	solo
gi|408524658|ref|NW_004065973.1|	180918	181327	ERV1-1_FCa-LTR	11.7	-	1	353	solo
gi|408524831|ref|NW_004065800.1|	136795	137169	ERV1-1_FCa-LTR	7.7	-	1	353	solo
gi|408524875|ref|NW_004065756.1|	96210	96616	ERV1-1_FCa-LTR	4.1	+	1	353	solo
gi|408524984|ref|NW_004065647.1|	64650	65097	ERV1-1_FCa-LTR	10.7	+	1	353	solo
gi|408525136|ref|NW_004065495.1|	32681	33000	ERV1-1_FCa-LTR	2.8	-	21	353	solo
gi|408525164|ref|NW_004065467.1|	24702	25041	ERV1-1_FCa-LTR	4.1	+	1	353	solo
gi|408526168|ref|NC_018741.1|	12299162	12299535	ERV1-1_FCa-LTR	6.9	+	1	353	solo
gi|408526168|ref|NC_018741.1|	12376112	12376525	ERV1-1_FCa-LTR	5.3	+	4	353	solo
gi|408526168|ref|NC_018741.1|	29550762	29551175	ERV1-1_FCa-LTR	5.9	-	1	353	solo
gi|408526168|ref|NC_018741.1|	30767023	30767482	ERV1-1_FCa-LTR	5.4	+	1	353	solo
gi|408526168|ref|NC_018741.1|	31378680	31378888	ERV1-1_FCa-LTR	9.1	+	118	353	solo
gi|408526168|ref|NC_018741.1|	45259803	45260142	ERV1-1_FCa-LTR	2.4	-	1	353	solo
gi|408526168|ref|NC_018741.1|	45914454	45914823	ERV1-1_FCa-LTR	8.7	-	1	353	solo
gi|408526168|ref|NC_018741.1|	46094368	46094805	ERV1-1_FCa-LTR	17.5	+	1	353	solo
gi|408526168|ref|NC_018741.1|	47058814	47059269	ERV1-1_FCa-LTR	8.9	+	1	353	solo
gi|408526168|ref|NC_018741.1|	49875383	49875846	ERV1-1_FCa-LTR	8.9	+	1	353	solo
gi|408526168|ref|NC_018741.1|	55765237	55765680	ERV1-1_FCa-LTR	18.9	+	3	353	solo
gi|408526168|ref|NC_018741.1|	56596820	56597268	ERV1-1_FCa-LTR	23.3	+	1	353	solo
gi|408526168|ref|NC_018741.1|	58754951	58755324	ERV1-1_FCa-LTR	6.0	+	1	353	solo
gi|408526168|ref|NC_018741.1|	64432588	64433048	ERV1-1_FCa-LTR	3.6	+	1	353	solo
gi|408526168|ref|NC_018741.1|	64465468	64465818	ERV1-1_FCa-LTR	9.4	-	50	353	solo
gi|408526168|ref|NC_018741.1|	64591937	64592176	ERV1-1_FCa-LTR	14.2	-	121	353	solo
gi|408526168|ref|NC_018741.1|	64592467	64592706	ERV1-1_FCa-LTR	11.8	-	121	353	solo
gi|408526168|ref|NC_018741.1|	67114085	67114425	ERV1-1_FCa-LTR	3.5	+	1	353	solo
gi|408526168|ref|NC_018741.1|	68513959	68514448	ERV1-1_FCa-LTR	9.8	-	1	353	solo
gi|408526168|ref|NC_018741.1|	72035197	72035497	ERV1-1_FCa-LTR	3.1	-	50	353	solo
gi|408526168|ref|NC_018741.1|	72035663	72036000	ERV1-1_FCa-LTR	4.5	-	1	353	solo
gi|408526168|ref|NC_018741.1|	74989910	74990253	ERV1-1_FCa-LTR	5.0	-	1	353	solo
gi|408526168|ref|NC_018741.1|	75861823	75862165	ERV1-1_FCa-LTR	5.0	+	1	353	solo
gi|408526168|ref|NC_018741.1|	88397940	88398313	ERV1-1_FCa-LTR	6.3	-	1	353	solo
gi|408526168|ref|NC_018741.1|	90326751	90326955	ERV1-1_FCa-LTR	5.8	-	118	353	solo
gi|408526168|ref|NC_018741.1|	90432249	90432638	ERV1-1_FCa-LTR	3.1	-	1	353	solo
gi|408526168|ref|NC_018741.1|	110316912	110317256	ERV1-1_FCa-LTR	3.5	-	1	353	solo
gi|408526168|ref|NC_018741.1|	113260609	113260949	ERV1-1_FCa-LTR	4.1	+	1	353	solo
gi|408526168|ref|NC_018741.1|	122477899	122478237	ERV1-1_FCa-LTR	3.5	-	1	353	solo
gi|408526168|ref|NC_018741.1|	122840750	122841092	ERV1-1_FCa-LTR	4.7	+	1	353	solo
gi|408526168|ref|NC_018741.1|	123798219	123798557	ERV1-1_FCa-LTR	4.1	-	1	353	solo
gi|408526168|ref|NC_018741.1|	124242507	124242905	ERV1-1_FCa-LTR	3.8	-	1	353	solo
gi|408526169|ref|NC_018740.1|	251195	251541	ERV1-1_FCa-LTR	5.6	-	1	353	solo
gi|408526169|ref|NC_018740.1|	528738	529167	ERV1-1_FCa-LTR	3.6	+	1	353	solo
gi|408526169|ref|NC_018740.1|	821682	822023	ERV1-1_FCa-LTR	3.8	-	1	353	solo
gi|408526169|ref|NC_018740.1|	1920654	1920995	ERV1-1_FCa-LTR	5.9	+	1	353	solo
gi|408526169|ref|NC_018740.1|	2546965	2547357	ERV1-1_FCa-LTR	4.2	+	1	353	solo
gi|408526169|ref|NC_018740.1|	10609787	10610136	ERV1-1_FCa-LTR	3.1	+	1	353	solo
gi|408526169|ref|NC_018740.1|	12409364	12409699	ERV1-1_FCa-LTR	2.7	+	1	353	solo
gi|408526169|ref|NC_018740.1|	13731132	13731484	ERV1-1_FCa-LTR	2.8	-	1	353	solo
gi|408526169|ref|NC_018740.1|	13731871	13732223	ERV1-1_FCa-LTR	3.1	-	1	353	solo
gi|408526169|ref|NC_018740.1|	16839104	16839489	ERV1-1_FCa-LTR	8.0	-	1	353	solo
gi|408526169|ref|NC_018740.1|	17252980	17253329	ERV1-1_FCa-LTR	3.4	-	1	353	solo
gi|408526169|ref|NC_018740.1|	22451552	22451803	ERV1-1_FCa-LTR	14.1	+	123	353	solo
gi|408526169|ref|NC_018740.1|	30390844	30391234	ERV1-1_FCa-LTR	3.9	-	1	353	solo
gi|408526169|ref|NC_018740.1|	30689439	30689771	ERV1-1_FCa-LTR	5.7	-	1	353	solo
gi|408526169|ref|NC_018740.1|	31807559	31807900	ERV1-1_FCa-LTR	6.2	-	1	353	solo
gi|408526169|ref|NC_018740.1|	32595599	32595995	ERV1-1_FCa-LTR	2.7	+	1	353	solo
gi|408526169|ref|NC_018740.1|	32915772	32916092	ERV1-1_FCa-LTR	8.5	-	1	353	solo
gi|408526169|ref|NC_018740.1|	47526560	47526947	ERV1-1_FCa-LTR	2.7	+	1	353	solo
gi|408526169|ref|NC_018740.1|	54370112	54370452	ERV1-1_FCa-LTR	2.6	+	1	353	solo
gi|408526169|ref|NC_018740.1|	55934350	55934704	ERV1-1_FCa-LTR	5.1	-	1	353	solo
gi|408526169|ref|NC_018740.1|	55992649	55993024	ERV1-1_FCa-LTR	6.5	+	1	353	solo
gi|408526169|ref|NC_018740.1|	57825073	57825536	ERV1-1_FCa-LTR	8.0	-	1	353	solo
gi|408526169|ref|NC_018740.1|	64393311	64393749	ERV1-1_FCa-LTR	2.7	+	1	353	solo
gi|408526169|ref|NC_018740.1|	65330230	65330600	ERV1-1_FCa-LTR	4.6	-	1	353	solo
gi|408526169|ref|NC_018740.1|	66744061	66744499	ERV1-1_FCa-LTR	2.7	+	1	353	solo
gi|408526169|ref|NC_018740.1|	72696272	72696685	ERV1-1_FCa-LTR	4.7	-	1	353	solo
gi|408526169|ref|NC_018740.1|	76711881	76712265	ERV1-1_FCa-LTR	8.3	-	1	353	solo
gi|408526169|ref|NC_018740.1|	78548790	78549141	ERV1-1_FCa-LTR	3.7	-	1	353	solo
gi|408526170|ref|NC_018739.1|	6925750	6926175	ERV1-1_FCa-LTR	8.9	+	1	353	solo
gi|408526170|ref|NC_018739.1|	7546152	7546606	ERV1-1_FCa-LTR	3.9	-	1	353	solo
gi|408526170|ref|NC_018739.1|	8053360	8053811	ERV1-1_FCa-LTR	3.6	+	1	353	solo
gi|408526170|ref|NC_018739.1|	9419132	9419545	ERV1-1_FCa-LTR	7.1	+	1	352	solo
gi|408526170|ref|NC_018739.1|	15409715	15410175	ERV1-1_FCa-LTR	5.3	-	1	353	solo
gi|408526170|ref|NC_018739.1|	18850476	18850929	ERV1-1_FCa-LTR	16.1	+	1	353	solo
gi|408526170|ref|NC_018739.1|	21589965	21590413	ERV1-1_FCa-LTR	13.4	-	1	353	solo
gi|408526170|ref|NC_018739.1|	26532255	26532589	ERV1-1_FCa-LTR	4.2	-	1	353	solo
gi|408526170|ref|NC_018739.1|	28325567	28325906	ERV1-1_FCa-LTR	3.5	+	1	353	solo
gi|408526170|ref|NC_018739.1|	33949625	33949964	ERV1-1_FCa-LTR	2.4	-	1	353	solo
gi|408526170|ref|NC_018739.1|	37953554	37953982	ERV1-1_FCa-LTR	5.4	+	1	353	solo
gi|408526170|ref|NC_018739.1|	44407117	44407547	ERV1-1_FCa-LTR	8.3	-	1	353	solo
gi|408526170|ref|NC_018739.1|	46072696	46073016	ERV1-1_FCa-LTR	8.5	+	1	353	solo
gi|408526170|ref|NC_018739.1|	48534759	48535129	ERV1-1_FCa-LTR	8.0	-	1	353	solo
gi|408526170|ref|NC_018739.1|	49311336	49311684	ERV1-1_FCa-LTR	12.4	+	1	353	solo
gi|408526170|ref|NC_018739.1|	50865535	50865874	ERV1-1_FCa-LTR	7.3	-	1	353	solo
gi|408526170|ref|NC_018739.1|	58688554	58688933	ERV1-1_FCa-LTR	8.8	-	1	353	solo
gi|408526170|ref|NC_018739.1|	59893242	59893680	ERV1-1_FCa-LTR	16.7	+	1	353	solo
gi|408526170|ref|NC_018739.1|	61509234	61509468	ERV1-1_FCa-LTR	11.7	-	123	353	solo
gi|408526170|ref|NC_018739.1|	65421712	65422053	ERV1-1_FCa-LTR	3.8	-	1	353	solo
gi|408526170|ref|NC_018739.1|	65493280	65493684	ERV1-1_FCa-LTR	8.4	+	1	353	solo
gi|408526170|ref|NC_018739.1|	68613058	68613398	ERV1-1_FCa-LTR	3.2	-	1	353	solo
gi|408526171|ref|NC_018738.1|	2672158	2672531	ERV1-1_FCa-LTR	7.5	-	1	353	solo
gi|408526171|ref|NC_018738.1|	5234060	5234402	ERV1-1_FCa-LTR	1.8	+	1	353	solo
gi|408526171|ref|NC_018738.1|	6539571	6539924	ERV1-1_FCa-LTR	2.5	-	1	353	solo
gi|408526171|ref|NC_018738.1|	15501781	15501984	ERV1-1_FCa-LTR	5.4	+	123	353	solo
gi|408526171|ref|NC_018738.1|	23169398	23169738	ERV1-1_FCa-LTR	3.5	-	1	353	solo
gi|408526171|ref|NC_018738.1|	26172701	26173042	ERV1-1_FCa-LTR	3.2	-	1	353	solo
gi|408526171|ref|NC_018738.1|	26212501	26212960	ERV1-1_FCa-LTR	7.3	+	2	353	solo
gi|408526171|ref|NC_018738.1|	28032090	28032441	ERV1-1_FCa-LTR	3.1	-	1	353	solo
gi|408526171|ref|NC_018738.1|	28383545	28383884	ERV1-1_FCa-LTR	3.8	-	2	353	solo
gi|408526171|ref|NC_018738.1|	29642203	29642554	ERV1-1_FCa-LTR	4.3	+	1	353	solo
gi|408526171|ref|NC_018738.1|	30543732	30544219	ERV1-1_FCa-LTR	4.1	-	1	353	solo
gi|408526171|ref|NC_018738.1|	31569102	31569560	ERV1-1_FCa-LTR	9.6	-	1	352	solo
gi|408526171|ref|NC_018738.1|	34465059	34465399	ERV1-1_FCa-LTR	4.1	+	1	353	solo
gi|408526171|ref|NC_018738.1|	34515745	34516097	ERV1-1_FCa-LTR	2.6	-	1	353	solo
gi|408526171|ref|NC_018738.1|	38025295	38025615	ERV1-1_FCa-LTR	9.1	+	1	353	solo
gi|408526172|ref|NC_018737.1|	699440	699894	ERV1-1_FCa-LTR	12.3	-	1	353	solo
gi|408526172|ref|NC_018737.1|	1357310	1357626	ERV1-1_FCa-LTR	7.4	-	1	353	solo
gi|408526172|ref|NC_018737.1|	1642229	1642477	ERV1-1_FCa-LTR	12.8	-	109	353	solo
gi|408526172|ref|NC_018737.1|	1658487	1658925	ERV1-1_FCa-LTR	4.0	+	1	353	solo
gi|408526172|ref|NC_018737.1|	4860920	4861265	ERV1-1_FCa-LTR	3.2	-	1	353	solo
gi|408526172|ref|NC_018737.1|	4903558	4903909	ERV1-1_FCa-LTR	3.7	+	1	353	solo
gi|408526172|ref|NC_018737.1|	4922620	4922829	ERV1-1_FCa-LTR	8.1	+	118	353	solo
gi|408526172|ref|NC_018737.1|	5710297	5710734	ERV1-1_FCa-LTR	13.0	-	1	351	solo
gi|408526172|ref|NC_018737.1|	5786268	5786642	ERV1-1_FCa-LTR	6.3	+	1	353	solo
gi|408526172|ref|NC_018737.1|	6140688	6140984	ERV1-1_FCa-LTR	8.2	+	55	353	solo
gi|408526172|ref|NC_018737.1|	6778443	6778671	ERV1-1_FCa-LTR	10.9	+	132	353	solo
gi|408526172|ref|NC_018737.1|	8131364	8131788	ERV1-1_FCa-LTR	8.5	-	1	353	solo
gi|408526172|ref|NC_018737.1|	15420699	15421058	ERV1-1_FCa-LTR	10.4	-	3	353	solo
gi|408526172|ref|NC_018737.1|	18018433	18018838	ERV1-1_FCa-LTR	6.7	-	1	353	solo
gi|408526172|ref|NC_018737.1|	18987071	18987505	ERV1-1_FCa-LTR	3.1	-	5	353	solo
gi|408526172|ref|NC_018737.1|	23593010	23593385	ERV1-1_FCa-LTR	6.6	+	1	353	solo
gi|408526172|ref|NC_018737.1|	23601829	23602167	ERV1-1_FCa-LTR	4.1	-	1	353	solo
gi|408526172|ref|NC_018737.1|	28465312	28465848	ERV1-1_FCa-LTR	3.8	-	1	353	solo
gi|408526172|ref|NC_018737.1|	30888904	30889224	ERV1-1_FCa-LTR	9.8	+	1	353	solo
gi|408526172|ref|NC_018737.1|	33104646	33104984	ERV1-1_FCa-LTR	5.3	-	1	353	solo
gi|408526172|ref|NC_018737.1|	37400053	37400392	ERV1-1_FCa-LTR	3.8	+	1	353	solo
gi|408526172|ref|NC_018737.1|	41390704	41391043	ERV1-1_FCa-LTR	5.3	+	1	353	solo
gi|408526172|ref|NC_018737.1|	42142520	42142894	ERV1-1_FCa-LTR	7.2	+	1	353	solo
gi|408526172|ref|NC_018737.1|	43734493	43734867	ERV1-1_FCa-LTR	6.9	+	1	353	solo
gi|408526172|ref|NC_018737.1|	51274095	51274442	ERV1-1_FCa-LTR	2.6	+	1	353	solo
gi|408526172|ref|NC_018737.1|	57640547	57640781	ERV1-1_FCa-LTR	12.2	-	123	353	solo
gi|408526172|ref|NC_018737.1|	57953728	57954079	ERV1-1_FCa-LTR	3.1	-	1	353	solo
gi|408526173|ref|NC_018736.1|	6894969	6895299	ERV1-1_FCa-LTR	3.0	+	1	353	solo
gi|408526173|ref|NC_018736.1|	8343064	8343415	ERV1-1_FCa-LTR	3.7	+	1	353	solo
gi|408526173|ref|NC_018736.1|	10828135	10828455	ERV1-1_FCa-LTR	8.2	+	1	353	solo
gi|408526173|ref|NC_018736.1|	13227659	13228038	ERV1-1_FCa-LTR	8.6	-	1	353	solo
gi|408526173|ref|NC_018736.1|	33336414	33336858	ERV1-1_FCa-LTR	3.6	+	1	353	solo
gi|408526173|ref|NC_018736.1|	34352985	34353475	ERV1-1_FCa-LTR	10.7	+	1	353	solo
gi|408526173|ref|NC_018736.1|	35748873	35749213	ERV1-1_FCa-LTR	2.1	-	1	353	solo
gi|408526173|ref|NC_018736.1|	38494470	38494790	ERV1-1_FCa-LTR	8.2	+	1	353	solo
gi|408526173|ref|NC_018736.1|	42962499	42962852	ERV1-1_FCa-LTR	3.1	+	1	353	solo
gi|408526173|ref|NC_018736.1|	52518815	52519253	ERV1-1_FCa-LTR	17.3	+	5	353	solo
gi|408526173|ref|NC_018736.1|	52519607	52519810	ERV1-1_FCa-LTR	4.9	-	118	353	solo
gi|408526173|ref|NC_018736.1|	54197266	54197713	ERV1-1_FCa-LTR	12.3	-	1	353	solo
gi|408526173|ref|NC_018736.1|	58062106	58062466	ERV1-1_FCa-LTR	11.1	-	1	353	solo
gi|408526173|ref|NC_018736.1|	62277652	62277997	ERV1-1_FCa-LTR	3.2	-	1	353	solo
gi|408526173|ref|NC_018736.1|	62335257	62335708	ERV1-1_FCa-LTR	5.4	+	1	353	solo
gi|408526174|ref|NC_018735.1|	1944357	1944827	ERV1-1_FCa-LTR	7.1	+	1	353	solo
gi|408526174|ref|NC_018735.1|	8237436	8237867	ERV1-1_FCa-LTR	10.5	-	1	353	solo
gi|408526174|ref|NC_018735.1|	10460671	10461012	ERV1-1_FCa-LTR	5.6	-	1	353	solo
gi|408526174|ref|NC_018735.1|	14375610	14375946	ERV1-1_FCa-LTR	3.9	-	1	353	solo
gi|408526174|ref|NC_018735.1|	16158544	16158978	ERV1-1_FCa-LTR	5.1	-	1	353	solo
gi|408526174|ref|NC_018735.1|	17389841	17390277	ERV1-1_FCa-LTR	7.1	+	1	353	solo
gi|408526174|ref|NC_018735.1|	19248627	19249016	ERV1-1_FCa-LTR	2.7	+	1	353	solo
gi|408526174|ref|NC_018735.1|	26795842	26796271	ERV1-1_FCa-LTR	1.8	+	1	353	solo
gi|408526174|ref|NC_018735.1|	27836500	27836838	ERV1-1_FCa-LTR	3.5	+	1	353	solo
gi|408526174|ref|NC_018735.1|	34441851	34442189	ERV1-1_FCa-LTR	4.1	+	1	353	solo
gi|408526174|ref|NC_018735.1|	35312081	35312512	ERV1-1_FCa-LTR	1.9	+	1	353	solo
gi|408526174|ref|NC_018735.1|	35496587	35496938	ERV1-1_FCa-LTR	2.8	+	1	353	solo
gi|408526174|ref|NC_018735.1|	38173290	38173715	ERV1-1_FCa-LTR	6.7	+	1	353	solo
gi|408526174|ref|NC_018735.1|	40745625	40745965	ERV1-1_FCa-LTR	3.0	+	1	353	solo
gi|408526174|ref|NC_018735.1|	42199544	42200001	ERV1-1_FCa-LTR	10.7	+	1	352	solo
gi|408526174|ref|NC_018735.1|	42912446	42912785	ERV1-1_FCa-LTR	2.1	-	1	353	solo
gi|408526174|ref|NC_018735.1|	46230614	46230925	ERV1-1_FCa-LTR	6.4	-	90	353	solo
gi|408526174|ref|NC_018735.1|	46231806	46232241	ERV1-1_FCa-LTR	10.5	-	1	353	solo
gi|408526174|ref|NC_018735.1|	56761183	56761729	ERV1-1_FCa-LTR	8.1	+	1	353	solo
gi|408526174|ref|NC_018735.1|	56969226	56969643	ERV1-1_FCa-LTR	16.1	+	1	353	solo
gi|408526174|ref|NC_018735.1|	57421275	57421679	ERV1-1_FCa-LTR	6.7	+	1	353	solo
gi|408526174|ref|NC_018735.1|	59710809	59711296	ERV1-1_FCa-LTR	2.7	+	1	353	solo
gi|408526174|ref|NC_018735.1|	63684476	63684718	ERV1-1_FCa-LTR	11.5	+	118	353	solo
gi|408526174|ref|NC_018735.1|	66551380	66551719	ERV1-1_FCa-LTR	5.3	+	1	353	solo
gi|408526174|ref|NC_018735.1|	68686625	68686997	ERV1-1_FCa-LTR	5.7	+	3	353	solo
gi|408526174|ref|NC_018735.1|	70525947	70526189	ERV1-1_FCa-LTR	10.0	+	123	353	solo
gi|408526174|ref|NC_018735.1|	79881207	79881667	ERV1-1_FCa-LTR	5.4	+	1	353	solo
gi|408526174|ref|NC_018735.1|	87209879	87210230	ERV1-1_FCa-LTR	2.3	-	1	353	solo
gi|408526175|ref|NC_018734.1|	21601439	21601774	ERV1-1_FCa-LTR	5.7	+	1	353	solo
gi|408526175|ref|NC_018734.1|	23197951	23198292	ERV1-1_FCa-LTR	2.1	-	1	353	solo
gi|408526175|ref|NC_018734.1|	24914774	24915126	ERV1-1_FCa-LTR	12.2	-	1	353	solo
gi|408526175|ref|NC_018734.1|	29027055	29027397	ERV1-1_FCa-LTR	3.2	+	1	353	solo
gi|408526175|ref|NC_018734.1|	32291324	32291627	ERV1-1_FCa-LTR	15.7	-	55	346	solo
gi|408526175|ref|NC_018734.1|	33206119	33206513	ERV1-1_FCa-LTR	7.5	-	1	353	solo
gi|408526175|ref|NC_018734.1|	34803765	34804104	ERV1-1_FCa-LTR	4.1	+	1	353	solo
gi|408526175|ref|NC_018734.1|	34933250	34933652	ERV1-1_FCa-LTR	12.0	-	1	353	solo
gi|408526175|ref|NC_018734.1|	35393847	35394279	ERV1-1_FCa-LTR	7.1	+	1	353	solo
gi|408526175|ref|NC_018734.1|	35416968	35417308	ERV1-1_FCa-LTR	3.2	+	1	353	solo
gi|408526175|ref|NC_018734.1|	37185066	37185405	ERV1-1_FCa-LTR	3.5	-	1	353	solo
gi|408526175|ref|NC_018734.1|	40432404	40432743	ERV1-1_FCa-LTR	4.7	-	1	353	solo
gi|408526175|ref|NC_018734.1|	40534869	40535280	ERV1-1_FCa-LTR	5.8	-	1	353	solo
gi|408526175|ref|NC_018734.1|	42873930	42874304	ERV1-1_FCa-LTR	7.5	-	1	353	solo
gi|408526175|ref|NC_018734.1|	43610404	43610749	ERV1-1_FCa-LTR	3.2	+	1	353	solo
gi|408526175|ref|NC_018734.1|	44423874	44424311	ERV1-1_FCa-LTR	5.4	+	1	353	solo
gi|408526175|ref|NC_018734.1|	49764377	49764833	ERV1-1_FCa-LTR	12.7	+	2	353	solo
gi|408526175|ref|NC_018734.1|	50853034	50853370	ERV1-1_FCa-LTR	4.5	+	1	353	solo
gi|408526175|ref|NC_018734.1|	53943051	53943491	ERV1-1_FCa-LTR	7.1	+	1	353	solo
gi|408526175|ref|NC_018734.1|	57145330	57145670	ERV1-1_FCa-LTR	2.9	+	1	353	solo
gi|408526175|ref|NC_018734.1|	63787145	63787366	ERV1-1_FCa-LTR	10.6	+	132	353	solo
gi|408526175|ref|NC_018734.1|	63941491	63941874	ERV1-1_FCa-LTR	6.6	-	1	353	solo
gi|408526175|ref|NC_018734.1|	67019335	67019686	ERV1-1_FCa-LTR	2.8	+	1	353	solo
gi|408526175|ref|NC_018734.1|	69615805	69616045	ERV1-1_FCa-LTR	9.2	-	121	353	solo
gi|408526175|ref|NC_018734.1|	74353254	74353605	ERV1-1_FCa-LTR	2.8	-	1	353	solo
gi|408526175|ref|NC_018734.1|	82851590	82851826	ERV1-1_FCa-LTR	11.3	-	123	353	solo
gi|408526175|ref|NC_018734.1|	90100076	90100448	ERV1-1_FCa-LTR	8.3	-	1	353	solo
gi|408526175|ref|NC_018734.1|	90919482	90919839	ERV1-1_FCa-LTR	19.1	+	123	353	solo
gi|408526176|ref|NC_018733.1|	1109282	1109734	ERV1-1_FCa-LTR	3.6	+	1	353	solo
gi|408526176|ref|NC_018733.1|	3916297	3916676	ERV1-1_FCa-LTR	8.6	+	1	353	solo
gi|408526176|ref|NC_018733.1|	8605281	8605626	ERV1-1_FCa-LTR	3.0	+	1	353	solo
gi|408526176|ref|NC_018733.1|	16615238	16615676	ERV1-1_FCa-LTR	2.7	+	1	353	solo
gi|408526176|ref|NC_018733.1|	16617079	16617517	ERV1-1_FCa-LTR	2.7	+	1	353	solo
gi|408526176|ref|NC_018733.1|	21978298	21978687	ERV1-1_FCa-LTR	2.8	-	1	353	solo
gi|408526176|ref|NC_018733.1|	22151501	22151711	ERV1-1_FCa-LTR	10.0	+	118	353	solo
gi|408526176|ref|NC_018733.1|	22345488	22345721	ERV1-1_FCa-LTR	15.9	+	121	353	solo
gi|408526176|ref|NC_018733.1|	23789836	23790187	ERV1-1_FCa-LTR	3.2	+	1	353	solo
gi|408526176|ref|NC_018733.1|	27226955	27227211	ERV1-1_FCa-LTR	13.7	-	123	353	solo
gi|408526176|ref|NC_018733.1|	27842341	27842771	ERV1-1_FCa-LTR	6.1	-	1	353	solo
gi|408526176|ref|NC_018733.1|	28382241	28382642	ERV1-1_FCa-LTR	6.8	-	2	351	solo
gi|408526176|ref|NC_018733.1|	30073249	30073581	ERV1-1_FCa-LTR	5.4	+	1	353	solo
gi|408526176|ref|NC_018733.1|	40754350	40754701	ERV1-1_FCa-LTR	3.7	+	1	353	solo
gi|408526176|ref|NC_018733.1|	41130945	41131407	ERV1-1_FCa-LTR	3.6	+	1	353	solo
gi|408526176|ref|NC_018733.1|	43009138	43009477	ERV1-1_FCa-LTR	3.8	+	1	353	solo
gi|408526176|ref|NC_018733.1|	50448795	50449237	ERV1-1_FCa-LTR	9.2	-	1	353	solo
gi|408526176|ref|NC_018733.1|	50524996	50525346	ERV1-1_FCa-LTR	3.1	+	1	353	solo
gi|408526176|ref|NC_018733.1|	51427331	51427670	ERV1-1_FCa-LTR	3.3	+	1	353	solo
gi|408526176|ref|NC_018733.1|	53879415	53879755	ERV1-1_FCa-LTR	4.1	-	1	353	solo
gi|408526176|ref|NC_018733.1|	53882373	53882834	ERV1-1_FCa-LTR	8.9	+	1	353	solo
gi|408526176|ref|NC_018733.1|	56047095	56047484	ERV1-1_FCa-LTR	2.7	+	1	353	solo
gi|408526176|ref|NC_018733.1|	57630102	57630443	ERV1-1_FCa-LTR	7.7	+	1	353	solo
gi|408526176|ref|NC_018733.1|	59036668	59037003	ERV1-1_FCa-LTR	3.9	-	1	353	solo
gi|408526176|ref|NC_018733.1|	59980563	59980905	ERV1-1_FCa-LTR	4.1	+	1	353	solo
gi|408526176|ref|NC_018733.1|	63747244	63747682	ERV1-1_FCa-LTR	2.7	+	1	353	solo
gi|408526176|ref|NC_018733.1|	64170973	64171313	ERV1-1_FCa-LTR	4.1	-	1	353	solo
gi|408526176|ref|NC_018733.1|	65998744	65999185	ERV1-1_FCa-LTR	9.6	-	1	353	solo
gi|408526176|ref|NC_018733.1|	66199000	66199339	ERV1-1_FCa-LTR	5.9	+	1	353	solo
gi|408526176|ref|NC_018733.1|	74879803	74880154	ERV1-1_FCa-LTR	3.4	+	1	353	solo
gi|408526176|ref|NC_018733.1|	77067004	77067358	ERV1-1_FCa-LTR	6.8	+	1	353	solo
gi|408526176|ref|NC_018733.1|	77509760	77510105	ERV1-1_FCa-LTR	3.5	-	1	353	solo
gi|408526176|ref|NC_018733.1|	78318643	78319179	ERV1-1_FCa-LTR	3.1	-	1	353	solo
gi|408526176|ref|NC_018733.1|	78319767	78320302	ERV1-1_FCa-LTR	3.2	-	1	353	solo
gi|408526176|ref|NC_018733.1|	80774813	80775199	ERV1-1_FCa-LTR	3.5	-	1	353	solo
gi|408526176|ref|NC_018733.1|	89411111	89411570	ERV1-1_FCa-LTR	4.6	-	1	353	solo
gi|408526177|ref|NC_018732.1|	262091	262431	ERV1-1_FCa-LTR	5.6	-	1	353	solo
gi|408526177|ref|NC_018732.1|	705513	705852	ERV1-1_FCa-LTR	4.7	-	1	353	solo
gi|408526177|ref|NC_018732.1|	3576753	3577092	ERV1-1_FCa-LTR	3.8	-	1	353	solo
gi|408526177|ref|NC_018732.1|	10284903	10285248	ERV1-1_FCa-LTR	3.2	+	1	353	solo
gi|408526177|ref|NC_018732.1|	11651005	11651215	ERV1-1_FCa-LTR	8.6	-	118	353	solo
gi|408526177|ref|NC_018732.1|	12425551	12425957	ERV1-1_FCa-LTR	15.8	-	1	353	solo
gi|408526177|ref|NC_018732.1|	17713337	17713712	ERV1-1_FCa-LTR	7.4	-	1	353	solo
gi|408526177|ref|NC_018732.1|	18507125	18507465	ERV1-1_FCa-LTR	3.5	-	1	353	solo
gi|408526177|ref|NC_018732.1|	20174493	20174957	ERV1-1_FCa-LTR	6.5	-	1	353	solo
gi|408526177|ref|NC_018732.1|	20601032	20601401	ERV1-1_FCa-LTR	2.9	-	2	353	solo
gi|408526177|ref|NC_018732.1|	21189099	21189684	ERV1-1_FCa-LTR	4.0	+	1	353	solo
gi|408526177|ref|NC_018732.1|	23737546	23738006	ERV1-1_FCa-LTR	3.6	+	1	353	solo
gi|408526177|ref|NC_018732.1|	24933773	24934266	ERV1-1_FCa-LTR	8.1	-	1	353	solo
gi|408526177|ref|NC_018732.1|	25985439	25985828	ERV1-1_FCa-LTR	4.4	-	1	353	solo
gi|408526177|ref|NC_018732.1|	26242328	26242707	ERV1-1_FCa-LTR	8.5	+	1	353	solo
gi|408526177|ref|NC_018732.1|	31678310	31678738	ERV1-1_FCa-LTR	3.6	+	1	353	solo
gi|408526177|ref|NC_018732.1|	38499728	38500166	ERV1-1_FCa-LTR	2.7	+	1	353	solo
gi|408526177|ref|NC_018732.1|	38580599	38580988	ERV1-1_FCa-LTR	2.7	+	1	353	solo
gi|408526177|ref|NC_018732.1|	38985407	38985727	ERV1-1_FCa-LTR	8.8	-	1	353	solo
gi|408526177|ref|NC_018732.1|	39983620	39984061	ERV1-1_FCa-LTR	12.1	-	1	353	solo
gi|408526177|ref|NC_018732.1|	44223385	44223655	ERV1-1_FCa-LTR	5.4	-	79	353	solo
gi|408526177|ref|NC_018732.1|	45415077	45415482	ERV1-1_FCa-LTR	5.0	-	1	353	solo
gi|408526177|ref|NC_018732.1|	47284037	47284459	ERV1-1_FCa-LTR	9.1	-	1	353	solo
gi|408526177|ref|NC_018732.1|	52378235	52378639	ERV1-1_FCa-LTR	6.7	-	1	353	solo
gi|408526177|ref|NC_018732.1|	52676246	52676454	ERV1-1_FCa-LTR	2.9	-	141	353	solo
gi|408526177|ref|NC_018732.1|	54137290	54137641	ERV1-1_FCa-LTR	3.1	-	1	353	solo
gi|408526177|ref|NC_018732.1|	56826109	56826446	ERV1-1_FCa-LTR	5.6	-	1	353	solo
gi|408526177|ref|NC_018732.1|	64084320	64084691	ERV1-1_FCa-LTR	7.2	-	1	351	solo
gi|408526177|ref|NC_018732.1|	65798084	65798543	ERV1-1_FCa-LTR	7.6	-	1	353	solo
gi|408526177|ref|NC_018732.1|	73319337	73319693	ERV1-1_FCa-LTR	3.2	-	1	353	solo
gi|408526177|ref|NC_018732.1|	73778875	73779253	ERV1-1_FCa-LTR	8.9	+	1	353	solo
gi|408526177|ref|NC_018732.1|	79562441	79562791	ERV1-1_FCa-LTR	3.4	-	1	353	solo
gi|408526177|ref|NC_018732.1|	80835830	80836139	ERV1-1_FCa-LTR	4.2	-	1	353	solo
gi|408526177|ref|NC_018732.1|	81855490	81855907	ERV1-1_FCa-LTR	10.0	-	17	353	solo
gi|408526177|ref|NC_018732.1|	82173038	82173470	ERV1-1_FCa-LTR	10.4	-	1	353	solo
gi|408526177|ref|NC_018732.1|	82778897	82779335	ERV1-1_FCa-LTR	2.7	+	1	353	solo
gi|408526177|ref|NC_018732.1|	84888629	84889253	ERV1-1_FCa-LTR	2.8	-	1	353	solo
gi|408526177|ref|NC_018732.1|	101502641	101503080	ERV1-1_FCa-LTR	14.3	+	1	353	solo
gi|408526177|ref|NC_018732.1|	105544494	105544720	ERV1-1_FCa-LTR	9.5	+	127	353	solo
gi|408526177|ref|NC_018732.1|	108057035	108057261	ERV1-1_FCa-LTR	10.8	+	127	353	solo
gi|408526177|ref|NC_018732.1|	116676463	116676795	ERV1-1_FCa-LTR	3.9	-	1	353	solo
gi|408526178|ref|NC_018731.1|	215770	216078	ERV1-1_FCa-LTR	3.2	+	18	353	solo
gi|408526178|ref|NC_018731.1|	7446424	7446814	ERV1-1_FCa-LTR	2.7	+	1	353	solo
gi|408526178|ref|NC_018731.1|	18694660	18695001	ERV1-1_FCa-LTR	3.8	-	1	353	solo
gi|408526178|ref|NC_018731.1|	18772062	18772413	ERV1-1_FCa-LTR	2.8	+	1	353	solo
gi|408526178|ref|NC_018731.1|	19474614	19474953	ERV1-1_FCa-LTR	3.5	+	1	353	solo
gi|408526178|ref|NC_018731.1|	21806389	21806638	ERV1-1_FCa-LTR	6.8	-	90	353	solo
gi|408526178|ref|NC_018731.1|	23190145	23190486	ERV1-1_FCa-LTR	3.5	-	1	353	solo
gi|408526178|ref|NC_018731.1|	23204601	23205017	ERV1-1_FCa-LTR	10.7	+	1	353	solo
gi|408526178|ref|NC_018731.1|	25280980	25281328	ERV1-1_FCa-LTR	2.6	+	1	353	solo
gi|408526178|ref|NC_018731.1|	27679837	27680077	ERV1-1_FCa-LTR	12.3	-	123	353	solo
gi|408526178|ref|NC_018731.1|	35981983	35982318	ERV1-1_FCa-LTR	7.4	+	1	353	solo
gi|408526178|ref|NC_018731.1|	40090726	40091063	ERV1-1_FCa-LTR	5.3	+	1	353	solo
gi|408526178|ref|NC_018731.1|	44870223	44870653	ERV1-1_FCa-LTR	7.5	-	1	353	solo
gi|408526178|ref|NC_018731.1|	44914206	44914545	ERV1-1_FCa-LTR	5.6	-	1	353	solo
gi|408526178|ref|NC_018731.1|	45984511	45984929	ERV1-1_FCa-LTR	17.9	+	1	353	solo
gi|408526178|ref|NC_018731.1|	54866087	54866322	ERV1-1_FCa-LTR	12.6	-	123	353	solo
gi|408526178|ref|NC_018731.1|	55141620	55141958	ERV1-1_FCa-LTR	5.0	+	1	353	solo
gi|408526178|ref|NC_018731.1|	63853921	63854382	ERV1-1_FCa-LTR	2.4	+	29	353	solo
gi|408526178|ref|NC_018731.1|	77863516	77863947	ERV1-1_FCa-LTR	10.7	+	1	353	solo
gi|408526178|ref|NC_018731.1|	80350871	80351222	ERV1-1_FCa-LTR	2.6	+	1	353	solo
gi|408526178|ref|NC_018731.1|	81175443	81175805	ERV1-1_FCa-LTR	8.0	+	1	353	solo
gi|408526178|ref|NC_018731.1|	81176382	81176733	ERV1-1_FCa-LTR	4.5	+	1	353	solo
gi|408526178|ref|NC_018731.1|	82605603	82605950	ERV1-1_FCa-LTR	11.5	-	1	353	solo
gi|408526178|ref|NC_018731.1|	84859001	84859407	ERV1-1_FCa-LTR	15.0	+	1	353	solo
gi|408526178|ref|NC_018731.1|	89297856	89298195	ERV1-1_FCa-LTR	3.2	-	1	353	solo
gi|408526178|ref|NC_018731.1|	97534188	97534617	ERV1-1_FCa-LTR	7.0	-	1	353	solo
gi|408526178|ref|NC_018731.1|	98739274	98739625	ERV1-1_FCa-LTR	3.7	+	1	353	solo
gi|408526178|ref|NC_018731.1|	106781824	106782198	ERV1-1_FCa-LTR	7.1	-	1	353	solo
gi|408526178|ref|NC_018731.1|	107643640	107643870	ERV1-1_FCa-LTR	3.5	+	122	353	solo
gi|408526178|ref|NC_018731.1|	109762659	109763011	ERV1-1_FCa-LTR	2.8	-	1	353	solo
gi|408526178|ref|NC_018731.1|	110731125	110731479	ERV1-1_FCa-LTR	5.0	+	1	353	solo
gi|408526178|ref|NC_018731.1|	118065474	118065839	ERV1-1_FCa-LTR	8.7	-	1	353	solo
gi|408526178|ref|NC_018731.1|	119391907	119392345	ERV1-1_FCa-LTR	3.5	-	1	353	solo
gi|408526178|ref|NC_018731.1|	121697566	121698024	ERV1-1_FCa-LTR	10.7	+	1	353	solo
gi|408526178|ref|NC_018731.1|	129504367	129504715	ERV1-1_FCa-LTR	1.7	-	1	353	solo
gi|408526178|ref|NC_018731.1|	132344134	132344607	ERV1-1_FCa-LTR	12.7	-	1	353	solo
gi|408526178|ref|NC_018731.1|	137587514	137587866	ERV1-1_FCa-LTR	9.6	+	1	353	solo
gi|408526178|ref|NC_018731.1|	140077017	140077406	ERV1-1_FCa-LTR	2.8	-	1	353	solo
gi|408526178|ref|NC_018731.1|	146520450	146520801	ERV1-1_FCa-LTR	3.4	+	1	353	solo
gi|408526178|ref|NC_018731.1|	149929640	149930032	ERV1-1_FCa-LTR	4.2	+	1	353	solo
gi|408526178|ref|NC_018731.1|	151359350	151359690	ERV1-1_FCa-LTR	5.9	+	1	353	solo
gi|408526178|ref|NC_018731.1|	156226250	156226477	ERV1-1_FCa-LTR	10.4	+	132	353	solo
gi|408526178|ref|NC_018731.1|	157425168	157425608	ERV1-1_FCa-LTR	15.2	+	1	352	solo
gi|408526179|ref|NC_018730.1|	9480153	9480591	ERV1-1_FCa-LTR	2.8	-	1	353	solo
gi|408526179|ref|NC_018730.1|	12095228	12095465	ERV1-1_FCa-LTR	12.7	+	123	353	solo
gi|408526179|ref|NC_018730.1|	12260274	12260636	ERV1-1_FCa-LTR	7.8	+	1	353	solo
gi|408526179|ref|NC_018730.1|	31803335	31803768	ERV1-1_FCa-LTR	9.1	+	1	353	solo
gi|408526179|ref|NC_018730.1|	35549997	35550337	ERV1-1_FCa-LTR	4.1	-	1	353	solo
gi|408526179|ref|NC_018730.1|	43911707	43912196	ERV1-1_FCa-LTR	8.9	+	1	353	solo
gi|408526179|ref|NC_018730.1|	45411090	45411410	ERV1-1_FCa-LTR	8.2	+	1	353	solo
gi|408526179|ref|NC_018730.1|	47417004	47417433	ERV1-1_FCa-LTR	7.1	-	1	353	solo
gi|408526179|ref|NC_018730.1|	48450231	48450718	ERV1-1_FCa-LTR	5.3	+	1	353	solo
gi|408526179|ref|NC_018730.1|	53389286	53389745	ERV1-1_FCa-LTR	9.5	-	1	353	solo
gi|408526179|ref|NC_018730.1|	60286140	60286509	ERV1-1_FCa-LTR	7.4	+	1	353	solo
gi|408526179|ref|NC_018730.1|	62504056	62504395	ERV1-1_FCa-LTR	3.2	+	1	353	solo
gi|408526179|ref|NC_018730.1|	71400254	71400617	ERV1-1_FCa-LTR	6.2	+	13	353	solo
gi|408526179|ref|NC_018730.1|	87932341	87932712	ERV1-1_FCa-LTR	7.5	+	1	353	solo
gi|408526179|ref|NC_018730.1|	87943715	87944099	ERV1-1_FCa-LTR	6.6	-	1	353	solo
gi|408526179|ref|NC_018730.1|	89972879	89973218	ERV1-1_FCa-LTR	3.8	+	1	353	solo
gi|408526179|ref|NC_018730.1|	96420472	96420806	ERV1-1_FCa-LTR	2.7	+	1	353	solo
gi|408526179|ref|NC_018730.1|	100744439	100744790	ERV1-1_FCa-LTR	2.6	+	1	353	solo
gi|408526179|ref|NC_018730.1|	101487394	101487823	ERV1-1_FCa-LTR	3.6	+	1	353	solo
gi|408526179|ref|NC_018730.1|	104658475	104658913	ERV1-1_FCa-LTR	2.7	+	1	353	solo
gi|408526179|ref|NC_018730.1|	104660453	104660734	ERV1-1_FCa-LTR	9.9	+	90	353	solo
gi|408526179|ref|NC_018730.1|	109708299	109708648	ERV1-1_FCa-LTR	3.4	+	1	353	solo
gi|408526179|ref|NC_018730.1|	113026326	113026753	ERV1-1_FCa-LTR	11.0	-	1	353	solo
gi|408526179|ref|NC_018730.1|	115180850	115181218	ERV1-1_FCa-LTR	8.9	-	1	353	solo
gi|408526179|ref|NC_018730.1|	115763244	115763646	ERV1-1_FCa-LTR	7.2	-	1	353	solo
gi|408526179|ref|NC_018730.1|	116806027	116806367	ERV1-1_FCa-LTR	4.1	+	1	353	solo
gi|408526179|ref|NC_018730.1|	116870761	116871081	ERV1-1_FCa-LTR	10.1	+	1	353	solo
gi|408526179|ref|NC_018730.1|	123996471	123996729	ERV1-1_FCa-LTR	12.8	+	90	353	solo
gi|408526179|ref|NC_018730.1|	128056617	128056992	ERV1-1_FCa-LTR	6.6	-	1	353	solo
gi|408526179|ref|NC_018730.1|	131079253	131079460	ERV1-1_FCa-LTR	8.8	-	123	353	solo
gi|408526179|ref|NC_018730.1|	134099275	134099646	ERV1-1_FCa-LTR	7.5	-	1	353	solo
gi|408526179|ref|NC_018730.1|	134139586	134139928	ERV1-1_FCa-LTR	4.1	-	1	353	solo
gi|408526179|ref|NC_018730.1|	144341455	144341764	ERV1-1_FCa-LTR	3.6	-	40	353	solo
gi|408526179|ref|NC_018730.1|	144342097	144342444	ERV1-1_FCa-LTR	3.2	-	1	353	solo
gi|408526179|ref|NC_018730.1|	170606563	170606986	ERV1-1_FCa-LTR	7.3	-	1	353	solo
gi|408526179|ref|NC_018730.1|	173668967	173669398	ERV1-1_FCa-LTR	3.6	+	1	353	solo
gi|408526179|ref|NC_018730.1|	173724011	173724385	ERV1-1_FCa-LTR	8.3	+	1	353	solo
gi|408526179|ref|NC_018730.1|	176540418	176540769	ERV1-1_FCa-LTR	3.7	-	1	353	solo
gi|408526179|ref|NC_018730.1|	186150419	186150759	ERV1-1_FCa-LTR	2.9	-	1	353	solo
gi|408526179|ref|NC_018730.1|	186519753	186520047	ERV1-1_FCa-LTR	7.6	+	56	353	solo
gi|408526179|ref|NC_018730.1|	189850827	189851167	ERV1-1_FCa-LTR	4.1	-	1	353	solo
gi|408526179|ref|NC_018730.1|	194079474	194079850	ERV1-1_FCa-LTR	6.3	+	1	353	solo
gi|408526179|ref|NC_018730.1|	195466942	195467280	ERV1-1_FCa-LTR	3.0	-	1	353	solo
gi|408526179|ref|NC_018730.1|	197881297	197881636	ERV1-1_FCa-LTR	4.4	+	1	353	solo
gi|408526179|ref|NC_018730.1|	198583940	198584318	ERV1-1_FCa-LTR	7.5	-	1	353	solo
gi|408526179|ref|NC_018730.1|	198602741	198603170	ERV1-1_FCa-LTR	7.8	-	1	353	solo
gi|408526179|ref|NC_018730.1|	199313098	199313438	ERV1-1_FCa-LTR	3.8	+	1	353	solo
gi|408526179|ref|NC_018730.1|	203405917	203406149	ERV1-1_FCa-LTR	13.2	+	123	353	solo
gi|408526179|ref|NC_018730.1|	206336970	206337204	ERV1-1_FCa-LTR	9.7	+	123	353	solo
gi|408526179|ref|NC_018730.1|	206936877	206937112	ERV1-1_FCa-LTR	11.7	+	123	353	solo
gi|408526179|ref|NC_018730.1|	208927766	208928142	ERV1-1_FCa-LTR	9.5	+	1	353	solo
gi|408526180|ref|NC_018729.1|	2496331	2496741	ERV1-1_FCa-LTR	8.2	+	1	353	solo
gi|408526180|ref|NC_018729.1|	2919437	2919869	ERV1-1_FCa-LTR	10.2	-	1	353	solo
gi|408526180|ref|NC_018729.1|	8374441	8374879	ERV1-1_FCa-LTR	2.7	+	1	353	solo
gi|408526180|ref|NC_018729.1|	9247044	9247433	ERV1-1_FCa-LTR	2.8	-	1	353	solo
gi|408526180|ref|NC_018729.1|	11168771	11169129	ERV1-1_FCa-LTR	3.2	-	1	353	solo
gi|408526180|ref|NC_018729.1|	11237720	11238207	ERV1-1_FCa-LTR	3.1	-	1	353	solo
gi|408526180|ref|NC_018729.1|	12143021	12143372	ERV1-1_FCa-LTR	2.6	-	1	353	solo
gi|408526180|ref|NC_018729.1|	15121966	15122293	ERV1-1_FCa-LTR	8.2	+	1	353	solo
gi|408526180|ref|NC_018729.1|	18735755	18736090	ERV1-1_FCa-LTR	4.5	-	1	353	solo
gi|408526180|ref|NC_018729.1|	18988525	18989010	ERV1-1_FCa-LTR	12.5	+	1	353	solo
gi|408526180|ref|NC_018729.1|	19648814	19649110	ERV1-1_FCa-LTR	10.0	-	123	353	solo
gi|408526180|ref|NC_018729.1|	22841436	22841787	ERV1-1_FCa-LTR	1.7	+	1	353	solo
gi|408526180|ref|NC_018729.1|	25796249	25796627	ERV1-1_FCa-LTR	9.7	-	1	353	solo
gi|408526180|ref|NC_018729.1|	29884654	29885079	ERV1-1_FCa-LTR	12.5	+	1	353	solo
gi|408526180|ref|NC_018729.1|	32196508	32196845	ERV1-1_FCa-LTR	11.8	+	4	353	solo
gi|408526180|ref|NC_018729.1|	33402197	33402655	ERV1-1_FCa-LTR	12.2	-	1	353	solo
gi|408526180|ref|NC_018729.1|	39750766	39751127	ERV1-1_FCa-LTR	6.8	+	1	353	solo
gi|408526180|ref|NC_018729.1|	45627928	45628344	ERV1-1_FCa-LTR	7.1	+	1	353	solo
gi|408526180|ref|NC_018729.1|	45892382	45892929	ERV1-1_FCa-LTR	2.7	-	1	353	solo
gi|408526180|ref|NC_018729.1|	46324388	46324769	ERV1-1_FCa-LTR	9.2	-	1	353	solo
gi|408526180|ref|NC_018729.1|	47388092	47388470	ERV1-1_FCa-LTR	8.8	+	1	353	solo
gi|408526180|ref|NC_018729.1|	49199274	49199676	ERV1-1_FCa-LTR	9.8	-	1	353	solo
gi|408526180|ref|NC_018729.1|	49391750	49392028	ERV1-1_FCa-LTR	6.7	+	1	353	solo
gi|408526180|ref|NC_018729.1|	49401410	49401898	ERV1-1_FCa-LTR	8.1	-	1	353	solo
gi|408526180|ref|NC_018729.1|	50871099	50871498	ERV1-1_FCa-LTR	3.6	+	1	353	solo
gi|408526180|ref|NC_018729.1|	51039325	51039716	ERV1-1_FCa-LTR	6.3	+	1	353	solo
gi|408526180|ref|NC_018729.1|	52848275	52848768	ERV1-1_FCa-LTR	7.0	-	1	353	solo
gi|408526180|ref|NC_018729.1|	60377819	60378159	ERV1-1_FCa-LTR	3.2	-	1	353	solo
gi|408526180|ref|NC_018729.1|	64743028	64743367	ERV1-1_FCa-LTR	4.1	+	1	353	solo
gi|408526180|ref|NC_018729.1|	64883803	64884157	ERV1-1_FCa-LTR	2.3	-	1	353	solo
gi|408526180|ref|NC_018729.1|	71206034	71206492	ERV1-1_FCa-LTR	12.5	+	1	353	solo
gi|408526180|ref|NC_018729.1|	72664689	72665022	ERV1-1_FCa-LTR	7.5	-	1	353	solo
gi|408526180|ref|NC_018729.1|	77043161	77043651	ERV1-1_FCa-LTR	7.1	+	1	353	solo
gi|408526180|ref|NC_018729.1|	78040295	78040831	ERV1-1_FCa-LTR	4.0	+	1	353	solo
gi|408526180|ref|NC_018729.1|	84496906	84497257	ERV1-1_FCa-LTR	3.1	+	1	353	solo
gi|408526180|ref|NC_018729.1|	86673559	86674005	ERV1-1_FCa-LTR	10.7	+	1	353	solo
gi|408526180|ref|NC_018729.1|	93316824	93317256	ERV1-1_FCa-LTR	11.2	-	1	353	solo
gi|408526180|ref|NC_018729.1|	94611453	94611827	ERV1-1_FCa-LTR	4.3	-	1	353	solo
gi|408526180|ref|NC_018729.1|	99841164	99841517	ERV1-1_FCa-LTR	3.8	+	1	353	solo
gi|408526180|ref|NC_018729.1|	101447830	101448127	ERV1-1_FCa-LTR	8.0	-	55	352	solo
gi|408526180|ref|NC_018729.1|	107408532	107408973	ERV1-1_FCa-LTR	17.9	+	1	353	solo
gi|408526180|ref|NC_018729.1|	108885662	108886067	ERV1-1_FCa-LTR	6.7	-	1	353	solo
gi|408526180|ref|NC_018729.1|	112034350	112034885	ERV1-1_FCa-LTR	5.3	+	1	353	solo
gi|408526180|ref|NC_018729.1|	112124240	112124683	ERV1-1_FCa-LTR	17.9	+	1	353	solo
gi|408526180|ref|NC_018729.1|	116593215	116593536	ERV1-1_FCa-LTR	7.1	+	55	353	solo
gi|408526180|ref|NC_018729.1|	122126213	122126638	ERV1-1_FCa-LTR	6.7	+	1	353	solo
gi|408526180|ref|NC_018729.1|	124108424	124108797	ERV1-1_FCa-LTR	6.9	-	1	353	solo
gi|408526180|ref|NC_018729.1|	130599053	130599501	ERV1-1_FCa-LTR	17.9	+	1	353	solo
gi|408526180|ref|NC_018729.1|	138414903	138415287	ERV1-1_FCa-LTR	9.8	-	1	353	solo
gi|408526181|ref|NC_018728.1|	2155076	2155560	ERV1-1_FCa-LTR	5.7	-	1	353	solo
gi|408526181|ref|NC_018728.1|	12129728	12130068	ERV1-1_FCa-LTR	3.2	-	1	353	solo
gi|408526181|ref|NC_018728.1|	17015186	17015524	ERV1-1_FCa-LTR	5.3	+	1	353	solo
gi|408526181|ref|NC_018728.1|	17017297	17017648	ERV1-1_FCa-LTR	3.7	+	1	353	solo
gi|408526181|ref|NC_018728.1|	22233931	22234246	ERV1-1_FCa-LTR	1.9	-	1	353	solo
gi|408526181|ref|NC_018728.1|	23138871	23139329	ERV1-1_FCa-LTR	10.7	+	1	353	solo
gi|408526181|ref|NC_018728.1|	26535003	26535424	ERV1-1_FCa-LTR	7.1	+	1	353	solo
gi|408526181|ref|NC_018728.1|	26801751	26802184	ERV1-1_FCa-LTR	7.1	+	1	353	solo
gi|408526181|ref|NC_018728.1|	30913898	30914246	ERV1-1_FCa-LTR	3.2	+	1	353	solo
gi|408526181|ref|NC_018728.1|	34801933	34802284	ERV1-1_FCa-LTR	2.8	+	1	353	solo
gi|408526181|ref|NC_018728.1|	36182717	36183096	ERV1-1_FCa-LTR	8.6	+	1	353	solo
gi|408526181|ref|NC_018728.1|	39192235	39192462	ERV1-1_FCa-LTR	10.9	-	132	353	solo
gi|408526181|ref|NC_018728.1|	48997648	48997991	ERV1-1_FCa-LTR	2.7	-	1	353	solo
gi|408526181|ref|NC_018728.1|	52160565	52160837	ERV1-1_FCa-LTR	2.9	+	71	353	solo
gi|408526181|ref|NC_018728.1|	59880612	59880948	ERV1-1_FCa-LTR	4.5	-	1	353	solo
gi|408526181|ref|NC_018728.1|	64744291	64744632	ERV1-1_FCa-LTR	5.3	-	1	353	solo
gi|408526181|ref|NC_018728.1|	70530394	70530745	ERV1-1_FCa-LTR	4.5	+	1	353	solo
gi|408526181|ref|NC_018728.1|	73572600	73572803	ERV1-1_FCa-LTR	9.9	+	123	353	solo
gi|408526181|ref|NC_018728.1|	74440592	74441052	ERV1-1_FCa-LTR	7.1	+	1	353	solo
gi|408526181|ref|NC_018728.1|	74656159	74656497	ERV1-1_FCa-LTR	3.2	-	1	353	solo
gi|408526181|ref|NC_018728.1|	75782072	75782445	ERV1-1_FCa-LTR	7.8	-	1	353	solo
gi|408526181|ref|NC_018728.1|	78615161	78615364	ERV1-1_FCa-LTR	4.4	+	125	353	solo
gi|408526181|ref|NC_018728.1|	83216797	83217152	ERV1-1_FCa-LTR	3.8	-	1	353	solo
gi|408526181|ref|NC_018728.1|	88862673	88862993	ERV1-1_FCa-LTR	8.2	-	1	353	solo
gi|408526181|ref|NC_018728.1|	94595268	94595607	ERV1-1_FCa-LTR	5.0	-	1	353	solo
gi|408526181|ref|NC_018728.1|	100865571	100865857	ERV1-1_FCa-LTR	18.1	+	123	353	solo
gi|408526181|ref|NC_018728.1|	104800351	104800801	ERV1-1_FCa-LTR	10.4	-	8	353	solo
gi|408526181|ref|NC_018728.1|	104801725	104802216	ERV1-1_FCa-LTR	8.6	-	1	353	solo
gi|408526181|ref|NC_018728.1|	105023704	105024003	ERV1-1_FCa-LTR	5.0	+	41	353	solo
gi|408526181|ref|NC_018728.1|	106338599	106339052	ERV1-1_FCa-LTR	7.1	+	1	353	solo
gi|408526181|ref|NC_018728.1|	107193579	107193931	ERV1-1_FCa-LTR	1.4	+	1	353	solo
gi|408526181|ref|NC_018728.1|	111701712	111702084	ERV1-1_FCa-LTR	8.6	-	1	353	solo
gi|408526181|ref|NC_018728.1|	112091125	112091492	ERV1-1_FCa-LTR	7.3	+	1	353	solo
gi|408526181|ref|NC_018728.1|	116873237	116873574	ERV1-1_FCa-LTR	4.1	+	1	353	solo
gi|408526181|ref|NC_018728.1|	129915038	129915402	ERV1-1_FCa-LTR	3.1	+	1	353	solo
gi|408526181|ref|NC_018728.1|	131233736	131233945	ERV1-1_FCa-LTR	6.7	-	118	353	solo
gi|408526181|ref|NC_018728.1|	131653284	131653717	ERV1-1_FCa-LTR	9.7	-	1	353	solo
gi|408526181|ref|NC_018728.1|	133122974	133123496	ERV1-1_FCa-LTR	3.8	-	1	353	solo
gi|408526181|ref|NC_018728.1|	133127908	133128344	ERV1-1_FCa-LTR	5.4	+	1	353	solo
gi|408526181|ref|NC_018728.1|	135816407	135816733	ERV1-1_FCa-LTR	3.4	-	1	353	solo
gi|408526182|ref|NC_018727.1|	451282	451617	ERV1-1_FCa-LTR	4.8	-	3	352	solo
gi|408526182|ref|NC_018727.1|	1819798	1820153	ERV1-1_FCa-LTR	3.1	+	1	353	solo
gi|408526182|ref|NC_018727.1|	2162378	2162800	ERV1-1_FCa-LTR	7.1	+	1	353	solo
gi|408526182|ref|NC_018727.1|	2737906	2738128	ERV1-1_FCa-LTR	11.5	+	132	353	solo
gi|408526182|ref|NC_018727.1|	5573888	5574316	ERV1-1_FCa-LTR	8.4	-	1	353	solo
gi|408526182|ref|NC_018727.1|	9478969	9479427	ERV1-1_FCa-LTR	5.0	-	1	353	solo
gi|408526182|ref|NC_018727.1|	11268618	11269024	ERV1-1_FCa-LTR	5.2	-	1	353	solo
gi|408526182|ref|NC_018727.1|	11894272	11894651	ERV1-1_FCa-LTR	9.1	-	1	353	solo
gi|408526182|ref|NC_018727.1|	13064305	13064770	ERV1-1_FCa-LTR	12.6	+	1	353	solo
gi|408526182|ref|NC_018727.1|	18220759	18221111	ERV1-1_FCa-LTR	12.2	+	1	353	solo
gi|408526182|ref|NC_018727.1|	21953457	21953794	ERV1-1_FCa-LTR	5.1	+	1	353	solo
gi|408526182|ref|NC_018727.1|	24423888	24424238	ERV1-1_FCa-LTR	2.6	-	1	353	solo
gi|408526182|ref|NC_018727.1|	32679632	32679931	ERV1-1_FCa-LTR	12.0	+	55	353	solo
gi|408526182|ref|NC_018727.1|	32711154	32711543	ERV1-1_FCa-LTR	4.2	+	1	353	solo
gi|408526182|ref|NC_018727.1|	32819626	32819977	ERV1-1_FCa-LTR	11.8	+	59	353	solo
gi|408526182|ref|NC_018727.1|	34119972	34120221	ERV1-1_FCa-LTR	4.8	-	90	353	solo
gi|408526182|ref|NC_018727.1|	40813236	40813557	ERV1-1_FCa-LTR	9.1	-	1	353	solo
gi|408526182|ref|NC_018727.1|	44093175	44093607	ERV1-1_FCa-LTR	7.1	+	1	353	solo
gi|408526182|ref|NC_018727.1|	44874710	44875186	ERV1-1_FCa-LTR	12.2	+	1	353	solo
gi|408526182|ref|NC_018727.1|	47221744	47222177	ERV1-1_FCa-LTR	7.1	+	1	353	solo
gi|408526182|ref|NC_018727.1|	52637123	52637328	ERV1-1_FCa-LTR	5.9	-	123	353	solo
gi|408526182|ref|NC_018727.1|	57512078	57512428	ERV1-1_FCa-LTR	3.7	-	1	353	solo
gi|408526182|ref|NC_018727.1|	71288152	71288590	ERV1-1_FCa-LTR	3.5	-	1	353	solo
gi|408526182|ref|NC_018727.1|	72537229	72537566	ERV1-1_FCa-LTR	3.5	+	1	353	solo
gi|408526182|ref|NC_018727.1|	75364221	75364592	ERV1-1_FCa-LTR	4.6	+	1	353	solo
gi|408526182|ref|NC_018727.1|	79109656	79109989	ERV1-1_FCa-LTR	5.1	-	1	353	solo
gi|408526182|ref|NC_018727.1|	81498858	81499378	ERV1-1_FCa-LTR	8.9	-	1	353	solo
gi|408526182|ref|NC_018727.1|	85013316	85013632	ERV1-1_FCa-LTR	5.7	+	25	353	solo
gi|408526182|ref|NC_018727.1|	87628085	87628421	ERV1-1_FCa-LTR	3.6	+	1	353	solo
gi|408526182|ref|NC_018727.1|	90260988	90261326	ERV1-1_FCa-LTR	4.1	-	1	353	solo
gi|408526182|ref|NC_018727.1|	91631116	91631474	ERV1-1_FCa-LTR	6.2	-	1	353	solo
gi|408526182|ref|NC_018727.1|	105991963	105992314	ERV1-1_FCa-LTR	2.3	+	1	353	solo
gi|408526182|ref|NC_018727.1|	106642971	106643418	ERV1-1_FCa-LTR	10.7	+	1	353	solo
gi|408526182|ref|NC_018727.1|	106644668	106645011	ERV1-1_FCa-LTR	4.4	-	1	353	solo
gi|408526182|ref|NC_018727.1|	106789174	106789516	ERV1-1_FCa-LTR	7.4	-	1	353	solo
gi|408526182|ref|NC_018727.1|	107453557	107454015	ERV1-1_FCa-LTR	6.9	-	1	353	solo
gi|408526182|ref|NC_018727.1|	108117701	108118105	ERV1-1_FCa-LTR	4.7	+	1	353	solo
gi|408526182|ref|NC_018727.1|	110872483	110872823	ERV1-1_FCa-LTR	2.9	+	1	353	solo
gi|408526182|ref|NC_018727.1|	112559458	112559778	ERV1-1_FCa-LTR	9.7	-	1	353	solo
gi|408526182|ref|NC_018727.1|	116983287	116983621	ERV1-1_FCa-LTR	2.7	+	1	353	solo
gi|408526182|ref|NC_018727.1|	119695733	119695941	ERV1-1_FCa-LTR	8.1	-	118	352	solo
gi|408526182|ref|NC_018727.1|	122888204	122888556	ERV1-1_FCa-LTR	12.8	-	1	353	solo
gi|408526182|ref|NC_018727.1|	123727843	123728271	ERV1-1_FCa-LTR	7.1	+	1	353	solo
gi|408526182|ref|NC_018727.1|	127499286	127499637	ERV1-1_FCa-LTR	3.1	-	1	353	solo
gi|408526182|ref|NC_018727.1|	130522775	130523106	ERV1-1_FCa-LTR	3.3	-	1	353	solo
gi|408526182|ref|NC_018727.1|	132858604	132858937	ERV1-1_FCa-LTR	3.6	-	1	353	solo
gi|408526182|ref|NC_018727.1|	135103906	135104256	ERV1-1_FCa-LTR	2.9	-	1	353	solo
gi|408526182|ref|NC_018727.1|	135830690	135831079	ERV1-1_FCa-LTR	2.8	-	1	353	solo
gi|408526182|ref|NC_018727.1|	135831354	135831743	ERV1-1_FCa-LTR	2.8	-	1	353	solo
gi|408526182|ref|NC_018727.1|	139564687	139565027	ERV1-1_FCa-LTR	5.0	-	1	353	solo
gi|408526182|ref|NC_018727.1|	140959678	140959982	ERV1-1_FCa-LTR	3.6	+	1	353	solo
gi|408526182|ref|NC_018727.1|	144024122	144024501	ERV1-1_FCa-LTR	5.7	-	1	353	solo
gi|408526182|ref|NC_018727.1|	144081402	144081776	ERV1-1_FCa-LTR	6.7	-	1	353	solo
gi|408526182|ref|NC_018727.1|	145113088	145113496	ERV1-1_FCa-LTR	11.0	-	1	353	solo
gi|408526182|ref|NC_018727.1|	145157197	145157599	ERV1-1_FCa-LTR	3.6	+	1	353	solo
gi|408526182|ref|NC_018727.1|	145558252	145558682	ERV1-1_FCa-LTR	6.8	-	1	351	solo
gi|408526182|ref|NC_018727.1|	153314508	153314733	ERV1-1_FCa-LTR	8.6	+	132	353	solo
gi|408526183|ref|NC_018726.1|	9453362	9453851	ERV1-1_FCa-LTR	9.9	-	1	353	solo
gi|408526183|ref|NC_018726.1|	12892495	12893080	ERV1-1_FCa-LTR	4.0	+	1	353	solo
gi|408526183|ref|NC_018726.1|	17083148	17083380	ERV1-1_FCa-LTR	8.2	+	122	353	solo
gi|408526183|ref|NC_018726.1|	17903531	17903848	ERV1-1_FCa-LTR	4.1	+	1	353	solo
gi|408526183|ref|NC_018726.1|	20557189	20557484	ERV1-1_FCa-LTR	8.3	-	55	353	solo
gi|408526183|ref|NC_018726.1|	24664535	24664969	ERV1-1_FCa-LTR	7.8	-	1	353	solo
gi|408526183|ref|NC_018726.1|	25294225	25294639	ERV1-1_FCa-LTR	9.8	-	1	353	solo
gi|408526183|ref|NC_018726.1|	26198256	26198466	ERV1-1_FCa-LTR	4.8	-	118	353	solo
gi|408526183|ref|NC_018726.1|	28839073	28839283	ERV1-1_FCa-LTR	5.7	-	118	353	solo
gi|408526183|ref|NC_018726.1|	29944817	29945190	ERV1-1_FCa-LTR	6.0	+	1	353	solo
gi|408526183|ref|NC_018726.1|	31697518	31698005	ERV1-1_FCa-LTR	8.0	+	1	353	solo
gi|408526183|ref|NC_018726.1|	32486559	32486899	ERV1-1_FCa-LTR	3.5	-	1	353	solo
gi|408526183|ref|NC_018726.1|	32543334	32543637	ERV1-1_FCa-LTR	13.6	+	90	353	solo
gi|408526183|ref|NC_018726.1|	36136828	36137166	ERV1-1_FCa-LTR	4.7	+	1	353	solo
gi|408526183|ref|NC_018726.1|	40335034	40335385	ERV1-1_FCa-LTR	2.8	-	1	353	solo
gi|408526183|ref|NC_018726.1|	47045558	47045900	ERV1-1_FCa-LTR	4.1	+	1	353	solo
gi|408526183|ref|NC_018726.1|	47177494	47177836	ERV1-1_FCa-LTR	2.6	+	1	353	solo
gi|408526183|ref|NC_018726.1|	54158705	54159081	ERV1-1_FCa-LTR	6.9	-	1	353	solo
gi|408526183|ref|NC_018726.1|	56890548	56890895	ERV1-1_FCa-LTR	4.4	+	1	351	solo
gi|408526183|ref|NC_018726.1|	59735286	59735559	ERV1-1_FCa-LTR	3.3	-	68	353	solo
gi|408526183|ref|NC_018726.1|	66099911	66100175	ERV1-1_FCa-LTR	5.0	-	80	353	solo
gi|408526183|ref|NC_018726.1|	75301185	75301501	ERV1-1_FCa-LTR	7.9	+	1	353	solo
gi|408526183|ref|NC_018726.1|	79247773	79248211	ERV1-1_FCa-LTR	3.1	-	1	353	solo
gi|408526183|ref|NC_018726.1|	80982286	80982626	ERV1-1_FCa-LTR	5.6	+	1	353	solo
gi|408526183|ref|NC_018726.1|	82920410	82920803	ERV1-1_FCa-LTR	5.2	-	1	353	solo
gi|408526183|ref|NC_018726.1|	83643191	83643634	ERV1-1_FCa-LTR	14.3	+	1	353	solo
gi|408526183|ref|NC_018726.1|	85758588	85758907	ERV1-1_FCa-LTR	8.8	+	1	353	solo
gi|408526183|ref|NC_018726.1|	90504661	90505129	ERV1-1_FCa-LTR	7.1	+	1	353	solo
gi|408526183|ref|NC_018726.1|	93111182	93111520	ERV1-1_FCa-LTR	3.8	-	1	353	solo
gi|408526183|ref|NC_018726.1|	93112650	93113017	ERV1-1_FCa-LTR	7.3	-	1	353	solo
gi|408526183|ref|NC_018726.1|	93114534	93114936	ERV1-1_FCa-LTR	5.8	+	1	353	solo
gi|408526183|ref|NC_018726.1|	93573502	93573938	ERV1-1_FCa-LTR	14.3	+	1	353	solo
gi|408526183|ref|NC_018726.1|	95251616	95252074	ERV1-1_FCa-LTR	8.2	-	1	353	solo
gi|408526183|ref|NC_018726.1|	100981635	100982099	ERV1-1_FCa-LTR	5.8	-	1	353	solo
gi|408526183|ref|NC_018726.1|	103657437	103657771	ERV1-1_FCa-LTR	2.1	-	1	353	solo
gi|408526183|ref|NC_018726.1|	104703195	104703534	ERV1-1_FCa-LTR	3.2	+	1	353	solo
gi|408526183|ref|NC_018726.1|	111416015	111416367	ERV1-1_FCa-LTR	3.4	+	1	353	solo
gi|408526183|ref|NC_018726.1|	118723552	118723954	ERV1-1_FCa-LTR	7.1	+	1	353	solo
gi|408526183|ref|NC_018726.1|	124139833	124140064	ERV1-1_FCa-LTR	4.7	+	122	353	solo
gi|408526183|ref|NC_018726.1|	124166979	124167324	ERV1-1_FCa-LTR	5.6	+	1	353	solo
gi|408526183|ref|NC_018726.1|	128453910	128454249	ERV1-1_FCa-LTR	3.8	+	1	353	solo
gi|408526183|ref|NC_018726.1|	129233858	129234205	ERV1-1_FCa-LTR	3.8	-	1	353	solo
gi|408526183|ref|NC_018726.1|	129239824	129240393	ERV1-1_FCa-LTR	4.2	+	1	353	solo
gi|408526183|ref|NC_018726.1|	132687316	132687794	ERV1-1_FCa-LTR	4.2	-	1	353	solo
gi|408526183|ref|NC_018726.1|	133551831	133552181	ERV1-1_FCa-LTR	2.6	+	1	353	solo
gi|408526183|ref|NC_018726.1|	138638185	138638633	ERV1-1_FCa-LTR	12.5	-	1	353	solo
gi|408526183|ref|NC_018726.1|	139939890	139940265	ERV1-1_FCa-LTR	5.7	+	1	353	solo
gi|408526183|ref|NC_018726.1|	142866672	142867083	ERV1-1_FCa-LTR	16.1	+	1	353	solo
gi|408526183|ref|NC_018726.1|	149599147	149599519	ERV1-1_FCa-LTR	19.0	+	90	353	solo
gi|408526183|ref|NC_018726.1|	153211561	153211879	ERV1-1_FCa-LTR	5.3	-	1	353	solo
gi|408526183|ref|NC_018726.1|	155455538	155455912	ERV1-1_FCa-LTR	7.2	+	1	353	solo
gi|408526183|ref|NC_018726.1|	158895254	158895554	ERV1-1_FCa-LTR	7.5	-	49	353	solo
gi|408526183|ref|NC_018726.1|	161896595	161896993	ERV1-1_FCa-LTR	5.4	-	1	352	solo
gi|408526183|ref|NC_018726.1|	167949386	167949760	ERV1-1_FCa-LTR	8.6	-	1	353	solo
gi|408526183|ref|NC_018726.1|	169290675	169291133	ERV1-1_FCa-LTR	5.6	+	1	353	solo
gi|408526183|ref|NC_018726.1|	169321753	169321962	ERV1-1_FCa-LTR	8.6	+	118	353	solo
gi|408526183|ref|NC_018726.1|	171704152	171704499	ERV1-1_FCa-LTR	3.2	+	1	353	solo
gi|408526183|ref|NC_018726.1|	173077159	173077507	ERV1-1_FCa-LTR	2.6	+	1	353	solo
gi|408526183|ref|NC_018726.1|	178836243	178836582	ERV1-1_FCa-LTR	4.7	-	1	353	solo
gi|408526183|ref|NC_018726.1|	184478529	184478736	ERV1-1_FCa-LTR	6.4	-	123	353	solo
gi|408526183|ref|NC_018726.1|	186420068	186420473	ERV1-1_FCa-LTR	7.0	+	1	353	solo
gi|408526183|ref|NC_018726.1|	186471263	186471544	ERV1-1_FCa-LTR	3.4	+	90	353	solo
gi|408526183|ref|NC_018726.1|	191909395	191909853	ERV1-1_FCa-LTR	5.4	+	1	353	solo
gi|408526183|ref|NC_018726.1|	197798105	197798496	ERV1-1_FCa-LTR	13.9	-	1	353	solo
gi|408526183|ref|NC_018726.1|	198908584	198909071	ERV1-1_FCa-LTR	2.7	+	1	353	solo
gi|408526183|ref|NC_018726.1|	200779693	200779906	ERV1-1_FCa-LTR	6.7	-	118	353	solo
gi|408526183|ref|NC_018726.1|	203920234	203920474	ERV1-1_FCa-LTR	9.8	-	118	353	solo
gi|408526183|ref|NC_018726.1|	205238889	205239228	ERV1-1_FCa-LTR	4.7	-	1	353	solo
gi|408526184|ref|NC_018725.1|	3366734	3367074	ERV1-1_FCa-LTR	3.5	-	1	353	solo
gi|408526184|ref|NC_018725.1|	15526224	15526600	ERV1-1_FCa-LTR	10.1	-	1	350	solo
gi|408526184|ref|NC_018725.1|	20310965	20311375	ERV1-1_FCa-LTR	11.2	-	1	352	solo
gi|408526184|ref|NC_018725.1|	25787061	25787409	ERV1-1_FCa-LTR	2.6	-	1	353	solo
gi|408526184|ref|NC_018725.1|	27249055	27249445	ERV1-1_FCa-LTR	2.7	+	1	353	solo
gi|408526184|ref|NC_018725.1|	28023489	28023881	ERV1-1_FCa-LTR	3.2	-	1	353	solo
gi|408526184|ref|NC_018725.1|	28139825	28140183	ERV1-1_FCa-LTR	2.6	-	1	353	solo
gi|408526184|ref|NC_018725.1|	30799400	30799828	ERV1-1_FCa-LTR	3.6	+	1	353	solo
gi|408526184|ref|NC_018725.1|	33842820	33843056	ERV1-1_FCa-LTR	12.6	+	123	353	solo
gi|408526184|ref|NC_018725.1|	35992373	35992654	ERV1-1_FCa-LTR	6.1	+	90	353	solo
gi|408526184|ref|NC_018725.1|	39923006	39923345	ERV1-1_FCa-LTR	4.5	+	3	353	solo
gi|408526184|ref|NC_018725.1|	41327012	41327350	ERV1-1_FCa-LTR	5.9	-	1	353	solo
gi|408526184|ref|NC_018725.1|	41751877	41752228	ERV1-1_FCa-LTR	3.1	+	1	353	solo
gi|408526184|ref|NC_018725.1|	41978336	41978796	ERV1-1_FCa-LTR	4.2	-	1	353	solo
gi|408526184|ref|NC_018725.1|	42839979	42840411	ERV1-1_FCa-LTR	5.4	+	1	353	solo
gi|408526184|ref|NC_018725.1|	49702506	49702884	ERV1-1_FCa-LTR	9.2	+	1	353	solo
gi|408526184|ref|NC_018725.1|	55483641	55483981	ERV1-1_FCa-LTR	4.7	-	1	353	solo
gi|408526184|ref|NC_018725.1|	57868559	57868989	ERV1-1_FCa-LTR	10.2	-	1	353	solo
gi|408526184|ref|NC_018725.1|	58660122	58660555	ERV1-1_FCa-LTR	5.4	+	1	353	solo
gi|408526184|ref|NC_018725.1|	60400856	60401231	ERV1-1_FCa-LTR	7.5	-	1	353	solo
gi|408526184|ref|NC_018725.1|	65157058	65157496	ERV1-1_FCa-LTR	3.1	-	1	353	solo
gi|408526184|ref|NC_018725.1|	72668753	72669242	ERV1-1_FCa-LTR	7.1	+	1	353	solo
gi|408526184|ref|NC_018725.1|	72937204	72937528	ERV1-1_FCa-LTR	5.3	-	3	353	solo
gi|408526184|ref|NC_018725.1|	73565415	73565753	ERV1-1_FCa-LTR	3.0	-	1	353	solo
gi|408526184|ref|NC_018725.1|	77727381	77727819	ERV1-1_FCa-LTR	3.1	-	1	353	solo
gi|408526184|ref|NC_018725.1|	77767034	77767241	ERV1-1_FCa-LTR	13.0	-	123	353	solo
gi|408526184|ref|NC_018725.1|	88676833	88677202	ERV1-1_FCa-LTR	6.5	+	1	353	solo
gi|408526184|ref|NC_018725.1|	96596135	96596510	ERV1-1_FCa-LTR	6.9	-	1	353	solo
gi|408526184|ref|NC_018725.1|	101180380	101180661	ERV1-1_FCa-LTR	4.2	-	90	353	solo
gi|408526184|ref|NC_018725.1|	109085708	109086047	ERV1-1_FCa-LTR	6.8	-	1	353	solo
gi|408526184|ref|NC_018725.1|	109392154	109392616	ERV1-1_FCa-LTR	12.5	+	1	353	solo
gi|408526184|ref|NC_018725.1|	110220766	110221117	ERV1-1_FCa-LTR	3.7	+	1	353	solo
gi|408526184|ref|NC_018725.1|	114659287	114659669	ERV1-1_FCa-LTR	8.1	+	1	353	solo
gi|408526184|ref|NC_018725.1|	115798564	115798941	ERV1-1_FCa-LTR	5.4	+	1	353	solo
gi|408526184|ref|NC_018725.1|	117627578	117627917	ERV1-1_FCa-LTR	4.7	-	1	353	solo
gi|408526184|ref|NC_018725.1|	128123551	128123989	ERV1-1_FCa-LTR	5.3	+	1	353	solo
gi|408526184|ref|NC_018725.1|	128490034	128490363	ERV1-1_FCa-LTR	4.0	+	1	353	solo
gi|408526184|ref|NC_018725.1|	128491039	128491624	ERV1-1_FCa-LTR	4.0	+	1	353	solo
gi|408526184|ref|NC_018725.1|	129928409	129928748	ERV1-1_FCa-LTR	4.4	-	1	353	solo
gi|408526184|ref|NC_018725.1|	133318922	133319242	ERV1-1_FCa-LTR	9.1	+	1	353	solo
gi|408526184|ref|NC_018725.1|	142154101	142154335	ERV1-1_FCa-LTR	10.9	-	123	353	solo
gi|408526185|ref|NC_018724.1|	10982867	10983171	ERV1-1_FCa-LTR	3.9	+	34	353	solo
gi|408526185|ref|NC_018724.1|	18114243	18114669	ERV1-1_FCa-LTR	17.9	+	1	353	solo
gi|408526185|ref|NC_018724.1|	24742986	24743361	ERV1-1_FCa-LTR	8.9	+	1	353	solo
gi|408526185|ref|NC_018724.1|	31206383	31206762	ERV1-1_FCa-LTR	8.0	+	1	353	solo
gi|408526185|ref|NC_018724.1|	34054046	34054386	ERV1-1_FCa-LTR	4.2	+	1	353	solo
gi|408526185|ref|NC_018724.1|	52214902	52215233	ERV1-1_FCa-LTR	6.0	-	1	345	solo
gi|408526185|ref|NC_018724.1|	52839167	52839508	ERV1-1_FCa-LTR	3.9	-	1	353	solo
gi|408526185|ref|NC_018724.1|	65600035	65600260	ERV1-1_FCa-LTR	10.4	-	132	353	solo
gi|408526185|ref|NC_018724.1|	71762355	71762805	ERV1-1_FCa-LTR	4.9	-	1	353	solo
gi|408526185|ref|NC_018724.1|	72230646	72231000	ERV1-1_FCa-LTR	7.7	+	1	353	solo
gi|408526185|ref|NC_018724.1|	74314794	74315213	ERV1-1_FCa-LTR	7.4	+	3	353	solo
gi|408526185|ref|NC_018724.1|	80693129	80693480	ERV1-1_FCa-LTR	2.8	+	1	353	solo
gi|408526185|ref|NC_018724.1|	84445199	84445433	ERV1-1_FCa-LTR	12.2	+	123	353	solo
gi|408526185|ref|NC_018724.1|	85044035	85044376	ERV1-1_FCa-LTR	6.2	-	1	353	solo
gi|408526185|ref|NC_018724.1|	88234021	88234341	ERV1-1_FCa-LTR	8.5	+	1	353	solo
gi|408526185|ref|NC_018724.1|	89404920	89405357	ERV1-1_FCa-LTR	25.6	+	1	353	solo
gi|408526185|ref|NC_018724.1|	90521007	90521369	ERV1-1_FCa-LTR	3.8	-	1	353	solo
gi|408526185|ref|NC_018724.1|	90533879	90534306	ERV1-1_FCa-LTR	8.6	-	1	353	solo
gi|408526185|ref|NC_018724.1|	101080822	101081250	ERV1-1_FCa-LTR	7.1	+	1	353	solo
gi|408526185|ref|NC_018724.1|	108901671	108902010	ERV1-1_FCa-LTR	4.1	-	1	353	solo
gi|408526185|ref|NC_018724.1|	109250671	109251038	ERV1-1_FCa-LTR	3.0	+	1	353	solo
gi|408526185|ref|NC_018724.1|	110331048	110331399	ERV1-1_FCa-LTR	4.3	-	1	353	solo
gi|408526185|ref|NC_018724.1|	112174802	112175173	ERV1-1_FCa-LTR	9.2	-	1	353	solo
gi|408526185|ref|NC_018724.1|	113045082	113045487	ERV1-1_FCa-LTR	6.1	+	1	353	solo
gi|408526185|ref|NC_018724.1|	122181316	122181666	ERV1-1_FCa-LTR	4.1	-	1	353	solo
gi|408526185|ref|NC_018724.1|	122859592	122860038	ERV1-1_FCa-LTR	12.7	+	1	353	solo
gi|408526185|ref|NC_018724.1|	125908261	125908603	ERV1-1_FCa-LTR	3.5	+	1	353	solo
gi|408526185|ref|NC_018724.1|	128031925	128032382	ERV1-1_FCa-LTR	12.3	+	1	353	solo
gi|408526185|ref|NC_018724.1|	129481789	129482138	ERV1-1_FCa-LTR	8.4	-	1	353	solo
gi|408526185|ref|NC_018724.1|	130519241	130519668	ERV1-1_FCa-LTR	5.4	+	1	353	solo
gi|408526185|ref|NC_018724.1|	131823234	131823694	ERV1-1_FCa-LTR	3.8	-	1	353	solo
gi|408526185|ref|NC_018724.1|	139032599	139033027	ERV1-1_FCa-LTR	10.4	-	1	353	solo
gi|408526185|ref|NC_018724.1|	142098113	142098572	ERV1-1_FCa-LTR	3.8	-	1	353	solo
gi|408526185|ref|NC_018724.1|	143162622	143162958	ERV1-1_FCa-LTR	3.9	-	1	353	solo
gi|408526185|ref|NC_018724.1|	151924185	151924536	ERV1-1_FCa-LTR	2.6	-	1	353	solo
gi|408526185|ref|NC_018724.1|	157177787	157178150	ERV1-1_FCa-LTR	5.0	+	1	353	solo
gi|408526186|ref|NC_018723.1|	555414	555734	ERV1-1_FCa-LTR	10.1	+	1	353	solo
gi|408526186|ref|NC_018723.1|	2044387	2044633	ERV1-1_FCa-LTR	11.2	-	118	352	solo
gi|408526186|ref|NC_018723.1|	2821352	2821636	ERV1-1_FCa-LTR	11.6	-	90	353	solo
gi|408526186|ref|NC_018723.1|	12058326	12058776	ERV1-1_FCa-LTR	4.2	-	1	353	solo
gi|408526186|ref|NC_018723.1|	16473779	16474129	ERV1-1_FCa-LTR	2.6	-	1	353	solo
gi|408526186|ref|NC_018723.1|	17033528	17033916	ERV1-1_FCa-LTR	2.7	+	1	352	solo
gi|408526186|ref|NC_018723.1|	22210575	22210964	ERV1-1_FCa-LTR	4.0	+	1	353	solo
gi|408526186|ref|NC_018723.1|	25554036	25554378	ERV1-1_FCa-LTR	3.5	+	1	353	solo
gi|408526186|ref|NC_018723.1|	26255888	26256253	ERV1-1_FCa-LTR	3.9	+	25	353	solo
gi|408526186|ref|NC_018723.1|	31321634	31321984	ERV1-1_FCa-LTR	3.1	-	1	353	solo
gi|408526186|ref|NC_018723.1|	33260656	33260997	ERV1-1_FCa-LTR	3.0	-	1	353	solo
gi|408526186|ref|NC_018723.1|	43315849	43316222	ERV1-1_FCa-LTR	8.6	+	1	353	solo
gi|408526186|ref|NC_018723.1|	44192384	44192824	ERV1-1_FCa-LTR	4.0	+	1	353	solo
gi|408526186|ref|NC_018723.1|	44970000	44970338	ERV1-1_FCa-LTR	2.4	+	1	353	solo
gi|408526186|ref|NC_018723.1|	46707042	46707393	ERV1-1_FCa-LTR	2.6	+	1	353	solo
gi|408526186|ref|NC_018723.1|	50817163	50817546	ERV1-1_FCa-LTR	6.0	-	1	353	solo
gi|408526186|ref|NC_018723.1|	56560723	56561093	ERV1-1_FCa-LTR	4.6	-	1	353	solo
gi|408526186|ref|NC_018723.1|	57003039	57003481	ERV1-1_FCa-LTR	12.5	+	1	353	solo
gi|408526186|ref|NC_018723.1|	57196805	57197161	ERV1-1_FCa-LTR	2.8	+	1	353	solo
gi|408526186|ref|NC_018723.1|	60532777	60533115	ERV1-1_FCa-LTR	5.0	+	1	352	solo
gi|408526186|ref|NC_018723.1|	67589006	67589211	ERV1-1_FCa-LTR	7.8	+	123	353	solo
gi|408526186|ref|NC_018723.1|	73210954	73211333	ERV1-1_FCa-LTR	10.0	-	1	353	solo
gi|408526186|ref|NC_018723.1|	75636002	75636213	ERV1-1_FCa-LTR	10.3	+	123	353	solo
gi|408526186|ref|NC_018723.1|	76260783	76261319	ERV1-1_FCa-LTR	2.8	-	1	353	solo
gi|408526186|ref|NC_018723.1|	80295311	80295548	ERV1-1_FCa-LTR	12.6	+	122	353	solo
gi|408526186|ref|NC_018723.1|	83550226	83550670	ERV1-1_FCa-LTR	16.1	+	1	353	solo
gi|408526186|ref|NC_018723.1|	84474306	84474644	ERV1-1_FCa-LTR	4.7	+	1	353	solo
gi|408526186|ref|NC_018723.1|	89853209	89853651	ERV1-1_FCa-LTR	14.3	+	1	353	solo
gi|408526186|ref|NC_018723.1|	93229440	93229867	ERV1-1_FCa-LTR	3.6	+	1	353	solo
gi|408526186|ref|NC_018723.1|	93461744	93462221	ERV1-1_FCa-LTR	7.1	+	1	353	solo
gi|408526186|ref|NC_018723.1|	94749240	94749619	ERV1-1_FCa-LTR	7.5	+	1	353	solo
gi|408526186|ref|NC_018723.1|	95861663	95862066	ERV1-1_FCa-LTR	12.5	+	1	353	solo
gi|408526186|ref|NC_018723.1|	97890334	97890762	ERV1-1_FCa-LTR	7.2	+	1	353	solo
gi|408526186|ref|NC_018723.1|	101089715	101090055	ERV1-1_FCa-LTR	3.8	-	1	353	solo
gi|408526186|ref|NC_018723.1|	123638686	123638945	ERV1-1_FCa-LTR	5.0	+	85	353	solo
gi|408526186|ref|NC_018723.1|	132396679	132397137	ERV1-1_FCa-LTR	7.1	+	1	353	solo
gi|408526186|ref|NC_018723.1|	136674202	136674578	ERV1-1_FCa-LTR	5.2	-	1	353	solo
gi|408526186|ref|NC_018723.1|	138170463	138170815	ERV1-1_FCa-LTR	11.0	-	1	353	solo
gi|408526186|ref|NC_018723.1|	143613764	143614241	ERV1-1_FCa-LTR	17.7	+	1	353	solo
gi|408526186|ref|NC_018723.1|	144426643	144427030	ERV1-1_FCa-LTR	8.4	+	1	353	solo
gi|408526186|ref|NC_018723.1|	146720683	146721003	ERV1-1_FCa-LTR	8.5	+	1	353	solo
gi|408526186|ref|NC_018723.1|	150513368	150513610	ERV1-1_FCa-LTR	16.6	+	118	353	solo
gi|408526186|ref|NC_018723.1|	154084612	154084822	ERV1-1_FCa-LTR	4.7	-	122	353	solo
gi|408526186|ref|NC_018723.1|	157160096	157160552	ERV1-1_FCa-LTR	8.9	+	1	353	solo
gi|408526186|ref|NC_018723.1|	162912603	162912981	ERV1-1_FCa-LTR	7.4	-	1	353	solo
gi|408526186|ref|NC_018723.1|	174139786	174140215	ERV1-1_FCa-LTR	7.8	-	1	353	solo
gi|408526186|ref|NC_018723.1|	188702415	188702877	ERV1-1_FCa-LTR	3.8	-	1	353	solo
gi|408526186|ref|NC_018723.1|	189284645	189285083	ERV1-1_FCa-LTR	2.7	+	1	353	solo
gi|408526186|ref|NC_018723.1|	191971649	191972000	ERV1-1_FCa-LTR	3.1	+	1	353	solo
gi|408526186|ref|NC_018723.1|	192478611	192479044	ERV1-1_FCa-LTR	10.2	-	1	353	solo
gi|408526186|ref|NC_018723.1|	193178014	193178478	ERV1-1_FCa-LTR	9.1	+	1	352	solo
gi|408526186|ref|NC_018723.1|	194642481	194642936	ERV1-1_FCa-LTR	19.2	+	1	353	solo
gi|408526186|ref|NC_018723.1|	197803063	197803439	ERV1-1_FCa-LTR	7.7	+	1	353	solo
gi|408526186|ref|NC_018723.1|	203088459	203088797	ERV1-1_FCa-LTR	4.7	-	1	353	solo
gi|408526186|ref|NC_018723.1|	204093834	204094214	ERV1-1_FCa-LTR	8.3	+	1	353	solo
gi|408526186|ref|NC_018723.1|	206099994	206100480	ERV1-1_FCa-LTR	2.7	+	2	353	solo
gi|408526186|ref|NC_018723.1|	207359193	207359544	ERV1-1_FCa-LTR	4.0	+	1	353	solo
gi|408526186|ref|NC_018723.1|	211828972	211829337	ERV1-1_FCa-LTR	9.6	-	2	353	solo
gi|408526186|ref|NC_018723.1|	212097007	212097304	ERV1-1_FCa-LTR	5.9	-	119	353	solo
gi|408526186|ref|NC_018723.1|	217145223	217145612	ERV1-1_FCa-LTR	9.3	+	3	353	solo
gi|408526186|ref|NC_018723.1|	220957619	220957853	ERV1-1_FCa-LTR	10.9	+	123	353	solo
gi|408526186|ref|NC_018723.1|	221620535	221620924	ERV1-1_FCa-LTR	2.8	-	1	353	solo
gi|408526186|ref|NC_018723.1|	224825723	224826098	ERV1-1_FCa-LTR	7.7	-	1	353	solo
gi|408526186|ref|NC_018723.1|	228703900	228704240	ERV1-1_FCa-LTR	3.2	-	1	353	solo
gi|408526186|ref|NC_018723.1|	230688748	230689211	ERV1-1_FCa-LTR	6.1	-	1	353	solo
gi|408526186|ref|NC_018723.1|	232545018	232545396	ERV1-1_FCa-LTR	8.6	+	1	353	solo
gi|408526186|ref|NC_018723.1|	233972127	233972554	ERV1-1_FCa-LTR	7.1	+	1	353	solo
gi|408526186|ref|NC_018723.1|	234377402	234377631	ERV1-1_FCa-LTR	10.9	+	132	353	solo
