# Supplementary material for: Cross-Species Transmission and Differential Fate of an Endogenous Retrovirus in Three Mammal Lineages
Source: PLoS Pathog. 2015 Nov 12;11(11):e1005279. doi: 10.1371/journal.ppat.1005279 (PMC4643047; doi:10.1371/journal.ppat.1005279)
Supplement: S1 File — (ZIP) [file ppat.1005279.s008.zip › EFuscus.all.bed]

gi|411115880|gb|JH977683.1|	4645468	4648907	MLERV1_1	15.3	-	1	475	full
gi|411115908|gb|JH977655.1|	3773877	3780576	MLERV1_1	22.4	-	1	475	full
gi|411115694|gb|JH977869.1|	104613	113030	MLERV1_2	17.0	-	136	615	EFERV1.1
gi|411115445|gb|JH978118.1|	102321	102685	MLERV1_1	9.0	-	1	475	solo
gi|411115550|gb|JH978013.1|	147119	147521	MLERV1_1	24.2	+	1	475	solo
gi|411115621|gb|JH977942.1|	203519	203853	MLERV1_1	23.2	-	90	475	solo
gi|411115661|gb|JH977902.1|	426284	426687	MLERV1_1	24.0	+	1	475	solo
gi|411115664|gb|JH977899.1|	220859	221271	MLERV1_1	8.0	-	1	475	solo
gi|411115701|gb|JH977862.1|	103554	103983	MLERV1_1	23.6	+	1	475	solo
gi|411115758|gb|JH977805.1|	923040	923456	MLERV1_1	16.2	+	1	475	solo
gi|411115783|gb|JH977780.1|	1044104	1044516	MLERV1_1	23.0	+	1	475	solo
gi|411115840|gb|JH977723.1|	1693273	1693676	MLERV1_1	24.2	+	1	475	solo
gi|411115855|gb|JH977708.1|	3140074	3140499	MLERV1_1	14.9	+	1	475	solo
gi|411115856|gb|JH977707.1|	4876178	4876612	MLERV1_1	23.3	+	1	475	solo
gi|411115875|gb|JH977688.1|	1583691	1584133	MLERV1_1	9.5	-	1	475	solo
gi|411115902|gb|JH977661.1|	5784151	5784594	MLERV1_1	10.8	-	1	475	solo
gi|411115916|gb|JH977647.1|	1948023	1948337	MLERV1_1	24.1	-	126	475	solo
gi|411115918|gb|JH977645.1|	10963067	10963392	MLERV1_1	22.3	-	125	475	solo
gi|411115923|gb|JH977640.1|	2994833	2995237	MLERV1_1	23.9	-	1	475	solo
gi|411115926|gb|JH977637.1|	9079208	9079611	MLERV1_1	23.1	+	1	475	solo
gi|411115931|gb|JH977632.1|	14017096	14017507	MLERV1_1	23.8	-	1	475	solo
gi|411115932|gb|JH977631.1|	12628368	12628773	MLERV1_1	16.2	-	1	475	solo
gi|411115936|gb|JH977627.1|	17802912	17803321	MLERV1_1	24.9	-	1	475	solo
gi|411115938|gb|JH977625.1|	17727363	17727784	MLERV1_1	23.3	-	1	475	solo
gi|411115944|gb|JH977619.1|	26927199	26927538	MLERV1_1	9.4	-	105	475	solo
gi|411115945|gb|JH977618.1|	15122733	15123174	MLERV1_1	9.1	+	1	475	solo
gi|411115946|gb|JH977617.1|	7880121	7880524	MLERV1_1	24.5	+	1	475	solo
gi|411115948|gb|JH977615.1|	32247851	32248279	MLERV1_1	22.8	-	1	475	solo
gi|411115949|gb|JH977614.1|	3824094	3824505	MLERV1_1	23.6	-	1	475	solo
gi|411115950|gb|JH977613.1|	29897410	29897812	MLERV1_1	23.9	+	1	475	solo
gi|411115951|gb|JH977612.1|	31609573	31610012	MLERV1_1	26.1	+	1	475	solo
gi|411115951|gb|JH977612.1|	37634126	37634537	MLERV1_1	26.2	-	1	475	solo
gi|411113289|gb|JH980274.1|	1938	2397	MLERV1_2	13.3	-	116	615	solo
gi|411115540|gb|JH978023.1|	193199	193691	MLERV1_2	14.6	+	76	615	solo
gi|411115574|gb|JH977989.1|	232894	233371	MLERV1_2	15.7	-	113	615	solo
gi|411115599|gb|JH977964.1|	341094	341585	MLERV1_2	15.8	-	76	615	solo
gi|411115620|gb|JH977943.1|	434166	434581	MLERV1_2	18.8	+	136	615	solo
gi|411115637|gb|JH977926.1|	510129	510621	MLERV1_2	14.9	+	76	615	solo
gi|411115661|gb|JH977902.1|	463345	463848	MLERV1_2	15.8	+	76	615	solo
gi|411115754|gb|JH977809.1|	711095	711588	MLERV1_2	15.3	+	76	615	solo
gi|411115799|gb|JH977764.1|	1699948	1700440	MLERV1_2	17.0	-	76	615	solo
gi|411115827|gb|JH977736.1|	1393437	1393930	MLERV1_2	15.2	-	76	615	solo
gi|411115840|gb|JH977723.1|	1694291	1694782	MLERV1_2	15.4	-	76	615	solo
gi|411115876|gb|JH977687.1|	3714010	3714500	MLERV1_2	17.7	+	76	613	solo
gi|411115886|gb|JH977677.1|	206685	207189	MLERV1_2	16.8	+	76	615	solo
gi|411115887|gb|JH977676.1|	7411438	7411900	MLERV1_2	14.1	+	114	615	solo
gi|411115894|gb|JH977669.1|	7088181	7088658	MLERV1_2	14.5	-	113	615	solo
gi|411115906|gb|JH977657.1|	2206299	2206794	MLERV1_2	14.4	+	76	615	solo
gi|411115926|gb|JH977637.1|	1804519	1805011	MLERV1_2	15.0	+	76	615	solo
gi|411115941|gb|JH977622.1|	31328511	31328982	MLERV1_2	14.0	+	115	615	solo
gi|411115945|gb|JH977618.1|	21928072	21928530	MLERV1_2	13.3	-	117	615	solo
gi|411115945|gb|JH977618.1|	26898267	26898740	MLERV1_2	13.3	+	114	615	solo
gi|411115952|gb|JH977611.1|	29240098	29240574	MLERV1_2	14.5	+	112	615	solo
gi|411115952|gb|JH977611.1|	31309623	31310116	MLERV1_2	16.6	-	76	615	solo
gi|411115376|gb|JH978187.1|	9172	9578	MLERV1_4	22.0	-	1	486	solo
gi|411115788|gb|JH977775.1|	203901	204322	MLERV1_4	23.3	+	1	486	solo
gi|411115836|gb|JH977727.1|	133099	133411	MLERV1_4	21.6	-	135	486	solo
gi|411115891|gb|JH977672.1|	376773	377200	MLERV1_4	23.1	-	1	486	solo
gi|411115896|gb|JH977667.1|	2898202	2898637	MLERV1_4	19.9	+	1	486	solo
gi|411115898|gb|JH977665.1|	6853187	6853610	MLERV1_4	22.1	-	1	486	solo
gi|411115924|gb|JH977639.1|	8810589	8811007	MLERV1_4	24.6	-	1	486	solo
gi|411115926|gb|JH977637.1|	11533726	11534128	MLERV1_4	23.4	-	1	486	solo
gi|411115927|gb|JH977636.1|	7545104	7545533	MLERV1_4	21.2	+	1	486	solo
gi|411115929|gb|JH977634.1|	16942923	16943351	MLERV1_4	21.2	-	1	486	solo
gi|411115938|gb|JH977625.1|	23827436	23827873	MLERV1_4	24.4	+	1	486	solo
gi|411115941|gb|JH977622.1|	5311533	5311966	MLERV1_4	20.0	+	1	486	solo
gi|411115943|gb|JH977620.1|	23357604	23358057	MLERV1_4	22.9	+	1	486	solo
gi|411115946|gb|JH977617.1|	15568176	15568610	MLERV1_4	22.2	-	1	484	solo
gi|411115948|gb|JH977615.1|	32246165	32246593	MLERV1_4	22.0	-	1	486	solo
gi|411115952|gb|JH977611.1|	17053207	17053644	MLERV1_4	22.0	-	1	486	solo
