# Supplementary material for: Cross-Species Transmission and Differential Fate of an Endogenous Retrovirus in Three Mammal Lineages
Source: PLoS Pathog. 2015 Nov 12;11(11):e1005279. doi: 10.1371/journal.ppat.1005279 (PMC4643047; doi:10.1371/journal.ppat.1005279)
Supplement: S1 File — (ZIP) [file ppat.1005279.s008.zip › Mbrandtii.all.bed]

gi|516694924|gb|KE163689.1|	554	9042	MLERV1_1	3.9	-	1	475	MBERV1.4
gi|516697868|gb|KE163509.1|	991870	998703	MLERV1_1	21.4	-	54	475	full
gi|516699780|gb|KE163407.1|	5066244	5074627	MLERV1_1	4.2	+	1	475	MBERV1.3
gi|516705801|gb|KE163061.1|	1292251	1297568	MLERV1_1	18.5	+	54	475	full
gi|516725230|gb|KE161667.1|	148236	151360	MLERV1_1	19.2	+	54	475	full
gi|516726426|gb|KE161542.1|	729993	736785	MLERV1_1	17.2	+	54	475	full
gi|516726426|gb|KE161542.1|	766385	770673	MLERV1_1	16.9	+	54	475	full
gi|516730030|gb|KE161316.1|	657804	663661	MLERV1_1	16.2	+	71	475	full
gi|516732693|gb|KE161108.1|	572445	580059	MLERV1_1	17.9	+	57	475	full
gi|516681202|gb|KE164680.1|	31900	40647	MLERV1_2	10.4	-	84	615	MBERV1.8
gi|516681698|gb|KE164610.1|	649922	658461	MLERV1_2	5.3	-	69	615	MBERV1.7
gi|516718668|gb|KE162116.1|	3205314	3213657	MLERV1_2	2.2	+	1	615	MBERV1.2
gi|516680632|gb|KE164735.1|	626312	633873	MLERV1_3.1	7.3	+	1	444	full
gi|516681344|gb|KE164664.1|	1463271	1468624	MLERV1_3.1	13.5	-	1	444	full
gi|516681571|gb|KE164623.1|	280915	286173	MLERV1_3.1	7.1	-	1	444	full
gi|516681874|gb|KE164605.1|	700325	707148	MLERV1_3.1	2.9	+	1	444	full
gi|516683262|gb|KE164504.1|	22264	29181	MLERV1_3.1	12.0	-	1	444	full
gi|516683413|gb|KE164498.1|	2386010	2391369	MLERV1_3.1	8.6	+	1	444	full
gi|516683413|gb|KE164498.1|	3383619	3389406	MLERV1_3.1	7.7	-	1	444	full
gi|516685435|gb|KE164280.1|	305001	314323	MLERV1_3.1	12.3	-	1	444	full
gi|516686646|gb|KE164239.1|	677207	680805	MLERV1_3.1	12.3	-	1	444	full
gi|516686646|gb|KE164239.1|	1099156	1104993	MLERV1_3.1	2.9	+	1	444	full
gi|516686746|gb|KE164221.1|	2078994	2086723	MLERV1_3.1	11.9	+	1	444	MBERV1.6
gi|516686817|gb|KE164213.1|	16825	22188	MLERV1_3.1	8.1	-	1	444	full
gi|516686979|gb|KE164200.1|	721891	727235	MLERV1_3.1	10.2	+	1	444	full
gi|516687536|gb|KE164156.1|	529025	532998	MLERV1_3.1	10.7	-	1	444	full
gi|516687536|gb|KE164156.1|	529025	536936	MLERV1_3.1	10.7	-	1	444	full
gi|516687536|gb|KE164156.1|	532582	536936	MLERV1_3.1	10.7	-	1	444	full
gi|516687601|gb|KE164153.1|	523093	528830	MLERV1_3.1	15.1	-	1	444	full
gi|516687671|gb|KE164147.1|	5027	10893	MLERV1_3.1	7.9	-	1	444	full
gi|516691195|gb|KE163904.1|	1589475	1594801	MLERV1_3.1	7.2	-	1	444	full
gi|516697941|gb|KE163505.1|	840754	845490	MLERV1_3.1	12.1	+	1	444	full
gi|516702981|gb|KE163224.1|	3455642	3459286	MLERV1_3.1	7.2	+	1	444	full
gi|516704591|gb|KE163142.1|	5789	11462	MLERV1_3.1	10.8	+	1	444	full
gi|516704591|gb|KE163142.1|	5789	13260	MLERV1_3.1	10.8	+	1	444	full
gi|516705582|gb|KE163078.1|	1935849	1939120	MLERV1_3.1	11.9	-	1	444	full
gi|516705730|gb|KE163065.1|	183075	189246	MLERV1_3.1	10.6	-	1	444	full
gi|516705730|gb|KE163065.1|	252425	258639	MLERV1_3.1	5.8	+	1	444	full
gi|516708966|gb|KE162829.1|	1225503	1230406	MLERV1_3.1	9.0	+	87	444	full
gi|516709639|gb|KE162794.1|	289064	294337	MLERV1_3.1	6.7	-	1	444	full
gi|516715786|gb|KE162363.1|	4971106	4976223	MLERV1_3.1	11.3	+	1	444	full
gi|516715786|gb|KE162363.1|	7084398	7090146	MLERV1_3.1	8.6	+	1	444	full
gi|516715786|gb|KE162363.1|	7084398	7091795	MLERV1_3.1	8.6	+	1	444	full
gi|516717700|gb|KE162205.1|	286760	291945	MLERV1_3.1	5.8	-	1	444	full
gi|516720381|gb|KE162001.1|	388296	393334	MLERV1_3.1	11.4	+	5	444	full
gi|516723520|gb|KE161800.1|	5780431	5784893	MLERV1_3.1	7.7	-	1	444	full
gi|516726084|gb|KE161593.1|	222647	226935	MLERV1_3.1	7.2	+	98	444	full
gi|516729859|gb|KE161328.1|	81042	87358	MLERV1_3.1	7.0	-	1	444	full
gi|516730030|gb|KE161316.1|	840129	846977	MLERV1_3.1	13.9	-	1	444	full
gi|516730694|gb|KE161235.1|	1128493	1136517	MLERV1_3.1	11.4	+	1	444	full
gi|516723205|gb|KE161809.1|	43235	48345	MLERV1_3.2	12.8	+	1	432	full
gi|516679441|gb|KE164831.1|	49668	50089	MLERV1_1	19.7	+	54	475	solo
gi|516679755|gb|KE164807.1|	736709	737123	MLERV1_1	16.8	+	54	475	solo
gi|516679759|gb|KE332252.1|	35	452	MLERV1_1	19.7	-	54	475	solo
gi|516680313|gb|KE164765.1|	27160	27595	MLERV1_1	16.7	+	54	475	solo
gi|516680395|gb|KE164754.1|	77246	77693	MLERV1_1	17.7	-	54	475	solo
gi|516680399|gb|KE164753.1|	1116113	1116532	MLERV1_1	18.9	-	54	475	solo
gi|516680482|gb|KE164741.1|	128683	129071	MLERV1_1	15.3	-	54	475	solo
gi|516680551|gb|KE164737.1|	2305829	2306252	MLERV1_1	21.2	-	54	475	solo
gi|516681000|gb|KE164703.1|	89961	90378	MLERV1_1	17.1	+	54	475	solo
gi|516681000|gb|KE164703.1|	1505668	1506108	MLERV1_1	19.2	+	54	475	solo
gi|516681252|gb|KE164674.1|	578146	578565	MLERV1_1	21.5	+	54	474	solo
gi|516681400|gb|KE331940.1|	70	469	MLERV1_1	12.2	-	54	475	solo
gi|516681583|gb|KE164622.1|	17064	17491	MLERV1_1	11.1	+	1	475	solo
gi|516681583|gb|KE164622.1|	19595	20017	MLERV1_1	15.6	+	54	475	solo
gi|516681915|gb|KE164600.1|	1928834	1929220	MLERV1_1	18.1	-	76	475	solo
gi|516682268|gb|KE164583.1|	2423016	2423440	MLERV1_1	16.4	+	54	475	solo
gi|516682375|gb|KE164571.1|	5780	6197	MLERV1_1	19.2	+	54	475	solo
gi|516682753|gb|KE164550.1|	7588497	7588893	MLERV1_1	11.4	+	54	475	solo
gi|516683723|gb|KE164468.1|	945478	945912	MLERV1_1	16.3	-	54	475	solo
gi|516683851|gb|KE164449.1|	1191746	1192207	MLERV1_1	10.7	+	1	475	solo
gi|516684083|gb|KE164426.1|	786494	786879	MLERV1_1	18.2	+	93	475	solo
gi|516684174|gb|KE164415.1|	12625	13045	MLERV1_1	20.3	-	53	475	solo
gi|516684515|gb|KE164352.1|	4647442	4647863	MLERV1_1	18.2	-	54	475	solo
gi|516684538|gb|KE164349.1|	25824	26243	MLERV1_1	20.8	-	54	475	solo
gi|516684751|gb|KE164325.1|	193359	193788	MLERV1_1	17.6	-	54	475	solo
gi|516685064|gb|KE164304.1|	3469437	3469900	MLERV1_1	15.1	-	1	475	solo
gi|516685681|gb|KE164263.1|	314490	314894	MLERV1_1	17.8	-	54	475	solo
gi|516686140|gb|KE164256.1|	1723021	1723433	MLERV1_1	17.6	-	54	475	solo
gi|516686979|gb|KE164200.1|	259768	260183	MLERV1_1	19.3	-	54	473	solo
gi|516687622|gb|KE164150.1|	327484	327906	MLERV1_1	11.8	-	54	475	solo
gi|516687690|gb|KE164135.1|	25766	26236	MLERV1_1	12.6	-	1	475	solo
gi|516687771|gb|KE164124.1|	588182	588611	MLERV1_1	18.8	-	54	475	solo
gi|516688882|gb|KE164052.1|	308061	308493	MLERV1_1	17.6	+	54	475	solo
gi|516689132|gb|KE164038.1|	2033915	2034324	MLERV1_1	15.2	+	54	475	solo
gi|516691658|gb|KE163866.1|	3033533	3033949	MLERV1_1	18.9	-	54	475	solo
gi|516693755|gb|KE163753.1|	751227	751641	MLERV1_1	17.4	+	54	475	solo
gi|516695230|gb|KE163669.1|	11186	11606	MLERV1_1	20.3	-	54	475	solo
gi|516697247|gb|KE163556.1|	362788	363204	MLERV1_1	17.1	-	71	475	solo
gi|516697721|gb|KE163518.1|	683033	683478	MLERV1_1	17.4	-	54	475	solo
gi|516697941|gb|KE163505.1|	773673	774061	MLERV1_1	12.3	-	54	475	solo
gi|516698610|gb|KE163473.1|	451967	452362	MLERV1_1	12.4	+	54	475	solo
gi|516698694|gb|KE163465.1|	1638006	1638425	MLERV1_1	21.1	+	54	475	solo
gi|516698947|gb|KE163456.1|	585861	586281	MLERV1_1	20.3	-	54	475	solo
gi|516699780|gb|KE163407.1|	3537379	3537834	MLERV1_1	11.2	+	1	475	solo
gi|516701823|gb|KE163325.1|	125430	125858	MLERV1_1	15.2	+	54	475	solo
gi|516702061|gb|KE163310.1|	441359	441772	MLERV1_1	17.4	-	54	475	solo
gi|516702848|gb|KE163235.1|	483480	483877	MLERV1_1	11.9	+	54	475	solo
gi|516704719|gb|KE163134.1|	10392440	10392883	MLERV1_1	3.2	-	1	475	solo
gi|516706945|gb|KE162980.1|	6298207	6298606	MLERV1_1	10.9	-	54	475	solo
gi|516707379|gb|KE162945.1|	867264	867683	MLERV1_1	21.6	-	54	475	solo
gi|516707740|gb|KE162935.1|	402306	402719	MLERV1_1	17.4	-	54	475	solo
gi|516707740|gb|KE162935.1|	1842150	1842556	MLERV1_1	16.6	-	71	475	solo
gi|516708673|gb|KE162845.1|	1258739	1259182	MLERV1_1	7.2	-	1	475	solo
gi|516709681|gb|KE162790.1|	73146	73571	MLERV1_1	20.2	+	54	475	solo
gi|516709943|gb|KE162769.1|	1761	2180	MLERV1_1	20.9	+	54	475	solo
gi|516710840|gb|KE162671.1|	355465	355899	MLERV1_1	16.8	-	54	475	solo
gi|516713794|gb|KE162497.1|	4598876	4599300	MLERV1_1	21.0	+	54	475	solo
gi|516713963|gb|KE162488.1|	1945715	1946240	MLERV1_1	9.0	-	1	475	solo
gi|516714887|gb|KE162428.1|	3051336	3051759	MLERV1_1	11.8	-	54	475	solo
gi|516714888|gb|KE162427.1|	268126	268544	MLERV1_1	19.4	-	54	475	solo
gi|516715010|gb|KE321595.1|	243	668	MLERV1_1	15.6	-	57	475	solo
gi|516715210|gb|KE162391.1|	253370	253798	MLERV1_1	22.2	-	54	475	solo
gi|516716153|gb|KE162319.1|	195704	196133	MLERV1_1	15.6	-	54	475	solo
gi|516716302|gb|KE162294.1|	13476	13896	MLERV1_1	21.6	+	54	475	solo
gi|516717741|gb|KE162193.1|	2483434	2483842	MLERV1_1	17.3	-	54	475	solo
gi|516718162|gb|KE162148.1|	17362	17781	MLERV1_1	16.0	-	54	475	solo
gi|516720449|gb|KE161994.1|	175605	176079	MLERV1_1	14.1	-	1	475	solo
gi|516721051|gb|KE161960.1|	11010683	11011081	MLERV1_1	10.4	-	54	475	solo
gi|516721305|gb|KE161952.1|	3030980	3031396	MLERV1_1	19.5	-	54	475	solo
gi|516721434|gb|KE161933.1|	15635	16055	MLERV1_1	14.7	-	54	475	solo
gi|516721729|gb|KE161913.1|	1419	1838	MLERV1_1	15.1	-	54	475	solo
gi|516723520|gb|KE161800.1|	84253	84661	MLERV1_1	14.7	+	54	475	solo
gi|516723520|gb|KE161800.1|	1739296	1739687	MLERV1_1	19.4	-	54	475	solo
gi|516724201|gb|KE161742.1|	427009	427407	MLERV1_1	16.9	-	71	475	solo
gi|516725661|gb|KE161633.1|	8798	9215	MLERV1_1	19.9	+	54	475	solo
gi|516725969|gb|KE161604.1|	41593	42009	MLERV1_1	18.3	+	54	475	solo
gi|516726166|gb|KE161584.1|	251541	251962	MLERV1_1	16.4	-	54	475	solo
gi|516727043|gb|KE161502.1|	574611	575000	MLERV1_1	19.2	-	88	475	solo
gi|516727073|gb|KE161500.1|	283604	283998	MLERV1_1	12.1	+	60	475	solo
gi|516727572|gb|KE161472.1|	1939868	1940263	MLERV1_1	11.1	-	54	475	solo
gi|516728404|gb|KE161403.1|	173233	173654	MLERV1_1	16.6	-	54	475	solo
gi|516728404|gb|KE161403.1|	228931	229351	MLERV1_1	20.1	-	54	475	solo
gi|516729782|gb|KE161334.1|	10465421	10465819	MLERV1_1	11.1	+	54	475	solo
gi|516729859|gb|KE161328.1|	537471	537866	MLERV1_1	12.2	+	54	475	solo
gi|516730352|gb|KE161275.1|	471759	472201	MLERV1_1	5.9	+	1	475	solo
gi|516730427|gb|KE161256.1|	351683	352098	MLERV1_1	19.0	-	54	475	solo
gi|516730873|gb|KE161218.1|	505542	505963	MLERV1_1	18.7	+	54	475	solo
gi|516732685|gb|KE161109.1|	1170579	1171018	MLERV1_1	2.0	+	1	475	solo
gi|516732693|gb|KE161108.1|	377064	377516	MLERV1_1	11.1	-	1	475	solo
gi|516733235|gb|KE161068.1|	3223	3643	MLERV1_1	21.3	-	54	475	solo
gi|516733381|gb|KE161058.1|	9256	9669	MLERV1_1	12.6	-	54	475	solo
gi|516733675|gb|KE161034.1|	1740759	1741228	MLERV1_1	10.7	-	1	475	solo
gi|516681874|gb|KE164605.1|	122920	123390	MLERV1_2	12.3	-	39	615	solo
gi|516682268|gb|KE164583.1|	4829316	4829779	MLERV1_2	5.6	-	69	615	solo
gi|516683162|gb|KE164519.1|	710087	710598	MLERV1_2	5.4	+	1	615	solo
gi|516685296|gb|KE164291.1|	1003234	1003722	MLERV1_2	7.8	-	69	615	solo
gi|516686140|gb|KE164256.1|	48664	49207	MLERV1_2	13.6	+	69	615	solo
gi|516686692|gb|KE164225.1|	390381	390842	MLERV1_2	8.6	+	69	615	solo
gi|516688066|gb|KE164091.1|	52022	52550	MLERV1_2	9.8	-	39	615	solo
gi|516688779|gb|KE164060.1|	589612	590151	MLERV1_2	11.8	-	22	615	solo
gi|516690924|gb|KE163921.1|	373007	373470	MLERV1_2	7.6	-	69	615	solo
gi|516699283|gb|KE163442.1|	1486356	1486847	MLERV1_2	8.8	-	39	615	solo
gi|516704823|gb|KE163131.1|	2472064	2472555	MLERV1_2	6.4	+	39	615	solo
gi|516704823|gb|KE163131.1|	2770282	2770796	MLERV1_2	14.2	-	85	615	solo
gi|516704823|gb|KE163131.1|	4051994	4052485	MLERV1_2	6.8	+	69	615	solo
gi|516705801|gb|KE163061.1|	5418	5942	MLERV1_2	6.3	-	1	615	solo
gi|516708737|gb|KE162842.1|	921452	921959	MLERV1_2	6.3	-	1	615	solo
gi|516710840|gb|KE162671.1|	134700	135216	MLERV1_2	6.2	+	1	615	solo
gi|516711135|gb|KE322657.1|	472	945	MLERV1_2	12.8	-	39	615	solo
gi|516712418|gb|KE162561.1|	6396	6885	MLERV1_2	13.2	+	39	615	solo
gi|516714888|gb|KE162427.1|	524476	524980	MLERV1_2	7.7	-	1	615	solo
gi|516716452|gb|KE162280.1|	1348730	1349221	MLERV1_2	5.8	+	39	615	solo
gi|516716951|gb|KE162237.1|	376619	377143	MLERV1_2	11.2	-	85	615	solo
gi|516718197|gb|KE162141.1|	908884	909356	MLERV1_2	16.6	-	85	615	solo
gi|516718816|gb|KE162090.1|	869947	870470	MLERV1_2	19.5	+	69	615	solo
gi|516724311|gb|KE161734.1|	2763513	2764012	MLERV1_2	10.4	+	85	615	solo
gi|516725860|gb|KE161618.1|	597351	597855	MLERV1_2	7.7	-	1	615	MBERV1.1
gi|516729329|gb|KE161360.1|	13162599	13163087	MLERV1_2	5.3	+	39	615	solo
gi|516730621|gb|KE161240.1|	14488072	14488592	MLERV1_2	4.5	-	1	615	solo
gi|516731142|gb|KE161207.1|	2760524	2760992	MLERV1_2	13.2	+	39	614	solo
gi|516679313|gb|KE164845.1|	33098	33495	MLERV1_3.1	5.9	+	1	444	solo
gi|516679347|gb|KE164840.1|	212828	213249	MLERV1_3.1	13.4	-	1	444	solo
gi|516679413|gb|KE164837.1|	3269300	3269716	MLERV1_3.1	13.4	-	3	444	solo
gi|516679601|gb|KE164811.1|	115436	115779	MLERV1_3.1	12.3	-	13	444	solo
gi|516679737|gb|KE164808.1|	294102	294561	MLERV1_3.1	6.9	-	1	444	solo
gi|516679737|gb|KE164808.1|	758785	759057	MLERV1_3.1	10.5	-	87	444	solo
gi|516679857|gb|KE164799.1|	235118	235455	MLERV1_3.1	10.7	+	94	444	solo
gi|516679971|gb|KE164791.1|	1725772	1726190	MLERV1_3.1	7.7	+	1	444	solo
gi|516679998|gb|KE164790.1|	1138530	1138921	MLERV1_3.1	11.8	+	1	444	solo
gi|516680101|gb|KE164783.1|	71334	71708	MLERV1_3.1	6.2	+	58	444	solo
gi|516680121|gb|KE164780.1|	174993	175415	MLERV1_3.1	11.1	-	1	444	solo
gi|516680313|gb|KE164765.1|	785963	786351	MLERV1_3.1	5.9	+	1	444	solo
gi|516680360|gb|KE164762.1|	2651801	2652132	MLERV1_3.1	11.3	+	1	444	solo
gi|516680380|gb|KE164757.1|	1840546	1840935	MLERV1_3.1	8.8	+	1	444	solo
gi|516680399|gb|KE164753.1|	769310	769732	MLERV1_3.1	10.0	-	1	444	solo
gi|516680407|gb|KE164750.1|	669610	669975	MLERV1_3.1	15.7	+	1	444	solo
gi|516680411|gb|KE164749.1|	359850	360277	MLERV1_3.1	9.7	+	1	444	solo
gi|516680429|gb|KE164748.1|	1250629	1251044	MLERV1_3.1	13.2	-	1	444	solo
gi|516680429|gb|KE164748.1|	2059030	2059451	MLERV1_3.1	8.7	+	1	444	solo
gi|516680429|gb|KE164748.1|	2253074	2253432	MLERV1_3.1	11.3	-	1	444	solo
gi|516680447|gb|KE164744.1|	312790	313152	MLERV1_3.1	8.0	-	1	444	solo
gi|516680496|gb|KE164739.1|	109221	109586	MLERV1_3.1	11.3	+	1	444	solo
gi|516680551|gb|KE164737.1|	2469847	2470252	MLERV1_3.1	13.1	+	1	442	solo
gi|516680551|gb|KE164737.1|	3175071	3175525	MLERV1_3.1	6.9	-	1	444	solo
gi|516680551|gb|KE164737.1|	3207118	3207544	MLERV1_3.1	9.0	+	1	444	solo
gi|516680726|gb|KE164731.1|	235127	235512	MLERV1_3.1	13.2	-	1	444	solo
gi|516680749|gb|KE164730.1|	482198	482603	MLERV1_3.1	12.2	-	1	444	solo
gi|516680785|gb|KE164725.1|	304769	305123	MLERV1_3.1	11.9	-	1	444	solo
gi|516680829|gb|KE164719.1|	113689	114067	MLERV1_3.1	14.3	-	1	444	solo
gi|516680829|gb|KE164719.1|	659023	659437	MLERV1_3.1	13.5	-	1	444	solo
gi|516680855|gb|KE164716.1|	3162853	3163242	MLERV1_3.1	2.9	+	1	444	solo
gi|516680902|gb|KE164712.1|	34662	35094	MLERV1_3.1	5.6	-	1	444	solo
gi|516680915|gb|KE164711.1|	338721	339146	MLERV1_3.1	8.5	+	1	444	solo
gi|516680937|gb|KE164710.1|	944401	944821	MLERV1_3.1	5.3	-	1	444	solo
gi|516681042|gb|KE164696.1|	554490	554904	MLERV1_3.1	9.4	+	1	444	solo
gi|516681042|gb|KE164696.1|	993316	993729	MLERV1_3.1	9.3	-	1	444	solo
gi|516681053|gb|KE164694.1|	861561	861996	MLERV1_3.1	12.4	-	1	444	solo
gi|516681071|gb|KE164693.1|	33069	33485	MLERV1_3.1	10.8	+	1	444	solo
gi|516681123|gb|KE164692.1|	834241	834570	MLERV1_3.1	13.1	+	98	444	solo
gi|516681202|gb|KE164680.1|	181282	181678	MLERV1_3.1	7.0	+	1	444	solo
gi|516681231|gb|KE164676.1|	8062	8490	MLERV1_3.1	11.4	+	1	444	solo
gi|516681231|gb|KE164676.1|	483537	483906	MLERV1_3.1	12.8	-	1	444	solo
gi|516681344|gb|KE164664.1|	591543	591911	MLERV1_3.1	13.1	+	1	444	solo
gi|516681344|gb|KE164664.1|	1539491	1539831	MLERV1_3.1	9.5	+	1	444	solo
gi|516681393|gb|KE164659.1|	425326	425747	MLERV1_3.1	12.7	-	1	444	solo
gi|516681554|gb|KE164626.1|	316385	316774	MLERV1_3.1	12.5	-	1	444	solo
gi|516681554|gb|KE164626.1|	562585	563010	MLERV1_3.1	9.0	+	1	444	solo
gi|516681600|gb|KE164620.1|	79650	80072	MLERV1_3.1	11.9	-	1	444	solo
gi|516681600|gb|KE164620.1|	611826	612242	MLERV1_3.1	8.8	+	1	444	solo
gi|516681600|gb|KE164620.1|	1893783	1894211	MLERV1_3.1	11.3	+	1	444	solo
gi|516681600|gb|KE164620.1|	1952733	1953165	MLERV1_3.1	10.1	+	1	444	solo
gi|516681614|gb|KE164619.1|	330276	330664	MLERV1_3.1	11.7	-	1	444	solo
gi|516681698|gb|KE164610.1|	292527	292881	MLERV1_3.1	15.5	+	1	444	solo
gi|516681698|gb|KE164610.1|	360682	361098	MLERV1_3.1	7.4	+	1	444	solo
gi|516681847|gb|KE164608.1|	1030106	1030592	MLERV1_3.1	0.0	+	1	444	solo
gi|516681847|gb|KE164608.1|	2760711	2761117	MLERV1_3.1	6.1	+	1	444	solo
gi|516681847|gb|KE164608.1|	2886697	2887139	MLERV1_3.1	6.4	-	1	444	solo
gi|516681847|gb|KE164608.1|	5088542	5088907	MLERV1_3.1	11.0	-	1	444	solo
gi|516681847|gb|KE164608.1|	5297723	5298088	MLERV1_3.1	10.6	-	1	444	solo
gi|516681847|gb|KE164608.1|	8081248	8081730	MLERV1_3.1	12.1	-	1	444	solo
gi|516681847|gb|KE164608.1|	10366022	10366410	MLERV1_3.1	12.6	-	1	444	solo
gi|516681874|gb|KE164605.1|	730562	731018	MLERV1_3.1	0.0	+	1	444	solo
gi|516681900|gb|KE164601.1|	446671	447060	MLERV1_3.1	2.9	+	1	444	solo
gi|516681915|gb|KE164600.1|	229793	230217	MLERV1_3.1	9.2	-	1	444	solo
gi|516681915|gb|KE164600.1|	391814	392206	MLERV1_3.1	10.0	+	5	444	solo
gi|516681982|gb|KE164597.1|	719007	719450	MLERV1_3.1	5.9	+	1	444	solo
gi|516681982|gb|KE164597.1|	5411700	5412058	MLERV1_3.1	11.3	-	1	444	solo
gi|516681982|gb|KE164597.1|	6733565	6733990	MLERV1_3.1	10.2	+	23	444	solo
gi|516682021|gb|KE164594.1|	12443	12870	MLERV1_3.1	12.0	+	1	444	solo
gi|516682052|gb|KE164592.1|	206960	207374	MLERV1_3.1	11.2	-	1	444	solo
gi|516682156|gb|KE164588.1|	118273	118700	MLERV1_3.1	9.9	+	1	444	solo
gi|516682268|gb|KE164583.1|	19935	20356	MLERV1_3.1	6.7	+	1	444	solo
gi|516682268|gb|KE164583.1|	2602469	2602920	MLERV1_3.1	7.5	-	1	444	solo
gi|516682268|gb|KE164583.1|	3562440	3562736	MLERV1_3.1	13.6	-	56	444	solo
gi|516682268|gb|KE164583.1|	6531255	6531636	MLERV1_3.1	2.9	+	1	443	solo
gi|516682268|gb|KE164583.1|	8049628	8050061	MLERV1_3.1	8.6	+	1	444	solo
gi|516682268|gb|KE164583.1|	8063915	8064304	MLERV1_3.1	8.8	+	1	444	solo
gi|516682268|gb|KE164583.1|	10236766	10237186	MLERV1_3.1	5.5	-	1	444	solo
gi|516682299|gb|KE164581.1|	128490	128915	MLERV1_3.1	5.2	-	1	444	solo
gi|516682431|gb|KE164567.1|	143677	144093	MLERV1_3.1	6.5	+	1	444	solo
gi|516682431|gb|KE164567.1|	150861	151316	MLERV1_3.1	6.2	-	1	444	solo
gi|516682459|gb|KE164566.1|	1972870	1973291	MLERV1_3.1	5.9	+	1	444	solo
gi|516682630|gb|KE164554.1|	4259337	4259702	MLERV1_3.1	10.2	-	1	444	solo
gi|516682753|gb|KE164550.1|	1451936	1452318	MLERV1_3.1	11.1	-	1	444	solo
gi|516682753|gb|KE164550.1|	6447109	6447539	MLERV1_3.1	5.8	+	1	444	solo
gi|516682789|gb|KE164545.1|	758554	758973	MLERV1_3.1	5.9	+	1	444	solo
gi|516682789|gb|KE164545.1|	1291950	1292300	MLERV1_3.1	11.9	-	5	444	solo
gi|516682789|gb|KE164545.1|	1607028	1607409	MLERV1_3.1	10.0	+	5	444	solo
gi|516682815|gb|KE164541.1|	475723	476158	MLERV1_3.1	11.9	-	1	444	solo
gi|516682828|gb|KE164538.1|	145162	145576	MLERV1_3.1	9.2	-	1	444	solo
gi|516682916|gb|KE164532.1|	1541655	1542082	MLERV1_3.1	8.4	+	1	444	solo
gi|516682916|gb|KE164532.1|	5164355	5164739	MLERV1_3.1	11.0	-	5	444	solo
gi|516682916|gb|KE164532.1|	5190168	5190536	MLERV1_3.1	10.3	-	1	444	solo
gi|516682952|gb|KE164530.1|	271499	272240	MLERV1_3.1	11.3	-	34	444	solo
gi|516683114|gb|KE164521.1|	508436	508866	MLERV1_3.1	6.8	-	1	444	solo
gi|516683114|gb|KE164521.1|	2698717	2699144	MLERV1_3.1	8.7	+	1	444	solo
gi|516683141|gb|KE164520.1|	745380	745782	MLERV1_3.1	10.8	+	1	444	solo
gi|516683162|gb|KE164519.1|	88019	88374	MLERV1_3.1	9.7	-	1	444	solo
gi|516683236|gb|KE164515.1|	444779	445200	MLERV1_3.1	10.3	+	1	443	solo
gi|516683413|gb|KE164498.1|	417952	418336	MLERV1_3.1	12.1	-	1	444	solo
gi|516683413|gb|KE164498.1|	1949449	1949834	MLERV1_3.1	10.0	+	5	444	solo
gi|516683413|gb|KE164498.1|	2288092	2288505	MLERV1_3.1	12.0	-	1	444	solo
gi|516683413|gb|KE164498.1|	2403075	2403452	MLERV1_3.1	12.9	-	1	444	solo
gi|516683463|gb|KE164496.1|	274943	275336	MLERV1_3.1	10.2	-	1	444	solo
gi|516683637|gb|KE164486.1|	77233	77661	MLERV1_3.1	7.0	+	1	444	solo
gi|516683705|gb|KE164473.1|	671687	672112	MLERV1_3.1	8.5	+	1	444	solo
gi|516683718|gb|KE164469.1|	273059	273478	MLERV1_3.1	12.0	-	1	444	solo
gi|516683723|gb|KE164468.1|	1313595	1313953	MLERV1_3.1	11.7	-	1	444	solo
gi|516683723|gb|KE164468.1|	1471021	1471470	MLERV1_3.1	10.0	+	5	444	solo
gi|516683725|gb|KE164467.1|	242326	242680	MLERV1_3.1	8.6	+	1	444	solo
gi|516683726|gb|KE164466.1|	285128	285490	MLERV1_3.1	12.7	-	1	444	solo
gi|516683761|gb|KE164455.1|	27149	27606	MLERV1_3.1	5.7	+	1	444	solo
gi|516683851|gb|KE164449.1|	589901	590334	MLERV1_3.1	9.3	-	1	444	solo
gi|516683851|gb|KE164449.1|	1423881	1424255	MLERV1_3.1	14.3	-	1	444	solo
gi|516683851|gb|KE164449.1|	1831387	1831815	MLERV1_3.1	9.7	+	1	444	solo
gi|516683851|gb|KE164449.1|	2044509	2044935	MLERV1_3.1	9.0	-	1	444	solo
gi|516683851|gb|KE164449.1|	3389585	3390034	MLERV1_3.1	5.2	-	1	444	solo
gi|516683851|gb|KE164449.1|	3449443	3449828	MLERV1_3.1	12.3	-	1	444	solo
gi|516683886|gb|KE164444.1|	357614	357981	MLERV1_3.1	9.5	+	1	444	solo
gi|516683926|gb|KE164439.1|	1495522	1495880	MLERV1_3.1	10.9	-	1	444	solo
gi|516683938|gb|KE164438.1|	31346	31768	MLERV1_3.1	9.6	+	1	444	solo
gi|516683974|gb|KE164434.1|	249394	249758	MLERV1_3.1	12.1	+	1	444	solo
gi|516684009|gb|KE164431.1|	1454772	1455168	MLERV1_3.1	10.9	-	1	444	solo
gi|516684030|gb|KE164429.1|	468697	469123	MLERV1_3.1	8.9	+	1	444	solo
gi|516684030|gb|KE164429.1|	479164	479553	MLERV1_3.1	11.7	-	1	444	solo
gi|516684083|gb|KE164426.1|	464638	464960	MLERV1_3.1	11.0	+	76	444	solo
gi|516684109|gb|KE164423.1|	89654	90068	MLERV1_3.1	11.8	-	1	444	solo
gi|516684172|gb|KE164416.1|	910639	911001	MLERV1_3.1	12.4	-	1	444	solo
gi|516684227|gb|KE164400.1|	195245	195667	MLERV1_3.1	11.8	+	1	444	solo
gi|516684227|gb|KE164400.1|	408047	408484	MLERV1_3.1	10.1	-	1	444	solo
gi|516684249|gb|KE164390.1|	6268311	6268719	MLERV1_3.1	9.6	+	1	444	solo
gi|516684249|gb|KE164390.1|	6355963	6356345	MLERV1_3.1	11.8	-	40	444	solo
gi|516684249|gb|KE164390.1|	6375414	6375800	MLERV1_3.1	12.7	+	1	444	solo
gi|516684259|gb|KE164387.1|	2268907	2269292	MLERV1_3.1	10.0	+	5	444	solo
gi|516684259|gb|KE164387.1|	3435888	3436311	MLERV1_3.1	9.9	+	1	444	solo
gi|516684277|gb|KE164383.1|	206809	207232	MLERV1_3.1	6.1	-	1	444	solo
gi|516684277|gb|KE164383.1|	704651	705106	MLERV1_3.1	5.9	+	1	444	solo
gi|516684283|gb|KE164381.1|	865759	866149	MLERV1_3.1	2.9	+	1	444	solo
gi|516684317|gb|KE164376.1|	1439023	1439361	MLERV1_3.1	12.8	+	5	444	solo
gi|516684317|gb|KE164376.1|	1559133	1559549	MLERV1_3.1	10.6	+	1	444	solo
gi|516684317|gb|KE164376.1|	1617360	1617775	MLERV1_3.1	7.2	+	1	444	solo
gi|516684317|gb|KE164376.1|	2590804	2591235	MLERV1_3.1	10.5	-	1	444	solo
gi|516684328|gb|KE164372.1|	347625	348056	MLERV1_3.1	12.2	-	1	444	solo
gi|516684414|gb|KE164359.1|	1822044	1822458	MLERV1_3.1	6.3	-	1	444	solo
gi|516684456|gb|KE164355.1|	2278552	2278968	MLERV1_3.1	12.7	-	1	444	solo
gi|516684456|gb|KE164355.1|	2297350	2297778	MLERV1_3.1	9.4	+	1	444	solo
gi|516684490|gb|KE164353.1|	2153771	2154168	MLERV1_3.1	2.9	+	1	444	solo
gi|516684490|gb|KE164353.1|	2157179	2157572	MLERV1_3.1	10.9	-	5	444	solo
gi|516684515|gb|KE164352.1|	289846	290191	MLERV1_3.1	9.0	+	78	444	solo
gi|516684515|gb|KE164352.1|	750986	751402	MLERV1_3.1	11.9	-	1	444	solo
gi|516684515|gb|KE164352.1|	3713207	3713568	MLERV1_3.1	7.9	-	1	444	solo
gi|516684538|gb|KE164349.1|	477796	478218	MLERV1_3.1	9.2	+	1	444	solo
gi|516684538|gb|KE164349.1|	882320	882669	MLERV1_3.1	8.9	+	1	444	solo
gi|516684570|gb|KE164343.1|	370903	371397	MLERV1_3.1	4.6	+	1	444	solo
gi|516684613|gb|KE164338.1|	84297	84705	MLERV1_3.1	14.0	+	1	444	solo
gi|516684650|gb|KE164333.1|	1304485	1304898	MLERV1_3.1	10.0	-	1	444	solo
gi|516684665|gb|KE164332.1|	735086	735509	MLERV1_3.1	9.3	-	1	444	solo
gi|516684751|gb|KE164325.1|	196665	197018	MLERV1_3.1	9.6	+	1	444	solo
gi|516684751|gb|KE164325.1|	378593	379015	MLERV1_3.1	10.8	+	1	444	solo
gi|516684751|gb|KE164325.1|	583143	583556	MLERV1_3.1	7.7	-	1	444	solo
gi|516684751|gb|KE164325.1|	792038	792458	MLERV1_3.1	2.9	+	1	444	solo
gi|516684751|gb|KE164325.1|	2868792	2869605	MLERV1_3.1	10.7	+	1	444	solo
gi|516684876|gb|KE164319.1|	2883817	2884181	MLERV1_3.1	15.7	+	1	444	solo
gi|516684876|gb|KE164319.1|	4815616	4816024	MLERV1_3.1	13.8	-	1	444	solo
gi|516684898|gb|KE164318.1|	955062	955484	MLERV1_3.1	8.3	+	1	444	solo
gi|516684932|gb|KE164313.1|	388197	388565	MLERV1_3.1	14.3	-	1	444	solo
gi|516685064|gb|KE164304.1|	353319	353746	MLERV1_3.1	7.1	+	1	444	solo
gi|516685064|gb|KE164304.1|	1652715	1653129	MLERV1_3.1	9.0	-	1	444	solo
gi|516685230|gb|KE164299.1|	1054240	1054601	MLERV1_3.1	15.3	+	5	444	solo
gi|516685266|gb|KE164294.1|	4201	4555	MLERV1_3.1	10.3	+	1	444	solo
gi|516685266|gb|KE164294.1|	350103	350491	MLERV1_3.1	10.0	+	5	444	solo
gi|516685296|gb|KE164291.1|	250759	251115	MLERV1_3.1	13.8	+	1	444	solo
gi|516685296|gb|KE164291.1|	1268075	1268500	MLERV1_3.1	5.9	-	1	444	solo
gi|516685502|gb|KE164275.1|	240824	241268	MLERV1_3.1	11.2	+	1	444	solo
gi|516685550|gb|KE164274.1|	118784	119220	MLERV1_3.1	8.0	-	1	444	solo
gi|516685550|gb|KE164274.1|	516744	517152	MLERV1_3.1	13.6	-	1	444	solo
gi|516685631|gb|KE164264.1|	3425	3812	MLERV1_3.1	11.5	-	1	444	solo
gi|516685681|gb|KE164263.1|	446479	446933	MLERV1_3.1	5.9	+	1	444	solo
gi|516685681|gb|KE164263.1|	566755	567135	MLERV1_3.1	11.3	-	40	444	solo
gi|516685681|gb|KE164263.1|	1842927	1843349	MLERV1_3.1	8.8	-	1	444	solo
gi|516686111|gb|KE164257.1|	622546	622961	MLERV1_3.1	7.0	+	1	444	solo
gi|516686111|gb|KE164257.1|	3098821	3099211	MLERV1_3.1	3.0	+	1	444	solo
gi|516686140|gb|KE164256.1|	128009	128432	MLERV1_3.1	9.0	-	1	444	solo
gi|516686140|gb|KE164256.1|	2214109	2214494	MLERV1_3.1	12.1	-	5	444	solo
gi|516686140|gb|KE164256.1|	2285244	2285594	MLERV1_3.1	10.7	-	5	444	solo
gi|516686220|gb|KE164251.1|	1885853	1886289	MLERV1_3.1	5.2	-	1	444	solo
gi|516686277|gb|KE164246.1|	341581	341978	MLERV1_3.1	5.9	+	1	444	solo
gi|516686604|gb|KE164242.1|	3781097	3781509	MLERV1_3.1	8.8	-	1	444	solo
gi|516686604|gb|KE164242.1|	4111292	4111723	MLERV1_3.1	8.3	-	1	444	solo
gi|516686618|gb|KE164240.1|	116000	116431	MLERV1_3.1	11.7	-	1	444	solo
gi|516686646|gb|KE164239.1|	988414	988831	MLERV1_3.1	10.9	+	1	444	solo
gi|516686646|gb|KE164239.1|	2726252	2726641	MLERV1_3.1	10.9	-	1	444	solo
gi|516686680|gb|KE164230.1|	259	624	MLERV1_3.1	11.9	-	1	444	solo
gi|516686685|gb|KE164227.1|	433616	434060	MLERV1_3.1	7.3	-	1	444	solo
gi|516686685|gb|KE164227.1|	556709	557094	MLERV1_3.1	10.0	+	5	444	solo
gi|516686692|gb|KE164225.1|	377318	377736	MLERV1_3.1	7.7	+	1	444	solo
gi|516686692|gb|KE164225.1|	396374	396782	MLERV1_3.1	14.0	-	1	444	solo
gi|516686692|gb|KE164225.1|	1391926	1392292	MLERV1_3.1	13.7	-	1	444	solo
gi|516686746|gb|KE164221.1|	654549	654891	MLERV1_3.1	15.2	+	1	444	solo
gi|516686857|gb|KE164208.1|	58424	58820	MLERV1_3.1	11.3	-	1	444	solo
gi|516686857|gb|KE164208.1|	1108482	1108896	MLERV1_3.1	9.2	-	1	444	solo
gi|516686961|gb|KE164201.1|	2354908	2355353	MLERV1_3.1	12.1	+	1	444	solo
gi|516686979|gb|KE164200.1|	472052	472441	MLERV1_3.1	11.0	+	1	444	solo
gi|516686979|gb|KE164200.1|	1016713	1017071	MLERV1_3.1	12.9	+	1	444	solo
gi|516687008|gb|KE164198.1|	2870158	2870576	MLERV1_3.1	9.0	-	1	444	solo
gi|516687036|gb|KE164195.1|	193837	194246	MLERV1_3.1	5.9	+	1	444	solo
gi|516687125|gb|KE164188.1|	175156	175582	MLERV1_3.1	6.1	-	1	444	solo
gi|516687125|gb|KE164188.1|	387946	388354	MLERV1_3.1	2.9	+	1	444	solo
gi|516687154|gb|KE164184.1|	1474940	1475325	MLERV1_3.1	12.3	-	1	444	solo
gi|516687202|gb|KE164183.1|	209544	209959	MLERV1_3.1	11.8	+	1	444	solo
gi|516687202|gb|KE164183.1|	3675368	3675703	MLERV1_3.1	10.3	+	1	444	solo
gi|516687202|gb|KE164183.1|	4875716	4876140	MLERV1_3.1	5.9	+	1	444	solo
gi|516687224|gb|KE164180.1|	983154	983577	MLERV1_3.1	8.2	+	1	444	solo
gi|516687413|gb|KE164164.1|	19508	19929	MLERV1_3.1	8.4	-	1	444	solo
gi|516687413|gb|KE164164.1|	1370276	1370694	MLERV1_3.1	12.4	+	1	444	solo
gi|516687413|gb|KE164164.1|	2215669	2216081	MLERV1_3.1	11.8	+	1	444	solo
gi|516687547|gb|KE164155.1|	273401	273834	MLERV1_3.1	11.5	+	1	444	solo
gi|516687601|gb|KE164153.1|	93128	93551	MLERV1_3.1	12.1	+	1	444	solo
gi|516687601|gb|KE164153.1|	530275	530690	MLERV1_3.1	6.2	+	1	444	solo
gi|516687626|gb|KE331049.1|	69	465	MLERV1_3.1	8.6	+	1	444	solo
gi|516687671|gb|KE164147.1|	1806887	1807300	MLERV1_3.1	5.6	-	1	444	solo
gi|516687677|gb|KE164143.1|	107523	107921	MLERV1_3.1	11.6	-	1	444	solo
gi|516687682|gb|KE164141.1|	978782	979215	MLERV1_3.1	9.6	+	1	444	solo
gi|516687688|gb|KE164136.1|	2463820	2464232	MLERV1_3.1	7.3	+	1	444	solo
gi|516687688|gb|KE164136.1|	3019446	3019861	MLERV1_3.1	7.2	+	1	444	solo
gi|516687699|gb|KE164129.1|	417690	418045	MLERV1_3.1	11.9	-	1	444	solo
gi|516687719|gb|KE164125.1|	821395	821803	MLERV1_3.1	13.8	+	1	444	solo
gi|516687727|gb|KE331024.1|	215	641	MLERV1_3.1	12.8	+	1	444	solo
gi|516687901|gb|KE164114.1|	791212	791659	MLERV1_3.1	7.1	-	1	444	solo
gi|516687942|gb|KE164104.1|	636109	636455	MLERV1_3.1	9.3	+	1	444	solo
gi|516687942|gb|KE164104.1|	3858422	3858840	MLERV1_3.1	11.0	-	1	444	solo
gi|516688043|gb|KE164096.1|	222931	223404	MLERV1_3.1	2.9	+	1	444	solo
gi|516688066|gb|KE164091.1|	126340	126768	MLERV1_3.1	12.3	+	1	444	solo
gi|516688114|gb|KE164089.1|	1637433	1637859	MLERV1_3.1	10.1	-	1	444	solo
gi|516688149|gb|KE330958.1|	842	1223	MLERV1_3.1	13.7	+	34	444	solo
gi|516688425|gb|KE164080.1|	756353	756817	MLERV1_3.1	10.8	-	1	444	solo
gi|516688425|gb|KE164080.1|	1409711	1410100	MLERV1_3.1	2.9	+	1	444	solo
gi|516688425|gb|KE164080.1|	2813098	2813533	MLERV1_3.1	11.0	-	1	444	solo
gi|516688425|gb|KE164080.1|	3530878	3531260	MLERV1_3.1	13.2	-	1	444	solo
gi|516688509|gb|KE164074.1|	1434415	1434830	MLERV1_3.1	7.2	-	1	444	solo
gi|516688539|gb|KE164070.1|	50010	50433	MLERV1_3.1	6.1	+	1	444	solo
gi|516688608|gb|KE164069.1|	419973	420366	MLERV1_3.1	13.1	-	1	444	solo
gi|516688608|gb|KE164069.1|	3453177	3453609	MLERV1_3.1	8.1	-	1	444	solo
gi|516688608|gb|KE164069.1|	4470982	4471430	MLERV1_3.1	6.5	-	1	444	solo
gi|516688666|gb|KE164067.1|	1447602	1448027	MLERV1_3.1	9.6	-	1	444	solo
gi|516688684|gb|KE164066.1|	646953	647325	MLERV1_3.1	13.1	+	1	444	solo
gi|516688684|gb|KE164066.1|	648110	648393	MLERV1_3.1	6.5	+	74	444	solo
gi|516688701|gb|KE164065.1|	60784	61214	MLERV1_3.1	0.0	+	1	444	solo
gi|516688981|gb|KE164048.1|	1450388	1450775	MLERV1_3.1	11.1	-	1	444	solo
gi|516688981|gb|KE164048.1|	2583918	2584357	MLERV1_3.1	10.5	+	1	444	solo
gi|516688981|gb|KE164048.1|	2698349	2698714	MLERV1_3.1	13.9	+	1	444	solo
gi|516688981|gb|KE164048.1|	2902216	2902654	MLERV1_3.1	8.2	-	1	444	solo
gi|516688981|gb|KE164048.1|	2926829	2927247	MLERV1_3.1	12.4	-	1	444	solo
gi|516689114|gb|KE164039.1|	827598	827895	MLERV1_3.1	10.2	-	59	444	solo
gi|516689114|gb|KE164039.1|	1201712	1202069	MLERV1_3.1	13.6	-	1	444	solo
gi|516689114|gb|KE164039.1|	4008335	4008718	MLERV1_3.1	12.0	-	40	444	solo
gi|516689132|gb|KE164038.1|	1761426	1761852	MLERV1_3.1	8.9	-	1	444	solo
gi|516689132|gb|KE164038.1|	1999690	2000055	MLERV1_3.1	13.1	+	1	444	solo
gi|516689132|gb|KE164038.1|	2033066	2033482	MLERV1_3.1	12.1	-	1	444	solo
gi|516689143|gb|KE330844.1|	73	473	MLERV1_3.1	9.9	-	5	444	solo
gi|516689334|gb|KE164011.1|	682530	682952	MLERV1_3.1	7.4	+	1	444	solo
gi|516689522|gb|KE164007.1|	50909	51338	MLERV1_3.1	11.6	-	1	444	solo
gi|516689522|gb|KE164007.1|	386149	386575	MLERV1_3.1	6.6	-	1	444	solo
gi|516689522|gb|KE164007.1|	504146	504581	MLERV1_3.1	10.0	-	1	444	solo
gi|516689522|gb|KE164007.1|	988922	989280	MLERV1_3.1	12.1	+	1	444	solo
gi|516689564|gb|KE330714.1|	224	655	MLERV1_3.1	9.6	-	1	444	solo
gi|516690000|gb|KE163986.1|	2780108	2780383	MLERV1_3.1	7.7	+	81	444	solo
gi|516690272|gb|KE163975.1|	289857	290271	MLERV1_3.1	7.7	+	1	444	solo
gi|516690272|gb|KE163975.1|	4310248	4310677	MLERV1_3.1	9.1	-	1	444	solo
gi|516690476|gb|KE163954.1|	115259	115649	MLERV1_3.1	12.2	+	1	444	solo
gi|516690735|gb|KE163933.1|	3793900	3794243	MLERV1_3.1	6.1	+	87	444	solo
gi|516690735|gb|KE163933.1|	4026539	4026893	MLERV1_3.1	8.6	+	1	444	solo
gi|516690829|gb|KE163928.1|	320973	321374	MLERV1_3.1	10.5	+	1	444	solo
gi|516691136|gb|KE163906.1|	985822	986249	MLERV1_3.1	8.5	+	1	444	solo
gi|516691161|gb|KE163905.1|	494568	494977	MLERV1_3.1	13.3	+	1	444	solo
gi|516691195|gb|KE163904.1|	1627994	1628427	MLERV1_3.1	8.3	-	1	444	solo
gi|516691195|gb|KE163904.1|	1664043	1664451	MLERV1_3.1	14.2	-	1	444	solo
gi|516691283|gb|KE163895.1|	841679	842108	MLERV1_3.1	14.1	+	1	444	solo
gi|516691442|gb|KE163881.1|	451522	451937	MLERV1_3.1	5.3	+	1	444	MBERV1.5
gi|516691442|gb|KE163881.1|	460558	460990	MLERV1_3.1	12.4	-	1	444	solo
gi|516691929|gb|KE163856.1|	1649050	1649417	MLERV1_3.1	13.9	+	1	444	solo
gi|516692022|gb|KE163855.1|	7585890	7586297	MLERV1_3.1	9.2	+	1	444	solo
gi|516692191|gb|KE163846.1|	882307	882729	MLERV1_3.1	9.8	-	1	444	solo
gi|516692191|gb|KE163846.1|	883300	883716	MLERV1_3.1	12.8	-	1	444	solo
gi|516692191|gb|KE163846.1|	2346376	2346805	MLERV1_3.1	12.4	+	1	444	solo
gi|516692191|gb|KE163846.1|	2646625	2646957	MLERV1_3.1	13.2	+	96	444	solo
gi|516692628|gb|KE163824.1|	1382133	1382546	MLERV1_3.1	7.7	-	1	444	solo
gi|516692713|gb|KE163815.1|	1987687	1988092	MLERV1_3.1	11.4	-	1	444	solo
gi|516692713|gb|KE163815.1|	2191051	2191474	MLERV1_3.1	9.6	+	1	444	solo
gi|516692789|gb|KE163810.1|	364573	365028	MLERV1_3.1	6.0	-	1	444	solo
gi|516692789|gb|KE163810.1|	385066	385493	MLERV1_3.1	2.9	+	1	444	solo
gi|516692928|gb|KE163804.1|	424604	425069	MLERV1_3.1	5.9	+	1	444	solo
gi|516692928|gb|KE163804.1|	800627	801024	MLERV1_3.1	10.2	-	1	444	solo
gi|516692972|gb|KE163803.1|	3382469	3382884	MLERV1_3.1	6.1	-	18	444	solo
gi|516692972|gb|KE163803.1|	5736797	5737180	MLERV1_3.1	10.0	+	5	444	solo
gi|516692972|gb|KE163803.1|	6298432	6298883	MLERV1_3.1	0.0	+	1	444	solo
gi|516692972|gb|KE163803.1|	8600018	8600420	MLERV1_3.1	11.5	-	1	444	solo
gi|516693039|gb|KE163795.1|	319648	320054	MLERV1_3.1	9.0	+	1	444	solo
gi|516693039|gb|KE163795.1|	1148962	1149418	MLERV1_3.1	3.1	+	1	444	solo
gi|516693039|gb|KE163795.1|	1298153	1298591	MLERV1_3.1	9.4	+	1	444	solo
gi|516693039|gb|KE163795.1|	1432061	1432488	MLERV1_3.1	9.9	+	1	444	solo
gi|516693039|gb|KE163795.1|	2402208	2402573	MLERV1_3.1	9.5	+	1	444	solo
gi|516693100|gb|KE163791.1|	419759	420220	MLERV1_3.1	2.9	+	1	444	solo
gi|516693100|gb|KE163791.1|	695539	695956	MLERV1_3.1	9.4	+	1	444	solo
gi|516693222|gb|KE163783.1|	265618	266039	MLERV1_3.1	5.3	-	1	444	solo
gi|516693427|gb|KE163776.1|	796721	797137	MLERV1_3.1	11.5	+	1	444	solo
gi|516693427|gb|KE163776.1|	1943436	1943851	MLERV1_3.1	11.8	+	1	444	solo
gi|516693427|gb|KE163776.1|	2831428	2831824	MLERV1_3.1	2.9	+	1	444	solo
gi|516693427|gb|KE163776.1|	4196443	4196803	MLERV1_3.1	19.8	+	5	444	solo
gi|516693427|gb|KE163776.1|	4766618	4767034	MLERV1_3.1	8.7	+	1	444	solo
gi|516693656|gb|KE163758.1|	1648718	1649142	MLERV1_3.1	10.8	-	1	444	solo
gi|516693750|gb|KE163754.1|	1316382	1316746	MLERV1_3.1	11.4	+	1	444	solo
gi|516693750|gb|KE163754.1|	4431588	4432017	MLERV1_3.1	2.9	+	1	444	solo
gi|516694194|gb|KE163734.1|	791113	791512	MLERV1_3.1	11.0	-	1	444	solo
gi|516694194|gb|KE163734.1|	2643050	2643435	MLERV1_3.1	13.2	-	1	444	solo
gi|516694274|gb|KE163731.1|	63836	64263	MLERV1_3.1	11.3	-	1	444	solo
gi|516694671|gb|KE163703.1|	8668	9077	MLERV1_3.1	10.4	+	1	444	solo
gi|516694747|gb|KE163702.1|	893819	894185	MLERV1_3.1	10.9	-	1	444	solo
gi|516694747|gb|KE163702.1|	1287608	1288036	MLERV1_3.1	12.7	+	1	444	solo
gi|516694747|gb|KE163702.1|	6635948	6636370	MLERV1_3.1	8.1	+	1	444	solo
gi|516694747|gb|KE163702.1|	7439695	7440122	MLERV1_3.1	8.2	-	1	444	solo
gi|516695076|gb|KE163683.1|	320161	320459	MLERV1_3.1	8.2	+	59	444	solo
gi|516695160|gb|KE163676.1|	708077	708506	MLERV1_3.1	6.3	+	1	444	solo
gi|516695190|gb|KE163671.1|	5024460	5024898	MLERV1_3.1	10.0	+	1	444	solo
gi|516695230|gb|KE163669.1|	443141	443505	MLERV1_3.1	11.4	-	1	444	solo
gi|516695248|gb|KE328691.1|	416	767	MLERV1_3.1	11.4	-	1	443	solo
gi|516695260|gb|KE163664.1|	1063989	1064355	MLERV1_3.1	11.4	-	1	444	solo
gi|516695382|gb|KE163659.1|	1269497	1269918	MLERV1_3.1	11.1	-	1	444	solo
gi|516695414|gb|KE163658.1|	3893309	3893726	MLERV1_3.1	5.9	+	1	444	solo
gi|516695608|gb|KE163643.1|	707855	708290	MLERV1_3.1	7.6	-	1	444	solo
gi|516696380|gb|KE163614.1|	4351332	4351717	MLERV1_3.1	8.8	-	12	444	solo
gi|516696511|gb|KE163606.1|	2368603	2369027	MLERV1_3.1	8.1	+	1	444	solo
gi|516696511|gb|KE163606.1|	7153770	7154258	MLERV1_3.1	14.3	-	1	444	solo
gi|516696989|gb|KE163588.1|	1340525	1340952	MLERV1_3.1	8.2	+	1	444	solo
gi|516697247|gb|KE163556.1|	1447044	1447418	MLERV1_3.1	8.8	+	1	444	solo
gi|516697247|gb|KE163556.1|	2305135	2305557	MLERV1_3.1	11.6	+	1	444	solo
gi|516697283|gb|KE163550.1|	1137131	1137559	MLERV1_3.1	5.8	-	1	444	solo
gi|516697297|gb|KE163549.1|	98039	98447	MLERV1_3.1	14.5	-	1	444	solo
gi|516697297|gb|KE163549.1|	1334865	1335254	MLERV1_3.1	2.9	+	1	444	solo
gi|516697297|gb|KE163549.1|	5070009	5070443	MLERV1_3.1	9.1	-	1	444	solo
gi|516697488|gb|KE163531.1|	418929	419311	MLERV1_3.1	14.1	+	34	444	solo
gi|516697650|gb|KE163521.1|	4843755	4844129	MLERV1_3.1	17.1	+	5	444	solo
gi|516697721|gb|KE163518.1|	1017875	1018297	MLERV1_3.1	8.6	-	1	444	solo
gi|516697857|gb|KE163510.1|	4287	4685	MLERV1_3.1	15.0	-	1	444	solo
gi|516697857|gb|KE163510.1|	2134563	2134952	MLERV1_3.1	11.7	-	1	444	solo
gi|516697868|gb|KE163509.1|	47797	48213	MLERV1_3.1	12.3	-	1	444	solo
gi|516697868|gb|KE163509.1|	603858	604273	MLERV1_3.1	5.5	+	1	444	solo
gi|516697941|gb|KE163505.1|	752549	752972	MLERV1_3.1	7.5	+	1	444	solo
gi|516697941|gb|KE163505.1|	839286	839674	MLERV1_3.1	12.6	-	1	444	solo
gi|516697941|gb|KE163505.1|	1935339	1935767	MLERV1_3.1	9.8	+	1	444	solo
gi|516698485|gb|KE163478.1|	145747	146023	MLERV1_3.1	11.2	-	77	444	solo
gi|516698485|gb|KE163478.1|	1852484	1852831	MLERV1_3.1	6.2	+	1	444	solo
gi|516698610|gb|KE163473.1|	1549746	1550111	MLERV1_3.1	13.1	+	1	444	solo
gi|516698610|gb|KE163473.1|	1989983	1990398	MLERV1_3.1	9.4	+	1	444	solo
gi|516698694|gb|KE163465.1|	293182	293607	MLERV1_3.1	11.3	+	1	444	solo
gi|516699032|gb|KE163452.1|	2333132	2333547	MLERV1_3.1	7.2	+	1	444	solo
gi|516699439|gb|KE163430.1|	205274	205697	MLERV1_3.1	9.5	+	1	444	solo
gi|516699450|gb|KE163429.1|	2771419	2771834	MLERV1_3.1	7.9	+	1	444	solo
gi|516699450|gb|KE163429.1|	2781288	2781721	MLERV1_3.1	10.4	-	1	444	solo
gi|516699450|gb|KE163429.1|	2971628	2972042	MLERV1_3.1	11.6	+	1	444	solo
gi|516699518|gb|KE163428.1|	7511001	7511425	MLERV1_3.1	6.1	+	1	444	solo
gi|516699621|gb|KE163419.1|	652387	652751	MLERV1_3.1	13.1	+	1	444	solo
gi|516699621|gb|KE163419.1|	1167687	1168076	MLERV1_3.1	11.3	-	1	444	solo
gi|516699621|gb|KE163419.1|	1169922	1170256	MLERV1_3.1	8.2	+	1	444	solo
gi|516699891|gb|KE163402.1|	536005	536444	MLERV1_3.1	8.1	+	1	444	solo
gi|516700553|gb|KE163382.1|	1739116	1739400	MLERV1_3.1	10.9	-	81	444	solo
gi|516700553|gb|KE163382.1|	2355402	2355816	MLERV1_3.1	14.2	-	1	444	solo
gi|516700553|gb|KE163382.1|	5005758	5006112	MLERV1_3.1	10.5	-	1	444	solo
gi|516700786|gb|KE163374.1|	640063	640424	MLERV1_3.1	11.8	-	1	444	solo
gi|516700786|gb|KE163374.1|	2638719	2639148	MLERV1_3.1	9.9	+	1	442	solo
gi|516701301|gb|KE163354.1|	260123	260480	MLERV1_3.1	12.6	-	1	444	solo
gi|516701301|gb|KE163354.1|	3127150	3127562	MLERV1_3.1	9.4	-	1	444	solo
gi|516701301|gb|KE163354.1|	3254133	3254551	MLERV1_3.1	10.3	+	1	444	solo
gi|516701301|gb|KE163354.1|	4913256	4913531	MLERV1_3.1	7.7	+	81	444	solo
gi|516701402|gb|KE163350.1|	2456296	2456632	MLERV1_3.1	10.9	-	23	444	solo
gi|516701507|gb|KE163345.1|	450802	451300	MLERV1_3.1	5.5	+	1	444	solo
gi|516701507|gb|KE163345.1|	1201105	1201494	MLERV1_3.1	11.9	+	1	444	solo
gi|516701601|gb|KE163340.1|	2619	3032	MLERV1_3.1	6.0	-	1	444	solo
gi|516701753|gb|KE163335.1|	966717	967173	MLERV1_3.1	5.2	-	1	444	solo
gi|516701753|gb|KE163335.1|	1019065	1019461	MLERV1_3.1	11.3	-	1	444	solo
gi|516701753|gb|KE163335.1|	1724986	1725407	MLERV1_3.1	8.8	+	1	444	solo
gi|516701753|gb|KE163335.1|	3995892	3996237	MLERV1_3.1	11.8	-	21	444	solo
gi|516701823|gb|KE163325.1|	61049	61438	MLERV1_3.1	11.3	-	1	444	solo
gi|516701996|gb|KE163313.1|	792	1218	MLERV1_3.1	7.0	+	1	444	solo
gi|516702269|gb|KE163298.1|	315114	315503	MLERV1_3.1	7.3	-	1	444	solo
gi|516702433|gb|KE163281.1|	493299	493712	MLERV1_3.1	6.0	-	1	444	solo
gi|516702433|gb|KE163281.1|	1132597	1132965	MLERV1_3.1	10.4	-	1	444	solo
gi|516702551|gb|KE163276.1|	653626	654012	MLERV1_3.1	11.3	-	1	444	solo
gi|516702848|gb|KE163235.1|	786359	786724	MLERV1_3.1	12.8	-	1	444	solo
gi|516702848|gb|KE163235.1|	4420160	4420525	MLERV1_3.1	13.1	+	1	444	solo
gi|516702848|gb|KE163235.1|	7786722	7787140	MLERV1_3.1	5.8	+	1	444	solo
gi|516702981|gb|KE163224.1|	750793	751209	MLERV1_3.1	9.4	-	1	444	solo
gi|516702981|gb|KE163224.1|	796854	797250	MLERV1_3.1	8.1	-	1	444	solo
gi|516702981|gb|KE163224.1|	2898429	2898851	MLERV1_3.1	6.2	-	1	444	solo
gi|516703394|gb|KE163213.1|	2564246	2564594	MLERV1_3.1	15.2	+	5	442	solo
gi|516703394|gb|KE163213.1|	3234676	3235082	MLERV1_3.1	9.6	+	1	444	solo
gi|516703394|gb|KE163213.1|	4370758	4371189	MLERV1_3.1	6.6	+	1	444	solo
gi|516703523|gb|KE163202.1|	1198114	1198474	MLERV1_3.1	12.1	+	1	444	solo
gi|516703615|gb|KE163197.1|	538496	538910	MLERV1_3.1	12.0	+	1	444	solo
gi|516703615|gb|KE163197.1|	1843576	1844001	MLERV1_3.1	8.9	-	1	444	solo
gi|516703748|gb|KE163188.1|	990655	991020	MLERV1_3.1	10.9	-	1	444	solo
gi|516704209|gb|KE163168.1|	618308	618734	MLERV1_3.1	7.8	+	1	444	solo
gi|516704287|gb|KE163161.1|	1001928	1002357	MLERV1_3.1	6.1	-	1	444	solo
gi|516704352|gb|KE163157.1|	24083	24465	MLERV1_3.1	14.6	+	34	444	solo
gi|516704352|gb|KE163157.1|	124603	124992	MLERV1_3.1	10.9	-	1	444	solo
gi|516704548|gb|KE163145.1|	1993340	1993736	MLERV1_3.1	2.9	+	1	444	solo
gi|516704719|gb|KE163134.1|	1933839	1934170	MLERV1_3.1	10.3	-	1	444	solo
gi|516704719|gb|KE163134.1|	7866791	7867219	MLERV1_3.1	9.7	-	1	444	solo
gi|516704719|gb|KE163134.1|	8171208	8171597	MLERV1_3.1	2.9	+	1	444	solo
gi|516704719|gb|KE163134.1|	10652788	10653169	MLERV1_3.1	12.7	-	5	444	solo
gi|516704823|gb|KE163131.1|	2464438	2464857	MLERV1_3.1	11.3	+	1	444	solo
gi|516705561|gb|KE324827.1|	69	413	MLERV1_3.1	7.8	+	1	444	solo
gi|516705582|gb|KE163078.1|	1456520	1456881	MLERV1_3.1	7.8	+	1	444	solo
gi|516705582|gb|KE163078.1|	2519565	2520004	MLERV1_3.1	9.2	+	1	444	solo
gi|516705582|gb|KE163078.1|	2574687	2575103	MLERV1_3.1	8.5	-	1	444	solo
gi|516705663|gb|KE163073.1|	943116	943554	MLERV1_3.1	8.5	+	1	444	solo
gi|516705675|gb|KE324779.1|	751	1170	MLERV1_3.1	9.8	-	5	444	solo
gi|516705801|gb|KE163061.1|	838418	838845	MLERV1_3.1	8.2	+	1	444	solo
gi|516705801|gb|KE163061.1|	964635	965052	MLERV1_3.1	11.6	-	1	444	solo
gi|516705844|gb|KE163055.1|	30459	30934	MLERV1_3.1	5.9	+	1	444	solo
gi|516705997|gb|KE163046.1|	3228162	3228616	MLERV1_3.1	8.2	-	1	444	solo
gi|516706185|gb|KE163030.1|	237955	238391	MLERV1_3.1	9.2	+	1	444	solo
gi|516706185|gb|KE163030.1|	2048085	2048504	MLERV1_3.1	5.9	+	1	444	solo
gi|516706309|gb|KE163022.1|	489798	490207	MLERV1_3.1	11.7	+	1	444	solo
gi|516706527|gb|KE163004.1|	9938	10304	MLERV1_3.1	11.8	-	1	444	solo
gi|516706852|gb|KE162981.1|	2537058	2537447	MLERV1_3.1	11.4	-	1	444	solo
gi|516706945|gb|KE162980.1|	2432665	2433030	MLERV1_3.1	11.2	+	1	444	solo
gi|516706945|gb|KE162980.1|	4534227	4534616	MLERV1_3.1	2.9	+	1	444	solo
gi|516706945|gb|KE162980.1|	6076727	6077070	MLERV1_3.1	13.3	+	1	444	solo
gi|516706945|gb|KE162980.1|	12827201	12827634	MLERV1_3.1	7.8	+	1	444	solo
gi|516707099|gb|KE162970.1|	319159	319582	MLERV1_3.1	6.9	-	1	444	solo
gi|516707169|gb|KE162966.1|	1039346	1039766	MLERV1_3.1	9.6	-	1	444	solo
gi|516707261|gb|KE162958.1|	34169	34530	MLERV1_3.1	10.3	+	1	444	solo
gi|516707274|gb|KE162956.1|	94406	94795	MLERV1_3.1	5.9	+	1	444	solo
gi|516707312|gb|KE162950.1|	2699366	2699772	MLERV1_3.1	9.8	+	38	444	solo
gi|516707458|gb|KE162942.1|	17871	18282	MLERV1_3.1	14.4	-	1	444	solo
gi|516707663|gb|KE162937.1|	1186856	1187284	MLERV1_3.1	8.5	-	1	444	solo
gi|516707663|gb|KE162937.1|	3023761	3024039	MLERV1_3.1	4.8	+	78	444	solo
gi|516707663|gb|KE162937.1|	3736089	3736509	MLERV1_3.1	9.0	+	12	444	solo
gi|516707740|gb|KE162935.1|	42066	42488	MLERV1_3.1	10.2	-	1	444	solo
gi|516707740|gb|KE162935.1|	1615189	1615781	MLERV1_3.1	9.6	-	1	444	solo
gi|516707780|gb|KE162930.1|	188736	189221	MLERV1_3.1	8.8	-	1	444	solo
gi|516707780|gb|KE162930.1|	1124112	1124466	MLERV1_3.1	13.4	+	1	444	solo
gi|516707780|gb|KE162930.1|	1665556	1665921	MLERV1_3.1	17.4	+	1	444	solo
gi|516707780|gb|KE162930.1|	1667429	1667851	MLERV1_3.1	12.8	-	1	444	solo
gi|516707867|gb|KE162913.1|	1722654	1723073	MLERV1_3.1	11.5	-	1	444	solo
gi|516708095|gb|KE162880.1|	2519106	2519563	MLERV1_3.1	5.9	+	1	444	solo
gi|516708095|gb|KE162880.1|	3865154	3865605	MLERV1_3.1	13.3	-	1	444	solo
gi|516708621|gb|KE162847.1|	3109160	3109541	MLERV1_3.1	10.0	+	5	444	solo
gi|516708655|gb|KE162846.1|	132	537	MLERV1_3.1	5.4	+	1	444	solo
gi|516708737|gb|KE162842.1|	1214904	1215265	MLERV1_3.1	10.9	-	5	444	solo
gi|516708857|gb|KE162837.1|	62889	63343	MLERV1_3.1	6.9	-	1	444	solo
gi|516708857|gb|KE162837.1|	134959	135344	MLERV1_3.1	11.7	-	5	444	solo
gi|516708857|gb|KE162837.1|	672869	673322	MLERV1_3.1	9.4	+	1	444	solo
gi|516708966|gb|KE162829.1|	1131177	1131562	MLERV1_3.1	11.5	-	6	444	solo
gi|516708966|gb|KE162829.1|	1386451	1386813	MLERV1_3.1	11.2	-	1	444	solo
gi|516709451|gb|KE162820.1|	34304	34731	MLERV1_3.1	16.2	-	2	444	solo
gi|516709528|gb|KE162811.1|	36526	36941	MLERV1_3.1	11.0	-	1	444	solo
gi|516709571|gb|KE162806.1|	5603	6059	MLERV1_3.1	10.7	-	1	444	solo
gi|516709639|gb|KE162794.1|	440790	441211	MLERV1_3.1	9.9	+	1	444	solo
gi|516709639|gb|KE162794.1|	728388	728807	MLERV1_3.1	13.1	-	1	444	solo
gi|516709681|gb|KE162790.1|	607673	608111	MLERV1_3.1	11.1	-	1	444	solo
gi|516709681|gb|KE162790.1|	643472	643892	MLERV1_3.1	12.1	-	1	444	solo
gi|516709854|gb|KE323279.1|	358	782	MLERV1_3.1	11.2	-	1	444	solo
gi|516710106|gb|KE162759.1|	4642511	4642882	MLERV1_3.1	11.2	+	58	444	solo
gi|516710295|gb|KE162728.1|	298463	298884	MLERV1_3.1	12.3	-	1	444	solo
gi|516710413|gb|KE162719.1|	943951	944307	MLERV1_3.1	11.8	-	1	444	solo
gi|516710452|gb|KE162718.1|	1479899	1480322	MLERV1_3.1	5.9	-	1	444	solo
gi|516710452|gb|KE162718.1|	4869027	4869466	MLERV1_3.1	2.9	+	1	444	solo
gi|516710452|gb|KE162718.1|	5335219	5335605	MLERV1_3.1	13.9	+	1	444	solo
gi|516710515|gb|KE162711.1|	296965	297346	MLERV1_3.1	12.5	-	1	444	solo
gi|516710515|gb|KE162711.1|	519995	520329	MLERV1_3.1	10.3	+	1	444	solo
gi|516710544|gb|KE162710.1|	7591	7941	MLERV1_3.1	13.2	-	5	444	solo
gi|516710544|gb|KE162710.1|	485559	485985	MLERV1_3.1	3.0	+	1	444	solo
gi|516710544|gb|KE162710.1|	1702092	1702532	MLERV1_3.1	9.9	-	1	444	solo
gi|516710614|gb|KE162700.1|	689715	690142	MLERV1_3.1	9.2	+	1	444	solo
gi|516710840|gb|KE162671.1|	903956	904375	MLERV1_3.1	10.1	+	1	444	solo
gi|516710840|gb|KE162671.1|	4951181	4951626	MLERV1_3.1	10.7	-	1	444	solo
gi|516710904|gb|KE322775.1|	88	463	MLERV1_3.1	5.9	+	1	444	solo
gi|516710996|gb|KE162653.1|	193504	193960	MLERV1_3.1	5.9	-	1	444	solo
gi|516711073|gb|KE162646.1|	398016	398468	MLERV1_3.1	8.8	+	1	444	solo
gi|516711079|gb|KE162645.1|	489505	489924	MLERV1_3.1	11.3	+	1	444	solo
gi|516711575|gb|KE162617.1|	1999033	1999421	MLERV1_3.1	11.7	-	1	444	solo
gi|516711575|gb|KE162617.1|	8738391	8738823	MLERV1_3.1	7.8	+	1	444	solo
gi|516711575|gb|KE162617.1|	9262525	9262869	MLERV1_3.1	15.1	+	11	444	solo
gi|516711603|gb|KE162615.1|	15116	15545	MLERV1_3.1	10.6	+	1	443	solo
gi|516711715|gb|KE162609.1|	830393	830846	MLERV1_3.1	5.9	+	1	444	solo
gi|516711790|gb|KE162600.1|	38	452	MLERV1_3.1	8.8	+	1	444	solo
gi|516711959|gb|KE162584.1|	130056	130432	MLERV1_3.1	10.3	-	47	444	solo
gi|516712035|gb|KE322432.1|	39	428	MLERV1_3.1	12.9	-	1	444	solo
gi|516712154|gb|KE162571.1|	6823	7310	MLERV1_3.1	8.5	-	1	444	solo
gi|516712418|gb|KE162561.1|	1071690	1072095	MLERV1_3.1	11.5	+	11	444	solo
gi|516712418|gb|KE162561.1|	1666475	1666805	MLERV1_3.1	10.5	-	5	444	solo
gi|516712418|gb|KE162561.1|	1909313	1909667	MLERV1_3.1	12.9	+	1	444	solo
gi|516712953|gb|KE162546.1|	700842	701269	MLERV1_3.1	13.2	+	1	444	solo
gi|516713585|gb|KE162504.1|	2454593	2454956	MLERV1_3.1	12.1	+	1	444	solo
gi|516713585|gb|KE162504.1|	2983280	2983708	MLERV1_3.1	12.5	+	1	444	solo
gi|516713794|gb|KE162497.1|	1357013	1357437	MLERV1_3.1	11.3	+	1	444	solo
gi|516713888|gb|KE322014.1|	362	787	MLERV1_3.1	8.5	+	1	444	solo
gi|516713984|gb|KE321998.1|	52	487	MLERV1_3.1	10.6	+	1	444	solo
gi|516714066|gb|KE162486.1|	2131499	2131889	MLERV1_3.1	12.4	+	1	444	solo
gi|516714066|gb|KE162486.1|	2933680	2934100	MLERV1_3.1	7.0	-	1	444	solo
gi|516714262|gb|KE162477.1|	971310	971735	MLERV1_3.1	9.2	-	1	444	solo
gi|516714303|gb|KE162475.1|	6138	6591	MLERV1_3.1	8.6	-	1	444	solo
gi|516714514|gb|KE162454.1|	613830	614262	MLERV1_3.1	6.3	+	1	444	solo
gi|516714780|gb|KE321740.1|	256	650	MLERV1_3.1	9.1	-	24	444	solo
gi|516714887|gb|KE162428.1|	3881890	3882306	MLERV1_3.1	11.1	+	1	444	solo
gi|516714888|gb|KE162427.1|	219595	220026	MLERV1_3.1	11.9	-	1	444	solo
gi|516714968|gb|KE162416.1|	1193566	1193990	MLERV1_3.1	8.3	+	1	444	solo
gi|516715003|gb|KE321599.1|	7	356	MLERV1_3.1	13.4	+	78	444	solo
gi|516715008|gb|KE162407.1|	1189341	1189756	MLERV1_3.1	7.0	+	1	444	solo
gi|516715008|gb|KE162407.1|	3269675	3270064	MLERV1_3.1	11.3	-	1	444	solo
gi|516715008|gb|KE162407.1|	5342089	5342457	MLERV1_3.1	12.2	+	1	444	solo
gi|516715008|gb|KE162407.1|	6891822	6892249	MLERV1_3.1	11.5	+	1	444	solo
gi|516715112|gb|KE162396.1|	182927	183348	MLERV1_3.1	10.4	+	1	444	solo
gi|516715786|gb|KE162363.1|	1062376	1062777	MLERV1_3.1	10.0	+	5	444	solo
gi|516715786|gb|KE162363.1|	7704477	7704831	MLERV1_3.1	13.8	+	1	444	solo
gi|516715841|gb|KE162362.1|	1165806	1166195	MLERV1_3.1	5.9	+	1	444	solo
gi|516715841|gb|KE162362.1|	3223672	3224072	MLERV1_3.1	10.3	-	1	442	solo
gi|516715984|gb|KE162344.1|	112296	112714	MLERV1_3.1	10.3	-	1	444	solo
gi|516715984|gb|KE162344.1|	564353	564712	MLERV1_3.1	13.8	+	1	444	solo
gi|516715984|gb|KE162344.1|	1302517	1302902	MLERV1_3.1	2.9	+	1	444	solo
gi|516715984|gb|KE162344.1|	1954892	1955307	MLERV1_3.1	7.9	+	1	444	solo
gi|516715984|gb|KE162344.1|	1957969	1958388	MLERV1_3.1	12.4	-	1	444	solo
gi|516715984|gb|KE162344.1|	2773532	2773945	MLERV1_3.1	7.0	+	3	444	solo
gi|516716047|gb|KE162332.1|	255293	255715	MLERV1_3.1	8.3	-	1	444	solo
gi|516716064|gb|KE162329.1|	11296	11689	MLERV1_3.1	10.0	+	5	444	solo
gi|516716131|gb|KE162325.1|	8046	8418	MLERV1_3.1	11.7	-	1	444	solo
gi|516716161|gb|KE162317.1|	59080	59500	MLERV1_3.1	12.7	+	1	444	solo
gi|516716188|gb|KE162312.1|	309782	310171	MLERV1_3.1	2.9	+	1	444	solo
gi|516716188|gb|KE162312.1|	436868	437264	MLERV1_3.1	7.4	+	1	444	solo
gi|516716209|gb|KE162306.1|	29368	29828	MLERV1_3.1	11.6	-	1	444	solo
gi|516716237|gb|KE321131.1|	95	450	MLERV1_3.1	12.8	-	1	444	solo
gi|516716240|gb|KE162301.1|	1782524	1782939	MLERV1_3.1	3.0	+	1	444	solo
gi|516716302|gb|KE162294.1|	4488	4909	MLERV1_3.1	8.8	-	1	444	solo
gi|516716452|gb|KE162280.1|	417104	417536	MLERV1_3.1	8.5	-	1	444	solo
gi|516716452|gb|KE162280.1|	2229489	2229914	MLERV1_3.1	8.5	+	1	444	solo
gi|516716465|gb|KE162278.1|	12501	12861	MLERV1_3.1	9.9	-	1	444	solo
gi|516716792|gb|KE162248.1|	1132966	1133353	MLERV1_3.1	5.9	+	1	444	solo
gi|516716951|gb|KE162237.1|	1331272	1331742	MLERV1_3.1	8.1	-	1	444	solo
gi|516716951|gb|KE162237.1|	2118847	2119201	MLERV1_3.1	13.4	+	5	444	solo
gi|516717146|gb|KE162223.1|	269063	269475	MLERV1_3.1	7.6	-	1	444	solo
gi|516717700|gb|KE162205.1|	62631	62967	MLERV1_3.1	12.1	-	11	444	solo
gi|516717701|gb|KE162204.1|	2164074	2164490	MLERV1_3.1	12.7	-	1	444	solo
gi|516717741|gb|KE162193.1|	535562	535981	MLERV1_3.1	9.8	+	1	444	solo
gi|516717741|gb|KE162193.1|	2330897	2331351	MLERV1_3.1	8.6	-	1	444	solo
gi|516717741|gb|KE162193.1|	2442660	2443111	MLERV1_3.1	10.9	-	1	444	solo
gi|516717850|gb|KE162186.1|	1531245	1531659	MLERV1_3.1	5.5	-	1	444	solo
gi|516717850|gb|KE162186.1|	3800821	3801246	MLERV1_3.1	4.9	+	1	444	solo
gi|516717850|gb|KE162186.1|	4192362	4192719	MLERV1_3.1	6.9	+	1	444	solo
gi|516717900|gb|KE162178.1|	78024	78449	MLERV1_3.1	8.8	+	1	444	solo
gi|516718118|gb|KE162155.1|	585132	585510	MLERV1_3.1	2.9	+	1	444	solo
gi|516718157|gb|KE162149.1|	1335338	1335727	MLERV1_3.1	5.9	+	1	444	solo
gi|516718157|gb|KE162149.1|	1623468	1623889	MLERV1_3.1	7.2	+	1	444	solo
gi|516718157|gb|KE162149.1|	1645644	1646128	MLERV1_3.1	9.6	-	1	444	solo
gi|516718197|gb|KE162141.1|	452588	452973	MLERV1_3.1	10.0	+	5	444	solo
gi|516718197|gb|KE162141.1|	693909	694333	MLERV1_3.1	7.0	+	1	444	solo
gi|516718197|gb|KE162141.1|	1541149	1541513	MLERV1_3.1	13.9	+	1	444	solo
gi|516718476|gb|KE162126.1|	143892	144323	MLERV1_3.1	7.3	-	1	444	solo
gi|516718668|gb|KE162116.1|	569058	569498	MLERV1_3.1	9.2	+	1	444	solo
gi|516718668|gb|KE162116.1|	2425292	2425753	MLERV1_3.1	6.4	-	1	444	solo
gi|516718695|gb|KE162110.1|	2082	2480	MLERV1_3.1	11.2	-	1	444	solo
gi|516718695|gb|KE162110.1|	21348	21711	MLERV1_3.1	12.0	-	5	444	solo
gi|516718776|gb|KE162098.1|	1913528	1913966	MLERV1_3.1	9.2	+	1	444	solo
gi|516718776|gb|KE162098.1|	5998691	5998973	MLERV1_3.1	12.7	-	71	444	solo
gi|516718855|gb|KE320210.1|	201	617	MLERV1_3.1	19.0	-	5	444	solo
gi|516718902|gb|KE162084.1|	1714282	1714703	MLERV1_3.1	10.3	+	1	444	solo
gi|516719027|gb|KE162077.1|	1298872	1299301	MLERV1_3.1	10.3	+	1	444	solo
gi|516719027|gb|KE162077.1|	1882182	1882610	MLERV1_3.1	8.3	+	1	444	solo
gi|516719093|gb|KE162068.1|	773100	773452	MLERV1_3.1	11.0	-	1	444	solo
gi|516719151|gb|KE162066.1|	25005	25461	MLERV1_3.1	8.3	-	1	444	solo
gi|516719367|gb|KE162063.1|	949199	949616	MLERV1_3.1	9.0	-	1	444	solo
gi|516719367|gb|KE162063.1|	2380257	2380683	MLERV1_3.1	8.9	+	1	444	solo
gi|516719367|gb|KE162063.1|	3368023	3368461	MLERV1_3.1	5.5	-	1	444	solo
gi|516719367|gb|KE162063.1|	5262225	5262647	MLERV1_3.1	6.5	-	1	444	solo
gi|516719367|gb|KE162063.1|	6466680	6467112	MLERV1_3.1	10.2	+	1	444	solo
gi|516719367|gb|KE162063.1|	7059748	7060132	MLERV1_3.1	11.0	-	5	444	solo
gi|516719367|gb|KE162063.1|	7156521	7156916	MLERV1_3.1	8.1	-	26	444	solo
gi|516719367|gb|KE162063.1|	7794666	7795123	MLERV1_3.1	5.0	-	1	444	solo
gi|516719367|gb|KE162063.1|	9319147	9319531	MLERV1_3.1	11.3	-	1	444	solo
gi|516719510|gb|KE162055.1|	4547613	4548000	MLERV1_3.1	11.3	-	1	444	solo
gi|516719685|gb|KE320032.1|	1	419	MLERV1_3.1	12.5	-	1	444	solo
gi|516719841|gb|KE162031.1|	546273	546675	MLERV1_3.1	10.3	+	1	444	solo
gi|516719947|gb|KE162024.1|	5125694	5126132	MLERV1_3.1	11.4	+	1	444	solo
gi|516720312|gb|KE162005.1|	252267	252649	MLERV1_3.1	11.9	-	34	444	solo
gi|516720312|gb|KE162005.1|	1423512	1423787	MLERV1_3.1	5.1	+	81	444	solo
gi|516720312|gb|KE162005.1|	3208613	3209027	MLERV1_3.1	2.9	+	1	444	solo
gi|516720312|gb|KE162005.1|	5793215	5793568	MLERV1_3.1	12.3	-	1	444	solo
gi|516720312|gb|KE162005.1|	5865312	5865739	MLERV1_3.1	9.2	+	1	444	solo
gi|516720312|gb|KE162005.1|	8674194	8674614	MLERV1_3.1	8.6	-	1	444	solo
gi|516720312|gb|KE162005.1|	10073972	10074357	MLERV1_3.1	13.6	-	1	444	solo
gi|516720381|gb|KE162001.1|	354478	354886	MLERV1_3.1	5.1	+	1	444	solo
gi|516720627|gb|KE161982.1|	1572237	1572675	MLERV1_3.1	9.2	-	1	444	solo
gi|516720627|gb|KE161982.1|	1685557	1685976	MLERV1_3.1	9.2	-	1	444	solo
gi|516720627|gb|KE161982.1|	2369180	2369508	MLERV1_3.1	11.3	+	1	444	solo
gi|516720737|gb|KE161972.1|	373902	374339	MLERV1_3.1	9.9	-	1	444	solo
gi|516720877|gb|KE161965.1|	1109	1524	MLERV1_3.1	10.5	+	1	444	solo
gi|516721051|gb|KE161960.1|	2603333	2603767	MLERV1_3.1	10.0	-	1	444	solo
gi|516721051|gb|KE161960.1|	2778957	2779378	MLERV1_3.1	10.4	+	1	444	solo
gi|516721051|gb|KE161960.1|	3155302	3155707	MLERV1_3.1	11.5	+	1	444	solo
gi|516721051|gb|KE161960.1|	12612371	12612745	MLERV1_3.1	10.1	-	1	444	solo
gi|516721305|gb|KE161952.1|	1170959	1171384	MLERV1_3.1	5.6	+	1	444	solo
gi|516721305|gb|KE161952.1|	2497758	2498209	MLERV1_3.1	10.9	-	1	444	solo
gi|516721305|gb|KE161952.1|	2516015	2516461	MLERV1_3.1	11.6	+	1	444	solo
gi|516721305|gb|KE161952.1|	2526264	2526646	MLERV1_3.1	11.8	+	37	444	solo
gi|516721305|gb|KE161952.1|	5763473	5764009	MLERV1_3.1	7.5	-	1	444	solo
gi|516721305|gb|KE161952.1|	6169675	6170089	MLERV1_3.1	7.3	-	1	444	solo
gi|516721305|gb|KE161952.1|	7417393	7417818	MLERV1_3.1	8.1	+	1	444	solo
gi|516721305|gb|KE161952.1|	8315056	8315485	MLERV1_3.1	13.4	+	1	444	solo
gi|516721657|gb|KE161920.1|	3861931	3862351	MLERV1_3.1	2.9	+	1	444	solo
gi|516721717|gb|KE161915.1|	92667	93056	MLERV1_3.1	5.9	+	1	444	solo
gi|516721776|gb|KE161908.1|	557686	558142	MLERV1_3.1	5.9	-	1	444	solo
gi|516721919|gb|KE161898.1|	2268210	2268613	MLERV1_3.1	6.7	-	1	444	solo
gi|516721919|gb|KE161898.1|	2345635	2346073	MLERV1_3.1	8.7	-	1	444	solo
gi|516722162|gb|KE161896.1|	16979	17359	MLERV1_3.1	10.0	+	5	444	solo
gi|516722421|gb|KE319522.1|	1	374	MLERV1_3.1	6.7	+	24	444	solo
gi|516722696|gb|KE161857.1|	2100347	2100733	MLERV1_3.1	5.9	+	1	444	solo
gi|516722696|gb|KE161857.1|	4414741	4415196	MLERV1_3.1	7.2	-	1	444	solo
gi|516722696|gb|KE161857.1|	6445327	6445735	MLERV1_3.1	8.3	-	1	444	solo
gi|516722696|gb|KE161857.1|	10219777	10220231	MLERV1_3.1	5.9	+	1	444	solo
gi|516722954|gb|KE161833.1|	3108612	3108978	MLERV1_3.1	10.9	-	1	444	solo
gi|516722980|gb|KE161828.1|	43971	44393	MLERV1_3.1	9.5	+	1	444	solo
gi|516723077|gb|KE161818.1|	1365562	1365855	MLERV1_3.1	12.3	-	60	444	solo
gi|516723100|gb|KE161817.1|	232968	233382	MLERV1_3.1	6.8	+	3	444	solo
gi|516723205|gb|KE161809.1|	1205517	1205973	MLERV1_3.1	5.9	+	1	444	solo
gi|516723520|gb|KE161800.1|	1554389	1554743	MLERV1_3.1	12.1	-	5	444	solo
gi|516723520|gb|KE161800.1|	1599391	1599774	MLERV1_3.1	12.3	-	1	444	solo
gi|516723520|gb|KE161800.1|	8788945	8789364	MLERV1_3.1	8.8	+	1	444	solo
gi|516723520|gb|KE161800.1|	14040893	14041321	MLERV1_3.1	14.3	-	1	444	solo
gi|516723520|gb|KE161800.1|	15051520	15051951	MLERV1_3.1	6.5	+	1	444	solo
gi|516723758|gb|KE161779.1|	1043480	1043936	MLERV1_3.1	5.9	+	1	444	solo
gi|516723758|gb|KE161779.1|	1045979	1046334	MLERV1_3.1	12.9	-	5	444	solo
gi|516723869|gb|KE161768.1|	551373	551750	MLERV1_3.1	2.9	+	1	444	solo
gi|516723869|gb|KE161768.1|	913674	914059	MLERV1_3.1	12.3	-	1	444	solo
gi|516723869|gb|KE161768.1|	1239330	1239737	MLERV1_3.1	12.0	+	1	444	solo
gi|516723926|gb|KE161760.1|	414039	414468	MLERV1_3.1	5.6	+	1	444	solo
gi|516723978|gb|KE161758.1|	710445	710834	MLERV1_3.1	5.9	+	1	444	solo
gi|516724182|gb|KE161743.1|	668897	669274	MLERV1_3.1	13.1	-	34	444	solo
gi|516724182|gb|KE161743.1|	1762898	1763331	MLERV1_3.1	10.6	-	1	444	solo
gi|516724311|gb|KE161734.1|	2450165	2450531	MLERV1_3.1	14.8	+	1	444	solo
gi|516724438|gb|KE161720.1|	1464327	1464654	MLERV1_3.1	12.4	-	5	444	solo
gi|516724501|gb|KE161715.1|	291514	291901	MLERV1_3.1	11.3	-	1	444	solo
gi|516724514|gb|KE161713.1|	336	758	MLERV1_3.1	12.1	-	1	444	solo
gi|516724687|gb|KE161704.1|	7129	7556	MLERV1_3.1	9.4	+	1	443	solo
gi|516724863|gb|KE161686.1|	98932	99207	MLERV1_3.1	12.5	-	81	444	solo
gi|516724963|gb|KE161681.1|	173340	173765	MLERV1_3.1	8.0	-	1	444	solo
gi|516725148|gb|KE161676.1|	2006938	2007358	MLERV1_3.1	5.9	+	1	444	solo
gi|516725148|gb|KE161676.1|	2115904	2116282	MLERV1_3.1	2.9	+	1	444	solo
gi|516725148|gb|KE161676.1|	3015245	3015671	MLERV1_3.1	6.9	+	1	444	solo
gi|516725148|gb|KE161676.1|	9728915	9729264	MLERV1_3.1	12.1	+	1	444	solo
gi|516725148|gb|KE161676.1|	11604946	11605365	MLERV1_3.1	2.9	+	1	444	solo
gi|516725262|gb|KE161664.1|	274861	275287	MLERV1_3.1	9.5	+	3	444	solo
gi|516725400|gb|KE161657.1|	394578	394993	MLERV1_3.1	6.5	+	1	444	solo
gi|516725400|gb|KE161657.1|	556329	556746	MLERV1_3.1	10.8	+	1	444	solo
gi|516725400|gb|KE161657.1|	1155739	1156158	MLERV1_3.1	10.1	-	1	444	solo
gi|516725447|gb|KE161651.1|	13359	13777	MLERV1_3.1	9.6	+	1	444	solo
gi|516725686|gb|KE161632.1|	925994	926428	MLERV1_3.1	10.6	-	1	444	solo
gi|516725686|gb|KE161632.1|	951859	952273	MLERV1_3.1	11.0	-	1	444	solo
gi|516725686|gb|KE161632.1|	1078873	1079259	MLERV1_3.1	10.0	+	5	444	solo
gi|516725686|gb|KE161632.1|	1915350	1915806	MLERV1_3.1	5.2	-	1	444	solo
gi|516725969|gb|KE161604.1|	395477	395839	MLERV1_3.1	11.9	-	1	444	solo
gi|516725969|gb|KE161604.1|	396754	397160	MLERV1_3.1	11.1	+	1	444	solo
gi|516726084|gb|KE161593.1|	354199	354614	MLERV1_3.1	8.0	+	1	444	solo
gi|516726084|gb|KE161593.1|	511898	512320	MLERV1_3.1	8.8	+	1	444	solo
gi|516726138|gb|KE161587.1|	379726	380147	MLERV1_3.1	8.1	-	1	444	solo
gi|516726138|gb|KE161587.1|	381476	381878	MLERV1_3.1	8.8	-	1	442	solo
gi|516726138|gb|KE161587.1|	456758	457174	MLERV1_3.1	10.0	+	1	444	solo
gi|516726166|gb|KE161584.1|	778473	778871	MLERV1_3.1	11.2	-	1	444	solo
gi|516726186|gb|KE318705.1|	354	756	MLERV1_3.1	6.5	-	1	444	solo
gi|516726261|gb|KE161577.1|	424500	424934	MLERV1_3.1	10.4	+	1	444	solo
gi|516726293|gb|KE161572.1|	3626	3985	MLERV1_3.1	15.7	+	1	444	solo
gi|516726320|gb|KE161564.1|	84	572	MLERV1_3.1	12.4	+	1	444	solo
gi|516726398|gb|KE161549.1|	1570061	1570493	MLERV1_3.1	10.4	-	1	444	solo
gi|516726398|gb|KE161549.1|	2326431	2326835	MLERV1_3.1	2.9	+	1	444	solo
gi|516726398|gb|KE161549.1|	3765147	3765498	MLERV1_3.1	12.7	-	5	444	solo
gi|516726447|gb|KE161537.1|	714443	714808	MLERV1_3.1	11.2	+	1	444	solo
gi|516726593|gb|KE161526.1|	177119	177567	MLERV1_3.1	5.9	+	1	444	solo
gi|516726659|gb|KE161521.1|	3462319	3462711	MLERV1_3.1	12.2	-	5	444	solo
gi|516726820|gb|KE161513.1|	368927	369346	MLERV1_3.1	10.1	-	1	444	solo
gi|516726909|gb|KE161509.1|	142353	142687	MLERV1_3.1	9.3	+	1	444	solo
gi|516726982|gb|KE161503.1|	201231	201589	MLERV1_3.1	11.7	-	1	444	solo
gi|516727043|gb|KE161502.1|	734390	734815	MLERV1_3.1	6.1	-	1	444	solo
gi|516727073|gb|KE161500.1|	278356	278720	MLERV1_3.1	13.1	+	1	444	solo
gi|516727086|gb|KE161499.1|	3735	4125	MLERV1_3.1	8.2	+	46	444	solo
gi|516727206|gb|KE161494.1|	1430341	1430761	MLERV1_3.1	11.7	-	1	444	solo
gi|516727206|gb|KE161494.1|	5390552	5390968	MLERV1_3.1	9.7	+	1	444	solo
gi|516727366|gb|KE161484.1|	6221753	6222173	MLERV1_3.1	10.1	-	1	444	solo
gi|516727396|gb|KE161481.1|	9657	10074	MLERV1_3.1	10.9	+	1	444	solo
gi|516727572|gb|KE161472.1|	1168538	1168964	MLERV1_3.1	6.2	-	1	444	solo
gi|516727583|gb|KE318342.1|	58	476	MLERV1_3.1	9.6	+	1	444	solo
gi|516727882|gb|KE161448.1|	1227026	1227419	MLERV1_3.1	10.0	+	5	444	solo
gi|516727882|gb|KE161448.1|	5278068	5278457	MLERV1_3.1	2.9	+	1	444	solo
gi|516727909|gb|KE161445.1|	21316	21737	MLERV1_3.1	10.0	+	1	444	solo
gi|516728053|gb|KE161437.1|	3552898	3553324	MLERV1_3.1	8.4	-	1	444	solo
gi|516728154|gb|KE161426.1|	788178	788588	MLERV1_3.1	10.5	+	1	444	solo
gi|516728235|gb|KE161425.1|	5406111	5406459	MLERV1_3.1	12.3	-	1	444	solo
gi|516728389|gb|KE161405.1|	250262	250683	MLERV1_3.1	8.2	+	1	444	solo
gi|516728389|gb|KE161405.1|	591228	591647	MLERV1_3.1	9.8	+	3	444	solo
gi|516728493|gb|KE161392.1|	557487	557941	MLERV1_3.1	5.9	+	1	444	solo
gi|516728493|gb|KE161392.1|	1255215	1255629	MLERV1_3.1	6.5	-	1	444	solo
gi|516728493|gb|KE161392.1|	1297795	1298217	MLERV1_3.1	5.4	-	1	444	solo
gi|516728754|gb|KE161370.1|	487310	487664	MLERV1_3.1	12.9	+	1	444	solo
gi|516728754|gb|KE161370.1|	2657598	2658026	MLERV1_3.1	10.8	+	1	444	solo
gi|516728763|gb|KE161369.1|	94476	94897	MLERV1_3.1	9.3	+	1	444	solo
gi|516729329|gb|KE161360.1|	149876	150267	MLERV1_3.1	10.5	-	1	444	solo
gi|516729329|gb|KE161360.1|	1282016	1282370	MLERV1_3.1	13.2	-	1	444	solo
gi|516729329|gb|KE161360.1|	2211700	2212112	MLERV1_3.1	6.3	-	1	444	solo
gi|516729329|gb|KE161360.1|	7279009	7279423	MLERV1_3.1	7.0	-	1	444	solo
gi|516729329|gb|KE161360.1|	11737899	11738280	MLERV1_3.1	12.9	-	34	444	solo
gi|516729329|gb|KE161360.1|	15116822	15117190	MLERV1_3.1	14.7	-	1	444	solo
gi|516729329|gb|KE161360.1|	16029441	16029861	MLERV1_3.1	10.8	+	3	444	solo
gi|516729329|gb|KE161360.1|	16344561	16345021	MLERV1_3.1	2.9	+	1	444	solo
gi|516729451|gb|KE161351.1|	386331	386805	MLERV1_3.1	10.4	-	1	443	solo
gi|516729479|gb|KE161348.1|	9593	9982	MLERV1_3.1	2.9	+	1	444	solo
gi|516729782|gb|KE161334.1|	686360	686725	MLERV1_3.1	14.8	+	1	444	solo
gi|516729782|gb|KE161334.1|	1422800	1423215	MLERV1_3.1	6.5	-	1	444	solo
gi|516729782|gb|KE161334.1|	1756655	1757013	MLERV1_3.1	10.6	-	1	444	solo
gi|516729782|gb|KE161334.1|	2052077	2052537	MLERV1_3.1	5.9	+	1	444	solo
gi|516729782|gb|KE161334.1|	5708652	5709004	MLERV1_3.1	11.0	-	1	444	solo
gi|516729782|gb|KE161334.1|	15509598	15510011	MLERV1_3.1	11.9	-	1	444	solo
gi|516729782|gb|KE161334.1|	17028014	17028380	MLERV1_3.1	11.0	-	1	444	solo
gi|516729859|gb|KE161328.1|	245985	246407	MLERV1_3.1	7.8	+	1	444	solo
gi|516729859|gb|KE161328.1|	383507	383774	MLERV1_3.1	11.1	-	88	444	solo
gi|516729859|gb|KE161328.1|	399635	399998	MLERV1_3.1	13.3	+	3	444	solo
gi|516729887|gb|KE161326.1|	286498	286922	MLERV1_3.1	12.0	-	1	444	solo
gi|516730076|gb|KE161310.1|	673747	674132	MLERV1_3.1	6.0	-	5	444	solo
gi|516730231|gb|KE161298.1|	3172668	3173052	MLERV1_3.1	11.3	-	1	444	solo
gi|516730231|gb|KE161298.1|	4475691	4476111	MLERV1_3.1	10.0	-	1	444	solo
gi|516730246|gb|KE161297.1|	7113	7464	MLERV1_3.1	12.8	-	7	444	solo
gi|516730246|gb|KE161297.1|	295630	296053	MLERV1_3.1	9.2	-	1	444	solo
gi|516730341|gb|KE161280.1|	254541	254959	MLERV1_3.1	8.2	-	1	444	solo
gi|516730352|gb|KE161275.1|	459994	460415	MLERV1_3.1	13.4	+	1	444	solo
gi|516730384|gb|KE161266.1|	132	582	MLERV1_3.1	6.5	-	1	444	solo
gi|516730392|gb|KE317864.1|	281	719	MLERV1_3.1	10.9	+	1	444	solo
gi|516730396|gb|KE161264.1|	583574	583954	MLERV1_3.1	9.2	+	1	444	solo
gi|516730396|gb|KE161264.1|	1017625	1018009	MLERV1_3.1	14.0	-	1	444	solo
gi|516730406|gb|KE161261.1|	478986	479351	MLERV1_3.1	13.9	+	1	444	solo
gi|516730414|gb|KE161259.1|	49809	50237	MLERV1_3.1	7.3	+	1	444	solo
gi|516730440|gb|KE161251.1|	27846	28303	MLERV1_3.1	2.9	+	1	444	solo
gi|516730440|gb|KE161251.1|	176686	177141	MLERV1_3.1	8.8	+	1	444	solo
gi|516730451|gb|KE161248.1|	742553	742916	MLERV1_3.1	11.4	-	1	444	solo
gi|516730451|gb|KE161248.1|	1583960	1584342	MLERV1_3.1	12.1	-	1	444	solo
gi|516730451|gb|KE161248.1|	3456799	3457195	MLERV1_3.1	8.4	-	2	444	solo
gi|516730621|gb|KE161240.1|	7688209	7688634	MLERV1_3.1	6.4	+	1	444	solo
gi|516730621|gb|KE161240.1|	9299031	9299390	MLERV1_3.1	6.7	-	59	444	solo
gi|516730621|gb|KE161240.1|	14034082	14034440	MLERV1_3.1	14.7	+	1	444	solo
gi|516730621|gb|KE161240.1|	14602402	14602858	MLERV1_3.1	8.8	+	1	444	solo
gi|516730621|gb|KE161240.1|	16805132	16805487	MLERV1_3.1	10.5	-	5	444	solo
gi|516730694|gb|KE161235.1|	352485	352945	MLERV1_3.1	10.4	-	1	444	solo
gi|516730736|gb|KE161232.1|	1176348	1176776	MLERV1_3.1	8.5	+	1	444	solo
gi|516730763|gb|KE161231.1|	856285	856701	MLERV1_3.1	11.6	-	1	444	solo
gi|516730814|gb|KE161225.1|	1537521	1537906	MLERV1_3.1	5.9	+	1	444	solo
gi|516730873|gb|KE161218.1|	61106	61545	MLERV1_3.1	9.2	-	1	444	solo
gi|516730873|gb|KE161218.1|	225403	225773	MLERV1_3.1	12.2	+	1	444	solo
gi|516731010|gb|KE161208.1|	297724	298086	MLERV1_3.1	13.1	+	1	444	solo
gi|516731165|gb|KE161206.1|	258840	259327	MLERV1_3.1	2.9	+	1	444	solo
gi|516731224|gb|KE161199.1|	4263	4681	MLERV1_3.1	9.6	+	1	444	solo
gi|516731321|gb|KE161194.1|	453361	453719	MLERV1_3.1	11.3	-	1	444	solo
gi|516731321|gb|KE161194.1|	691901	692249	MLERV1_3.1	13.2	+	11	444	solo
gi|516731321|gb|KE161194.1|	1133311	1133742	MLERV1_3.1	8.9	-	1	444	solo
gi|516731489|gb|KE161179.1|	856309	856663	MLERV1_3.1	10.9	-	5	444	solo
gi|516731505|gb|KE161177.1|	424494	424830	MLERV1_3.1	10.4	+	77	444	solo
gi|516731559|gb|KE161170.1|	287170	287601	MLERV1_3.1	11.1	-	1	444	solo
gi|516731559|gb|KE161170.1|	322608	323009	MLERV1_3.1	10.7	+	1	444	solo
gi|516732090|gb|KE161151.1|	225887	226313	MLERV1_3.1	9.5	+	1	444	solo
gi|516732202|gb|KE161144.1|	903419	903831	MLERV1_3.1	9.0	-	1	444	solo
gi|516732230|gb|KE161143.1|	898939	899366	MLERV1_3.1	8.7	+	1	444	solo
gi|516732230|gb|KE161143.1|	1513284	1513669	MLERV1_3.1	11.5	-	1	444	solo
gi|516732270|gb|KE161142.1|	607608	608046	MLERV1_3.1	8.7	-	1	444	solo
gi|516732329|gb|KE161135.1|	1142566	1142985	MLERV1_3.1	9.1	-	1	444	solo
gi|516732404|gb|KE161128.1|	463452	463820	MLERV1_3.1	4.4	-	1	444	solo
gi|516732404|gb|KE161128.1|	472713	473126	MLERV1_3.1	6.8	+	1	444	solo
gi|516732483|gb|KE161121.1|	427348	427730	MLERV1_3.1	14.2	+	34	444	solo
gi|516732528|gb|KE161119.1|	992569	992996	MLERV1_3.1	9.2	-	1	444	solo
gi|516732854|gb|KE161106.1|	139106	139519	MLERV1_3.1	6.8	+	1	444	solo
gi|516732854|gb|KE161106.1|	3160224	3160653	MLERV1_3.1	12.4	+	1	444	solo
gi|516732854|gb|KE161106.1|	8966096	8966527	MLERV1_3.1	10.3	+	1	444	solo
gi|516732854|gb|KE161106.1|	9805876	9806307	MLERV1_3.1	8.7	+	1	444	solo
gi|516732929|gb|KE161100.1|	264881	265308	MLERV1_3.1	8.2	-	1	444	solo
gi|516733016|gb|KE161090.1|	906526	906976	MLERV1_3.1	6.5	+	1	444	solo
gi|516733031|gb|KE161089.1|	568274	568696	MLERV1_3.1	8.5	-	1	444	solo
gi|516733161|gb|KE161075.1|	2600329	2600694	MLERV1_3.1	14.8	+	1	444	solo
gi|516733225|gb|KE161070.1|	213570	213928	MLERV1_3.1	12.1	+	1	444	solo
gi|516733404|gb|KE161056.1|	984140	984563	MLERV1_3.1	11.8	+	1	444	solo
gi|516733479|gb|KE161049.1|	668762	669182	MLERV1_3.1	8.2	+	1	444	solo
gi|516733516|gb|KE161045.1|	33571	34004	MLERV1_3.1	9.0	-	1	444	solo
gi|516733568|gb|KE161039.1|	837004	837426	MLERV1_3.1	8.1	-	1	444	solo
gi|516733652|gb|KE161035.1|	514661	515083	MLERV1_3.1	9.5	+	1	444	solo
gi|516733652|gb|KE161035.1|	1704283	1704733	MLERV1_3.1	3.0	+	1	444	solo
gi|516733675|gb|KE161034.1|	1657603	1658067	MLERV1_3.1	9.4	-	1	444	solo
gi|516784952|gb|KE293001.1|	345	766	MLERV1_3.1	10.8	-	1	444	solo
gi|516679755|gb|KE164807.1|	444610	445019	MLERV1_3.2	13.2	+	1	432	solo
gi|516681614|gb|KE164619.1|	122209	122623	MLERV1_3.2	9.2	-	1	432	solo
gi|516682630|gb|KE164554.1|	3561586	3562053	MLERV1_3.2	17.2	-	1	432	solo
gi|516683114|gb|KE164521.1|	2727896	2728267	MLERV1_3.2	19.9	-	1	432	solo
gi|516686692|gb|KE164225.1|	359929	360301	MLERV1_3.2	19.8	-	1	432	solo
gi|516687853|gb|KE164119.1|	11227	11627	MLERV1_3.2	11.4	-	1	432	solo
gi|516689114|gb|KE164039.1|	608785	609283	MLERV1_3.2	16.4	+	1	432	solo
gi|516692022|gb|KE163855.1|	8314518	8314930	MLERV1_3.2	11.7	+	1	432	solo
gi|516695230|gb|KE163669.1|	443141	443505	MLERV1_3.2	24.6	-	1	432	solo
gi|516699450|gb|KE163429.1|	2045224	2045606	MLERV1_3.2	10.7	-	1	432	solo
gi|516700786|gb|KE163374.1|	718652	719024	MLERV1_3.2	18.7	-	1	432	solo
gi|516701823|gb|KE163325.1|	543897	544319	MLERV1_3.2	10.6	+	1	432	solo
gi|516702848|gb|KE163235.1|	7499697	7500068	MLERV1_3.2	19.7	-	1	432	solo
gi|516702981|gb|KE163224.1|	7736793	7737206	MLERV1_3.2	11.0	-	1	432	solo
gi|516704084|gb|KE163173.1|	2450151	2450523	MLERV1_3.2	20.8	-	1	432	solo
gi|516704084|gb|KE163173.1|	2451731	2452102	MLERV1_3.2	19.3	-	1	432	solo
gi|516706527|gb|KE163004.1|	9938	10304	MLERV1_3.2	23.4	-	1	432	solo
gi|516707379|gb|KE162945.1|	125289	125683	MLERV1_3.2	30.7	+	1	432	solo
gi|516708095|gb|KE162880.1|	2132545	2132945	MLERV1_3.2	11.9	+	1	432	solo
gi|516709639|gb|KE162794.1|	765135	765549	MLERV1_3.2	9.7	-	1	432	solo
gi|516716951|gb|KE162237.1|	2168954	2169328	MLERV1_3.2	18.1	+	1	432	solo
gi|516717884|gb|KE162181.1|	41711	42092	MLERV1_3.2	16.8	-	1	432	solo
gi|516718197|gb|KE162141.1|	635557	635928	MLERV1_3.2	17.6	+	1	432	solo
gi|516720312|gb|KE162005.1|	51574	51899	MLERV1_3.2	10.8	-	69	432	solo
gi|516721305|gb|KE161952.1|	4385433	4385845	MLERV1_3.2	9.4	-	1	432	solo
gi|516722696|gb|KE161857.1|	5012125	5012539	MLERV1_3.2	10.7	+	1	432	solo
gi|516722696|gb|KE161857.1|	7861158	7861529	MLERV1_3.2	18.2	+	1	432	solo
gi|516724311|gb|KE161734.1|	2642034	2642445	MLERV1_3.2	9.9	-	1	432	solo
gi|516724767|gb|KE161699.1|	639042	639394	MLERV1_3.2	19.8	-	26	432	solo
gi|516725546|gb|KE161646.1|	1555770	1556159	MLERV1_3.2	11.9	-	1	432	solo
gi|516729451|gb|KE161351.1|	1333805	1334244	MLERV1_3.2	6.9	+	1	432	solo
gi|516730406|gb|KE161261.1|	478986	479351	MLERV1_3.2	21.6	+	1	432	solo
gi|516731142|gb|KE161207.1|	7333848	7334230	MLERV1_3.2	10.0	-	39	432	solo
gi|516732854|gb|KE161106.1|	3481005	3481419	MLERV1_3.2	11.0	-	1	432	solo
gi|516732996|gb|KE161092.1|	283074	283529	MLERV1_3.2	11.9	+	1	432	solo
gi|516724963|gb|KE161681.1|	35703	36119	MLERV1_4	18.4	+	54	486	solo
gi|516730003|gb|KE161318.1|	9773	10191	MLERV1_4	14.6	-	1	485	solo
