# Supplementary material for: Cross-Species Transmission and Differential Fate of an Endogenous Retrovirus in Three Mammal Lineages
Source: PLoS Pathog. 2015 Nov 12;11(11):e1005279. doi: 10.1371/journal.ppat.1005279 (PMC4643047; doi:10.1371/journal.ppat.1005279)
Supplement: S1 File — (ZIP) [file ppat.1005279.s008.zip › Mdavidii.all.bed]

gi|432104044|gb|KB106583.1|	2593368	2599040	MLERV1_1	19.7	+	54	474	full
gi|432104419|gb|KB106382.1|	129478	135463	MLERV1_1	19.9	-	89	475	full
gi|432112958|gb|KB102335.1|	129250	135096	MLERV1_1	18.8	+	85	475	full
gi|432119871|gb|KB098634.1|	134724	141578	MLERV1_1	20.1	-	54	475	full
gi|432108660|gb|KB104453.1|	16361	25057	MLERV1_2	9.6	-	143	615	MDERV1.3
gi|432085962|gb|KB116927.1|	4570775	4578218	MLERV1_3.1	13.9	-	1	444	full
gi|432085971|gb|KB116918.1|	4776293	4783411	MLERV1_3.1	12.3	+	1	444	full
gi|432086120|gb|KB116769.1|	26501	32469	MLERV1_3.1	11.2	-	1	444	full
gi|432086290|gb|KB116599.1|	5400948	5405693	MLERV1_3.1	11.0	-	1	444	full
gi|432086735|gb|KB116154.1|	1927892	1933355	MLERV1_3.1	11.4	+	1	444	full
gi|432087643|gb|KB115246.1|	324448	330749	MLERV1_3.1	10.9	-	1	444	full
gi|432087656|gb|KB115233.1|	37540	43080	MLERV1_3.1	11.6	+	1	444	full
gi|432088761|gb|KB114128.1|	275868	280977	MLERV1_3.1	10.5	-	1	444	full
gi|432089716|gb|KB113569.1|	2260188	2265073	MLERV1_3.1	15.1	+	1	442	full
gi|432091289|gb|KB112951.1|	93000	98536	MLERV1_3.1	12.2	+	1	444	full
gi|432091641|gb|KB112773.1|	1198536	1203769	MLERV1_3.1	7.5	-	1	444	full
gi|432095559|gb|KB110897.1|	14974	18783	MLERV1_3.1	15.6	-	1	444	full
gi|432097425|gb|KB109988.1|	80220	84563	MLERV1_3.1	14.9	-	1	444	full
gi|432097759|gb|KB109800.1|	678332	683054	MLERV1_3.1	8.3	-	1	444	full
gi|432098301|gb|KB109554.1|	1499060	1504478	MLERV1_3.1	9.2	-	1	444	full
gi|432099128|gb|KB109141.1|	18662	23787	MLERV1_3.1	11.0	-	1	444	full
gi|432100486|gb|KB108369.1|	880946	885835	MLERV1_3.1	8.8	+	1	444	full
gi|432100785|gb|KB108162.1|	64927	69300	MLERV1_3.1	9.7	+	1	444	full
gi|432101085|gb|KB108041.1|	39473	44886	MLERV1_3.1	10.1	-	1	444	full
gi|432102501|gb|KB107325.1|	165785	170388	MLERV1_3.1	11.8	-	1	444	full
gi|432104419|gb|KB106382.1|	112117	116282	MLERV1_3.1	14.1	+	1	444	full
gi|432104456|gb|KB106375.1|	1709105	1714277	MLERV1_3.1	11.2	+	1	444	full
gi|432106161|gb|KB105649.1|	28202	32413	MLERV1_3.1	16.6	-	1	444	full
gi|432106307|gb|KB105633.1|	1545021	1552642	MLERV1_3.1	11.0	-	1	444	MDERV1.4
gi|432107689|gb|KB104933.1|	467038	471243	MLERV1_3.1	9.1	+	2	444	full
gi|432108957|gb|KB104257.1|	956051	963183	MLERV1_3.1	2.9	+	1	444	full
gi|432109192|gb|KB104098.1|	3075752	3081161	MLERV1_3.1	14.8	+	4	444	full
gi|432109315|gb|KB104015.1|	62460	67387	MLERV1_3.1	8.8	+	1	444	full
gi|432110431|gb|KB103369.1|	1162231	1168641	MLERV1_3.1	11.0	-	1	444	full
gi|432114181|gb|KB101784.1|	28310	33511	MLERV1_3.1	10.1	-	5	444	full
gi|432115037|gb|KB101389.1|	2235040	2238416	MLERV1_3.1	11.2	-	1	444	full
gi|432115164|gb|KB101287.1|	19058	28900	MLERV1_3.1	9.3	-	4	444	full
gi|432115164|gb|KB101287.1|	28474	33513	MLERV1_3.1	15.6	-	1	444	full
gi|432115447|gb|KB101165.1|	760807	764722	MLERV1_3.1	12.4	+	1	444	full
gi|432117050|gb|KB100311.1|	686900	692213	MLERV1_3.1	13.3	-	1	444	full
gi|432117375|gb|KB100096.1|	976373	980918	MLERV1_3.1	13.6	-	1	444	full
gi|432118077|gb|KB099694.1|	132343	137734	MLERV1_3.1	13.2	+	1	444	full
gi|432119405|gb|KB098931.1|	64313	70216	MLERV1_3.1	9.2	+	1	444	full
gi|432119673|gb|KB098753.1|	393294	398432	MLERV1_3.1	9.2	-	1	444	full
gi|432120058|gb|KB098478.1|	268973	274211	MLERV1_3.1	14.0	-	1	444	full
gi|432120084|gb|KB098466.1|	167697	172656	MLERV1_3.1	11.2	+	1	444	full
gi|432100769|gb|KB108168.1|	211249	215608	MLERV1_4	15.5	-	60	486	full
gi|432111541|gb|KB102866.1|	174940	184541	MLERV1_4	0.0	-	1	486	MDERV1.2
gi|432003326|gb|KB199563.1|	6002563	6003021	MLERV1_1	20.4	-	54	475	solo
gi|432085968|gb|KB116921.1|	933669	934011	MLERV1_1	10.2	-	96	475	solo
gi|432085971|gb|KB116918.1|	1151003	1151410	MLERV1_1	19.1	+	54	475	solo
gi|432086128|gb|KB116761.1|	591428	591844	MLERV1_1	18.3	+	54	475	solo
gi|432086456|gb|KB116433.1|	72503	72780	MLERV1_1	14.9	-	109	475	solo
gi|432086619|gb|KB116270.1|	1450303	1450711	MLERV1_1	18.8	+	54	472	solo
gi|432086619|gb|KB116270.1|	3245675	3246081	MLERV1_1	17.9	+	54	475	solo
gi|432086623|gb|KB116266.1|	6479068	6479381	MLERV1_1	14.7	-	54	475	solo
gi|432086735|gb|KB116154.1|	332423	332847	MLERV1_1	19.2	+	54	475	solo
gi|432086813|gb|KB116076.1|	223986	224422	MLERV1_1	18.9	+	54	475	solo
gi|432086815|gb|KB116074.1|	66499	66896	MLERV1_1	19.3	+	77	475	solo
gi|432087373|gb|KB115516.1|	1632189	1632592	MLERV1_1	17.9	-	54	475	solo
gi|432087660|gb|KB115229.1|	362654	363076	MLERV1_1	16.3	+	54	475	solo
gi|432087704|gb|KB115185.1|	1057063	1057484	MLERV1_1	21.3	-	54	475	solo
gi|432087894|gb|KB114995.1|	226873	227309	MLERV1_1	19.0	+	54	475	solo
gi|432088027|gb|KB114862.1|	334428	334856	MLERV1_1	20.9	+	54	475	solo
gi|432088506|gb|KB114383.1|	273365	273779	MLERV1_1	18.6	-	54	475	solo
gi|432088526|gb|KB114363.1|	1218714	1219133	MLERV1_1	13.6	+	56	475	solo
gi|432088765|gb|KB114124.1|	5154830	5155248	MLERV1_1	17.2	+	75	475	solo
gi|432089409|gb|KB113696.1|	2372780	2373158	MLERV1_1	18.5	+	54	475	solo
gi|432090670|gb|KB113094.1|	231524	231947	MLERV1_1	21.0	-	54	475	solo
gi|432091875|gb|KB112607.1|	1002803	1003205	MLERV1_1	19.2	+	68	475	solo
gi|432092349|gb|KB112367.1|	3686408	3686799	MLERV1_1	10.3	+	56	475	solo
gi|432092349|gb|KB112367.1|	5222062	5222486	MLERV1_1	15.5	+	56	475	solo
gi|432092621|gb|KB112287.1|	397778	398103	MLERV1_1	23.0	+	71	475	solo
gi|432092661|gb|KB112283.1|	753907	754353	MLERV1_1	6.8	-	1	475	solo
gi|432093438|gb|KB111820.1|	4232803	4233241	MLERV1_1	6.8	-	1	475	solo
gi|432093545|gb|KB111749.1|	740231	740660	MLERV1_1	18.8	+	56	475	solo
gi|432093882|gb|KB111605.1|	841520	841933	MLERV1_1	17.9	+	54	475	solo
gi|432094016|gb|KB111544.1|	511108	511530	MLERV1_1	18.9	-	54	475	solo
gi|432094188|gb|KB111427.1|	236578	237013	MLERV1_1	17.9	-	54	473	solo
gi|432094497|gb|KB111314.1|	91780	92208	MLERV1_1	19.7	+	54	475	solo
gi|432094664|gb|KB111232.1|	11732095	11732517	MLERV1_1	17.7	+	74	475	solo
gi|432094763|gb|KB111205.1|	3297579	3298006	MLERV1_1	20.4	-	54	475	solo
gi|432095944|gb|KB110667.1|	964285	964695	MLERV1_1	19.4	-	54	475	solo
gi|432096310|gb|KB110519.1|	136157	136583	MLERV1_1	19.5	+	54	475	solo
gi|432096408|gb|KB110502.1|	1901747	1902151	MLERV1_1	19.0	-	71	475	solo
gi|432096408|gb|KB110502.1|	3160267	3160683	MLERV1_1	12.6	+	57	475	solo
gi|432096751|gb|KB110330.1|	8717786	8718209	MLERV1_1	19.3	-	71	475	solo
gi|432096751|gb|KB110330.1|	8800803	8801237	MLERV1_1	17.6	-	54	475	solo
gi|432096873|gb|KB110329.1|	287305	287652	MLERV1_1	14.4	-	54	475	solo
gi|432097227|gb|KB110092.1|	507639	508068	MLERV1_1	18.0	-	54	475	solo
gi|432097536|gb|KB109900.1|	1111177	1111587	MLERV1_1	16.4	-	54	475	solo
gi|432097837|gb|KB109783.1|	1983669	1984086	MLERV1_1	18.4	+	54	475	solo
gi|432098026|gb|KB109639.1|	4041684	4042104	MLERV1_1	19.9	+	54	475	solo
gi|432098791|gb|KB109247.1|	8059508	8059933	MLERV1_1	17.6	-	54	475	solo
gi|432098964|gb|KB109238.1|	1622944	1623369	MLERV1_1	16.4	-	54	475	solo
gi|432098964|gb|KB109238.1|	2993857	2994268	MLERV1_1	20.3	+	71	475	solo
gi|432099086|gb|KB109155.1|	3350424	3350850	MLERV1_1	16.8	+	54	475	solo
gi|432099158|gb|KB109124.1|	654937	655377	MLERV1_1	15.6	+	54	475	solo
gi|432099692|gb|KB108831.1|	2497	2908	MLERV1_1	22.1	+	74	475	solo
gi|432099731|gb|KB108795.1|	235045	235468	MLERV1_1	20.8	-	54	475	solo
gi|432099890|gb|KB108659.1|	44488	44927	MLERV1_1	7.5	-	1	475	solo
gi|432100898|gb|KB108103.1|	413942	414374	MLERV1_1	18.7	-	54	475	solo
gi|432101097|gb|KB108036.1|	127101	127533	MLERV1_1	19.6	+	54	475	solo
gi|432101235|gb|KB107995.1|	32422	32838	MLERV1_1	17.8	-	54	475	solo
gi|432101372|gb|KB107951.1|	23967	24402	MLERV1_1	17.9	-	54	475	solo
gi|432102099|gb|KB107566.1|	2255445	2255857	MLERV1_1	19.5	-	54	475	solo
gi|432102167|gb|KB107558.1|	1502203	1502599	MLERV1_1	16.7	-	54	475	solo
gi|432102341|gb|KB107422.1|	4790	5210	MLERV1_1	12.8	-	56	475	solo
gi|432102567|gb|KB107320.1|	178025	178445	MLERV1_1	19.9	+	54	475	solo
gi|432102700|gb|KB107234.1|	5091	5514	MLERV1_1	19.9	+	54	475	solo
gi|432103008|gb|KB107109.1|	4949	5371	MLERV1_1	19.3	+	53	475	solo
gi|432103178|gb|KB106997.1|	28670	29087	MLERV1_1	19.9	+	54	475	solo
gi|432103330|gb|KB106906.1|	16017	16415	MLERV1_1	17.6	-	93	475	solo
gi|432103476|gb|KB106856.1|	3613155	3613590	MLERV1_1	19.0	-	54	475	solo
gi|432103678|gb|KB106717.1|	20140	20558	MLERV1_1	19.0	+	58	475	solo
gi|432104842|gb|KB106264.1|	1487896	1488313	MLERV1_1	18.3	+	54	475	solo
gi|432105308|gb|KB106045.1|	442388	442820	MLERV1_1	18.2	-	54	475	solo
gi|432105398|gb|KB105967.1|	6167847	6168274	MLERV1_1	17.4	+	54	475	solo
gi|432106010|gb|KB105765.1|	690393	690784	MLERV1_1	15.1	-	56	475	solo
gi|432106197|gb|KB105644.1|	335939	336369	MLERV1_1	18.5	-	54	475	solo
gi|432106391|gb|KB105564.1|	463	852	MLERV1_1	12.9	-	68	475	solo
gi|432106577|gb|KB105443.1|	668032	668451	MLERV1_1	19.6	-	54	475	solo
gi|432107455|gb|KB105092.1|	56721	57126	MLERV1_1	21.6	-	71	475	solo
gi|432107571|gb|KB104994.1|	303108	303536	MLERV1_1	17.6	+	54	475	solo
gi|432107600|gb|KB104986.1|	215373	215804	MLERV1_1	19.2	+	54	475	solo
gi|432107603|gb|KB104985.1|	552731	553164	MLERV1_1	17.4	-	54	475	solo
gi|432108371|gb|KB104525.1|	15420	15837	MLERV1_1	19.7	-	54	475	solo
gi|432108770|gb|KB104372.1|	852499	852931	MLERV1_1	18.3	-	54	475	solo
gi|432108895|gb|KB104310.1|	17160	17569	MLERV1_1	19.8	-	74	475	solo
gi|432109362|gb|KB104010.1|	55927	56366	MLERV1_1	7.5	-	1	475	solo
gi|432109761|gb|KB103809.1|	541177	541600	MLERV1_1	17.6	+	54	475	solo
gi|432109768|gb|KB103806.1|	1945596	1946009	MLERV1_1	18.3	+	54	475	solo
gi|432110547|gb|KB103332.1|	34733	35164	MLERV1_1	18.5	+	54	475	solo
gi|432111103|gb|KB103138.1|	3413355	3413779	MLERV1_1	20.4	-	54	475	solo
gi|432111712|gb|KB102814.1|	2056419	2056836	MLERV1_1	20.4	+	54	475	solo
gi|432111815|gb|KB102794.1|	1900639	1901026	MLERV1_1	15.9	+	54	475	solo
gi|432112864|gb|KB102342.1|	3998481	3998882	MLERV1_1	17.8	-	88	475	solo
gi|432112931|gb|KB102337.1|	65039	65441	MLERV1_1	19.2	+	54	475	solo
gi|432113829|gb|KB101871.1|	62030	62450	MLERV1_1	20.1	-	71	475	solo
gi|432113946|gb|KB101817.1|	1270064	1270489	MLERV1_1	18.8	+	54	475	solo
gi|432114036|gb|KB101799.1|	1869264	1869695	MLERV1_1	17.2	-	55	475	solo
gi|432114125|gb|KB101785.1|	2286314	2286731	MLERV1_1	21.5	+	54	475	solo
gi|432114125|gb|KB101785.1|	3526449	3526869	MLERV1_1	17.3	+	57	475	solo
gi|432114181|gb|KB101784.1|	120369	120795	MLERV1_1	19.9	-	54	475	solo
gi|432114285|gb|KB101680.1|	1027095	1027501	MLERV1_1	21.0	-	74	475	solo
gi|432114774|gb|KB101510.1|	20272	20682	MLERV1_1	23.6	-	74	475	solo
gi|432116821|gb|KB100356.1|	21262	21668	MLERV1_1	21.9	+	74	475	solo
gi|432117158|gb|KB100208.1|	3765	4187	MLERV1_1	13.8	+	56	475	solo
gi|432117525|gb|KB100006.1|	367	789	MLERV1_1	19.4	-	54	475	solo
gi|432118134|gb|KB099687.1|	829900	830307	MLERV1_1	17.5	-	71	475	solo
gi|432118285|gb|KB099581.1|	20378	20782	MLERV1_1	18.6	+	74	475	solo
gi|432118409|gb|KB099475.1|	1730	2146	MLERV1_1	18.1	+	54	475	solo
gi|432120084|gb|KB098466.1|	167697	168161	MLERV1_1	27.8	+	1	475	solo
gi|432120207|gb|KB098364.1|	23891	24325	MLERV1_1	21.9	+	54	475	solo
gi|432120695|gb|KB097909.1|	3296	3701	MLERV1_1	17.3	+	74	475	solo
gi|432085962|gb|KB116927.1|	4496822	4497305	MLERV1_2	15.4	-	39	615	solo
gi|432085966|gb|KB116923.1|	2322262	2322789	MLERV1_2	9.7	-	1	615	solo
gi|432085971|gb|KB116918.1|	3797527	3797997	MLERV1_2	15.6	+	39	615	solo
gi|432085971|gb|KB116918.1|	4717135	4717628	MLERV1_2	14.0	-	13	615	solo
gi|432087093|gb|KB115796.1|	5358968	5359434	MLERV1_2	11.6	+	39	615	solo
gi|432087302|gb|KB115587.1|	56448	56967	MLERV1_2	10.4	-	39	615	MDERV1.1
gi|432087548|gb|KB115341.1|	102659	103170	MLERV1_2	4.9	+	1	615	solo
gi|432088523|gb|KB114366.1|	133516	133997	MLERV1_2	13.1	-	39	615	solo
gi|432091641|gb|KB112773.1|	433175	433696	MLERV1_2	2.6	+	1	615	solo
gi|432092122|gb|KB112438.1|	175406	175887	MLERV1_2	11.7	-	39	615	solo
gi|432092664|gb|KB112282.1|	24769	25233	MLERV1_2	20.6	-	131	615	solo
gi|432093248|gb|KB111942.1|	1820240	1820724	MLERV1_2	8.5	+	39	615	solo
gi|432093834|gb|KB111613.1|	1673999	1674493	MLERV1_2	15.4	-	85	615	solo
gi|432094139|gb|KB111472.1|	221675	222198	MLERV1_2	18.2	+	39	614	solo
gi|432094188|gb|KB111427.1|	1061046	1061527	MLERV1_2	12.6	+	39	615	solo
gi|432096016|gb|KB110646.1|	134	639	MLERV1_2	16.7	+	87	615	solo
gi|432096408|gb|KB110502.1|	1699361	1699862	MLERV1_2	7.5	-	29	615	solo
gi|432097227|gb|KB110092.1|	552386	552904	MLERV1_2	6.6	+	1	615	solo
gi|432097227|gb|KB110092.1|	824476	824983	MLERV1_2	12.7	-	39	615	solo
gi|432098509|gb|KB109467.1|	1194872	1195384	MLERV1_2	5.2	-	1	615	solo
gi|432098791|gb|KB109247.1|	2280676	2281177	MLERV1_2	6.5	+	12	615	solo
gi|432099907|gb|KB108646.1|	762933	763436	MLERV1_2	13.0	+	85	615	solo
gi|432099907|gb|KB108646.1|	3888032	3888525	MLERV1_2	7.5	+	39	615	solo
gi|432100283|gb|KB108516.1|	306853	307380	MLERV1_2	8.4	-	39	615	solo
gi|432100898|gb|KB108103.1|	794290	794780	MLERV1_2	11.6	+	85	615	solo
gi|432102572|gb|KB107319.1|	484198	484695	MLERV1_2	8.1	+	39	615	solo
gi|432103070|gb|KB107082.1|	599609	600122	MLERV1_2	4.4	+	1	615	solo
gi|432104068|gb|KB106582.1|	319661	320170	MLERV1_2	19.4	+	39	615	solo
gi|432106302|gb|KB105634.1|	286652	287146	MLERV1_2	21.2	+	127	615	solo
gi|432106452|gb|KB105523.1|	106443	106932	MLERV1_2	8.6	+	39	615	solo
gi|432107442|gb|KB105104.1|	22367	22877	MLERV1_2	3.6	+	1	615	solo
gi|432107566|gb|KB104997.1|	7439	7919	MLERV1_2	12.5	-	39	613	solo
gi|432108593|gb|KB104457.1|	377378	377972	MLERV1_2	7.9	-	39	615	solo
gi|432108770|gb|KB104372.1|	208325	208817	MLERV1_2	12.0	-	85	615	solo
gi|432108840|gb|KB104357.1|	755363	755830	MLERV1_2	13.0	-	40	615	solo
gi|432111103|gb|KB103138.1|	2920763	2921233	MLERV1_2	12.6	-	39	615	solo
gi|432111712|gb|KB102814.1|	1356756	1357270	MLERV1_2	14.4	+	85	615	solo
gi|432111712|gb|KB102814.1|	2093791	2094290	MLERV1_2	9.4	-	39	615	solo
gi|432112014|gb|KB102782.1|	2812070	2812545	MLERV1_2	12.2	-	39	615	solo
gi|432112862|gb|KB102344.1|	96343	96859	MLERV1_2	6.5	-	1	615	solo
gi|432113820|gb|KB101880.1|	6405	6886	MLERV1_2	11.4	-	85	615	solo
gi|432113946|gb|KB101817.1|	711779	712274	MLERV1_2	9.4	-	14	615	solo
gi|432114125|gb|KB101785.1|	2835319	2835838	MLERV1_2	12.9	-	88	613	solo
gi|432114415|gb|KB101634.1|	27996	28463	MLERV1_2	19.0	-	127	615	solo
gi|432114647|gb|KB101591.1|	4954706	4955211	MLERV1_2	12.8	-	39	614	solo
gi|432116412|gb|KB100659.1|	20751	21233	MLERV1_2	11.4	-	39	615	solo
gi|432118534|gb|KB099426.1|	533274	533754	MLERV1_2	20.8	-	127	615	solo
gi|432118621|gb|KB099366.1|	517864	518351	MLERV1_2	9.2	-	39	615	solo
gi|432118923|gb|KB099153.1|	25903	26402	MLERV1_2	8.8	-	39	615	solo
gi|432119307|gb|KB098947.1|	1816233	1816720	MLERV1_2	15.2	+	39	615	solo
gi|432119871|gb|KB098634.1|	103621	104058	MLERV1_2	12.4	+	94	615	solo
gi|432003320|gb|KB199569.1|	429580	430029	MLERV1_3.1	13.6	+	1	444	solo
gi|432003321|gb|KB199568.1|	3515314	3515612	MLERV1_3.1	10.7	-	115	444	solo
gi|432003321|gb|KB199568.1|	4510956	4511356	MLERV1_3.1	9.8	-	1	444	solo
gi|432003321|gb|KB199568.1|	4592100	4592504	MLERV1_3.1	13.6	-	7	444	solo
gi|432003321|gb|KB199568.1|	5137009	5137404	MLERV1_3.1	10.4	-	5	444	solo
gi|432003321|gb|KB199568.1|	6542804	6543202	MLERV1_3.1	14.1	+	1	444	solo
gi|432003322|gb|KB199567.1|	154909	155308	MLERV1_3.1	13.3	+	1	444	solo
gi|432003322|gb|KB199567.1|	1678462	1678988	MLERV1_3.1	16.1	-	95	444	solo
gi|432003322|gb|KB199567.1|	4322096	4322504	MLERV1_3.1	9.1	+	1	444	solo
gi|432003323|gb|KB199566.1|	3686812	3687253	MLERV1_3.1	14.7	+	1	444	solo
gi|432003324|gb|KB199565.1|	3474478	3474894	MLERV1_3.1	10.4	+	5	444	solo
gi|432003325|gb|KB199564.1|	2607964	2608382	MLERV1_3.1	12.8	-	1	444	solo
gi|432003325|gb|KB199564.1|	5543077	5543459	MLERV1_3.1	13.9	-	39	444	solo
gi|432003325|gb|KB199564.1|	6388001	6388388	MLERV1_3.1	13.5	+	22	444	solo
gi|432003327|gb|KB199562.1|	563576	563931	MLERV1_3.1	10.9	-	38	444	solo
gi|432003327|gb|KB199562.1|	4235343	4235669	MLERV1_3.1	10.7	-	87	444	solo
gi|432003327|gb|KB199562.1|	5090965	5091399	MLERV1_3.1	17.5	-	1	444	solo
gi|432003327|gb|KB199562.1|	19321726	19322151	MLERV1_3.1	6.8	+	1	444	solo
gi|432003328|gb|KB199561.1|	2783616	2784052	MLERV1_3.1	13.7	+	1	444	solo
gi|432003328|gb|KB199561.1|	6670794	6671099	MLERV1_3.1	14.4	+	114	444	solo
gi|432003328|gb|KB199561.1|	7032490	7032912	MLERV1_3.1	15.5	+	6	444	solo
gi|432003328|gb|KB199561.1|	8452139	8452587	MLERV1_3.1	11.0	-	1	444	solo
gi|432003329|gb|KB199560.1|	434091	434522	MLERV1_3.1	12.4	+	5	444	solo
gi|432003329|gb|KB199560.1|	2135854	2136223	MLERV1_3.1	13.7	+	40	444	solo
gi|432003330|gb|KB199559.1|	1421917	1422317	MLERV1_3.1	14.5	+	7	444	solo
gi|432003330|gb|KB199559.1|	4491275	4491708	MLERV1_3.1	10.2	-	1	444	solo
gi|432003330|gb|KB199559.1|	5161934	5162313	MLERV1_3.1	9.4	-	1	444	solo
gi|432003330|gb|KB199559.1|	5486416	5486850	MLERV1_3.1	12.5	-	1	444	solo
gi|432003331|gb|KB199558.1|	1739881	1740303	MLERV1_3.1	13.7	-	6	444	solo
gi|432003331|gb|KB199558.1|	2724500	2724902	MLERV1_3.1	14.6	-	7	444	solo
gi|432003331|gb|KB199558.1|	4018409	4018859	MLERV1_3.1	14.8	+	6	444	solo
gi|432003331|gb|KB199558.1|	4920632	4921028	MLERV1_3.1	11.1	-	1	444	solo
gi|432003332|gb|KB199557.1|	2859481	2859913	MLERV1_3.1	10.6	-	1	444	solo
gi|432003332|gb|KB199557.1|	5804438	5804905	MLERV1_3.1	8.8	+	1	444	solo
gi|432003332|gb|KB199557.1|	9809340	9809742	MLERV1_3.1	12.7	-	1	444	solo
gi|432003332|gb|KB199557.1|	10063819	10064280	MLERV1_3.1	10.4	-	1	444	solo
gi|432003333|gb|KB199556.1|	2433032	2433440	MLERV1_3.1	13.9	-	1	444	solo
gi|432003342|gb|KB199547.1|	521704	522113	MLERV1_3.1	13.9	+	1	444	solo
gi|432011727|gb|KB191162.1|	1185708	1186145	MLERV1_3.1	11.5	-	1	444	solo
gi|432034144|gb|KB168745.1|	5629067	5629507	MLERV1_3.1	10.2	-	1	444	solo
gi|432085961|gb|KB116928.1|	598870	599307	MLERV1_3.1	11.0	-	1	444	solo
gi|432085962|gb|KB116927.1|	2258106	2258536	MLERV1_3.1	11.5	+	1	444	solo
gi|432085962|gb|KB116927.1|	3989600	3989988	MLERV1_3.1	13.9	-	22	444	solo
gi|432085962|gb|KB116927.1|	4459360	4459685	MLERV1_3.1	16.5	-	96	444	solo
gi|432085962|gb|KB116927.1|	4779610	4780035	MLERV1_3.1	10.7	+	1	444	solo
gi|432085962|gb|KB116927.1|	6188606	6188895	MLERV1_3.1	10.9	+	143	444	solo
gi|432085967|gb|KB116922.1|	430294	430697	MLERV1_3.1	8.4	+	1	444	solo
gi|432085967|gb|KB116922.1|	803565	803995	MLERV1_3.1	11.5	+	1	444	solo
gi|432085967|gb|KB116922.1|	2323828	2324169	MLERV1_3.1	10.9	-	87	444	solo
gi|432085971|gb|KB116918.1|	561788	562220	MLERV1_3.1	11.7	+	1	444	solo
gi|432085971|gb|KB116918.1|	867849	868251	MLERV1_3.1	15.3	+	6	444	solo
gi|432085971|gb|KB116918.1|	1304395	1304825	MLERV1_3.1	13.4	+	1	444	solo
gi|432085971|gb|KB116918.1|	1698788	1699120	MLERV1_3.1	17.8	+	90	444	solo
gi|432085971|gb|KB116918.1|	3371341	3371755	MLERV1_3.1	12.4	-	1	444	solo
gi|432085971|gb|KB116918.1|	3886191	3886623	MLERV1_3.1	12.8	-	1	444	solo
gi|432085971|gb|KB116918.1|	4539706	4540142	MLERV1_3.1	13.2	-	1	444	solo
gi|432085973|gb|KB116916.1|	244520	244976	MLERV1_3.1	7.6	-	1	444	solo
gi|432085973|gb|KB116916.1|	846575	846983	MLERV1_3.1	10.9	-	1	444	solo
gi|432085973|gb|KB116916.1|	1668777	1669138	MLERV1_3.1	14.3	-	12	444	solo
gi|432085973|gb|KB116916.1|	2762488	2762895	MLERV1_3.1	7.9	+	1	444	solo
gi|432085973|gb|KB116916.1|	2807809	2808257	MLERV1_3.1	0.0	+	1	444	solo
gi|432085975|gb|KB116914.1|	1285393	1285672	MLERV1_3.1	6.8	+	140	444	solo
gi|432086082|gb|KB116807.1|	11417	11859	MLERV1_3.1	12.2	-	1	444	solo
gi|432086118|gb|KB116771.1|	96379	96807	MLERV1_3.1	14.6	-	1	444	solo
gi|432086123|gb|KB116766.1|	166278	166677	MLERV1_3.1	14.1	+	1	444	solo
gi|432086133|gb|KB116756.1|	261347	261750	MLERV1_3.1	12.4	+	6	444	solo
gi|432086174|gb|KB116715.1|	1161244	1161639	MLERV1_3.1	11.3	-	1	444	solo
gi|432086290|gb|KB116599.1|	694605	695024	MLERV1_3.1	12.5	+	1	444	solo
gi|432086290|gb|KB116599.1|	2795117	2795524	MLERV1_3.1	14.8	+	2	444	solo
gi|432086291|gb|KB116598.1|	2671232	2671648	MLERV1_3.1	8.6	-	1	444	solo
gi|432086291|gb|KB116598.1|	2953228	2953652	MLERV1_3.1	8.0	-	1	444	solo
gi|432086302|gb|KB116587.1|	4719943	4720338	MLERV1_3.1	9.9	-	5	444	solo
gi|432086306|gb|KB116583.1|	981391	981799	MLERV1_3.1	10.8	+	1	444	solo
gi|432086306|gb|KB116583.1|	1470380	1470843	MLERV1_3.1	5.9	+	1	444	solo
gi|432086320|gb|KB116569.1|	1173122	1173463	MLERV1_3.1	13.6	-	4	444	solo
gi|432086446|gb|KB116443.1|	49318	49763	MLERV1_3.1	15.7	-	7	444	solo
gi|432086598|gb|KB116291.1|	359	656	MLERV1_3.1	14.2	-	129	444	solo
gi|432086619|gb|KB116270.1|	1833194	1833629	MLERV1_3.1	13.3	+	1	444	solo
gi|432086619|gb|KB116270.1|	2112184	2112632	MLERV1_3.1	16.7	+	7	444	solo
gi|432086619|gb|KB116270.1|	2994335	2994665	MLERV1_3.1	14.8	+	95	444	solo
gi|432086619|gb|KB116270.1|	3064257	3064678	MLERV1_3.1	7.2	-	1	444	solo
gi|432086619|gb|KB116270.1|	4098576	4099001	MLERV1_3.1	11.6	+	6	444	solo
gi|432086621|gb|KB116268.1|	2354242	2354701	MLERV1_3.1	12.8	-	1	444	solo
gi|432086622|gb|KB116267.1|	151408	151809	MLERV1_3.1	11.4	-	1	444	solo
gi|432086623|gb|KB116266.1|	1026185	1026616	MLERV1_3.1	11.3	+	1	444	solo
gi|432086623|gb|KB116266.1|	5296413	5296823	MLERV1_3.1	10.7	+	1	444	solo
gi|432086624|gb|KB116265.1|	211696	212137	MLERV1_3.1	10.6	-	1	443	solo
gi|432086624|gb|KB116265.1|	2529761	2530218	MLERV1_3.1	8.8	+	1	444	solo
gi|432086625|gb|KB116264.1|	183923	184338	MLERV1_3.1	7.5	-	1	444	solo
gi|432086627|gb|KB116262.1|	137669	138049	MLERV1_3.1	11.3	+	1	444	solo
gi|432086633|gb|KB116256.1|	2978178	2978606	MLERV1_3.1	10.2	-	1	444	solo
gi|432086633|gb|KB116256.1|	4178128	4178536	MLERV1_3.1	8.4	-	1	444	solo
gi|432086633|gb|KB116256.1|	5794088	5794504	MLERV1_3.1	11.6	+	1	444	solo
gi|432086633|gb|KB116256.1|	5904378	5904699	MLERV1_3.1	16.1	+	101	444	solo
gi|432086633|gb|KB116256.1|	8008816	8009245	MLERV1_3.1	13.7	-	5	444	solo
gi|432086633|gb|KB116256.1|	13392261	13392688	MLERV1_3.1	9.0	+	1	444	solo
gi|432086655|gb|KB116234.1|	100	392	MLERV1_3.1	16.2	-	132	444	solo
gi|432086738|gb|KB116151.1|	6137	6578	MLERV1_3.1	9.4	-	1	444	solo
gi|432086745|gb|KB116144.1|	2959012	2959441	MLERV1_3.1	15.0	-	1	444	solo
gi|432086818|gb|KB116071.1|	934475	934863	MLERV1_3.1	14.7	-	22	444	solo
gi|432086818|gb|KB116071.1|	3015250	3015648	MLERV1_3.1	13.7	+	1	444	solo
gi|432086818|gb|KB116071.1|	4522823	4523242	MLERV1_3.1	12.4	+	6	444	solo
gi|432086818|gb|KB116071.1|	4586991	4587399	MLERV1_3.1	11.5	-	1	444	solo
gi|432086821|gb|KB116068.1|	370866	371301	MLERV1_3.1	12.3	+	1	444	solo
gi|432086848|gb|KB116041.1|	369933	370255	MLERV1_3.1	14.9	+	101	444	solo
gi|432086859|gb|KB116030.1|	3591234	3591664	MLERV1_3.1	11.5	+	1	444	solo
gi|432086859|gb|KB116030.1|	4033845	4034263	MLERV1_3.1	9.4	+	1	444	solo
gi|432086903|gb|KB115986.1|	1099434	1099862	MLERV1_3.1	9.0	+	1	444	solo
gi|432086903|gb|KB115986.1|	1229547	1229982	MLERV1_3.1	13.8	+	1	444	solo
gi|432086944|gb|KB115945.1|	289207	289543	MLERV1_3.1	11.0	+	87	444	solo
gi|432086948|gb|KB115941.1|	669473	669884	MLERV1_3.1	5.4	-	1	444	solo
gi|432086948|gb|KB115941.1|	1235182	1235518	MLERV1_3.1	10.4	-	93	444	solo
gi|432086948|gb|KB115941.1|	6831901	6832331	MLERV1_3.1	13.8	-	1	444	solo
gi|432086966|gb|KB115923.1|	504014	504443	MLERV1_3.1	13.8	-	1	444	solo
gi|432087066|gb|KB115823.1|	94696	95091	MLERV1_3.1	15.6	+	13	443	solo
gi|432087067|gb|KB115822.1|	109423	109858	MLERV1_3.1	10.2	-	1	444	solo
gi|432087075|gb|KB115814.1|	1466269	1466738	MLERV1_3.1	11.4	+	1	444	solo
gi|432087075|gb|KB115814.1|	3117800	3118231	MLERV1_3.1	11.5	+	1	444	solo
gi|432087093|gb|KB115796.1|	5843388	5843833	MLERV1_3.1	13.4	+	1	444	solo
gi|432087093|gb|KB115796.1|	7127694	7128097	MLERV1_3.1	16.0	-	7	444	solo
gi|432087093|gb|KB115796.1|	7133698	7134098	MLERV1_3.1	14.0	+	7	444	solo
gi|432087118|gb|KB115771.1|	2134775	2135175	MLERV1_3.1	15.8	-	11	444	solo
gi|432087237|gb|KB115652.1|	193415	193820	MLERV1_3.1	9.4	+	1	444	solo
gi|432087237|gb|KB115652.1|	303407	303908	MLERV1_3.1	6.1	+	1	444	solo
gi|432087268|gb|KB115621.1|	29921	30407	MLERV1_3.1	9.5	-	1	444	solo
gi|432087312|gb|KB115577.1|	93234	93652	MLERV1_3.1	11.9	+	6	444	solo
gi|432087355|gb|KB115534.1|	213608	214037	MLERV1_3.1	14.9	+	1	444	solo
gi|432087373|gb|KB115516.1|	920485	920902	MLERV1_3.1	12.9	-	1	444	solo
gi|432087373|gb|KB115516.1|	1351085	1351517	MLERV1_3.1	14.3	-	1	444	solo
gi|432087467|gb|KB115422.1|	661880	662326	MLERV1_3.1	17.4	+	6	444	solo
gi|432087541|gb|KB115348.1|	76347	76784	MLERV1_3.1	13.3	+	1	444	solo
gi|432087548|gb|KB115341.1|	23127	23425	MLERV1_3.1	15.6	+	125	444	solo
gi|432087552|gb|KB115337.1|	337662	338083	MLERV1_3.1	9.1	-	1	444	solo
gi|432087613|gb|KB115276.1|	33501	33923	MLERV1_3.1	14.8	-	1	444	solo
gi|432087614|gb|KB115275.1|	51778	52117	MLERV1_3.1	8.3	-	90	444	solo
gi|432087634|gb|KB115255.1|	2781	3211	MLERV1_3.1	13.6	+	1	444	solo
gi|432087661|gb|KB115228.1|	6613	7017	MLERV1_3.1	16.0	-	6	444	solo
gi|432087704|gb|KB115185.1|	988648	988994	MLERV1_3.1	11.3	-	80	444	solo
gi|432087704|gb|KB115185.1|	1168041	1168460	MLERV1_3.1	8.4	-	1	444	solo
gi|432087704|gb|KB115185.1|	1296518	1296946	MLERV1_3.1	10.7	+	1	444	solo
gi|432087710|gb|KB115179.1|	2036984	2037334	MLERV1_3.1	14.0	-	78	444	solo
gi|432087713|gb|KB115176.1|	526870	527257	MLERV1_3.1	16.9	-	22	444	solo
gi|432087715|gb|KB115174.1|	452495	452926	MLERV1_3.1	13.6	-	1	444	solo
gi|432087726|gb|KB115163.1|	307	598	MLERV1_3.1	9.6	-	129	444	solo
gi|432087793|gb|KB115096.1|	8260	8692	MLERV1_3.1	11.6	+	1	444	solo
gi|432087817|gb|KB115072.1|	1358059	1358487	MLERV1_3.1	14.3	-	1	444	solo
gi|432087819|gb|KB115070.1|	540449	540848	MLERV1_3.1	14.1	-	20	444	solo
gi|432087819|gb|KB115070.1|	560611	561028	MLERV1_3.1	12.0	-	1	444	solo
gi|432087922|gb|KB114967.1|	116	516	MLERV1_3.1	10.5	-	5	444	solo
gi|432087967|gb|KB114922.1|	14792	15226	MLERV1_3.1	14.0	+	1	444	solo
gi|432088026|gb|KB114863.1|	677207	677816	MLERV1_3.1	9.0	+	5	444	solo
gi|432088026|gb|KB114863.1|	2255638	2256029	MLERV1_3.1	14.0	-	1	444	solo
gi|432088026|gb|KB114863.1|	2257149	2257553	MLERV1_3.1	12.7	+	1	444	solo
gi|432088026|gb|KB114863.1|	4931248	4931607	MLERV1_3.1	9.2	-	1	444	solo
gi|432088026|gb|KB114863.1|	5094299	5094731	MLERV1_3.1	9.2	+	1	444	solo
gi|432088026|gb|KB114863.1|	5263486	5263886	MLERV1_3.1	14.0	-	11	444	solo
gi|432088026|gb|KB114863.1|	5301331	5301676	MLERV1_3.1	7.9	-	1	437	solo
gi|432088026|gb|KB114863.1|	5537083	5537771	MLERV1_3.1	15.0	+	7	444	solo
gi|432088066|gb|KB114823.1|	2321369	2321789	MLERV1_3.1	15.8	+	6	444	solo
gi|432088071|gb|KB114818.1|	912819	913244	MLERV1_3.1	8.0	+	1	444	solo
gi|432088175|gb|KB114714.1|	449971	450398	MLERV1_3.1	10.8	+	1	444	solo
gi|432088280|gb|KB114609.1|	1576464	1576891	MLERV1_3.1	11.3	+	5	444	solo
gi|432088280|gb|KB114609.1|	2455751	2456151	MLERV1_3.1	15.3	-	2	444	solo
gi|432088289|gb|KB114600.1|	1030205	1030641	MLERV1_3.1	11.6	-	1	444	solo
gi|432088440|gb|KB114449.1|	8496	8964	MLERV1_3.1	11.8	+	1	444	solo
gi|432088504|gb|KB114385.1|	115744	116149	MLERV1_3.1	10.4	+	1	443	solo
gi|432088506|gb|KB114383.1|	177620	178010	MLERV1_3.1	13.1	+	19	444	solo
gi|432088511|gb|KB114378.1|	632378	632816	MLERV1_3.1	10.2	+	1	444	solo
gi|432088514|gb|KB114375.1|	51354	51750	MLERV1_3.1	12.7	-	3	444	solo
gi|432088517|gb|KB114372.1|	41426	41748	MLERV1_3.1	16.1	-	101	444	solo
gi|432088517|gb|KB114372.1|	2635870	2636303	MLERV1_3.1	12.6	-	1	444	solo
gi|432088517|gb|KB114372.1|	3425838	3426236	MLERV1_3.1	13.5	-	1	444	solo
gi|432088519|gb|KB114370.1|	2596590	2596990	MLERV1_3.1	13.4	-	1	444	solo
gi|432088519|gb|KB114370.1|	2715030	2715449	MLERV1_3.1	15.2	+	7	444	solo
gi|432088526|gb|KB114363.1|	42313	42711	MLERV1_3.1	13.8	+	1	444	solo
gi|432088526|gb|KB114363.1|	1269003	1269429	MLERV1_3.1	9.4	+	1	444	solo
gi|432088527|gb|KB114362.1|	639135	639528	MLERV1_3.1	11.9	+	1	444	solo
gi|432088527|gb|KB114362.1|	4166765	4167189	MLERV1_3.1	7.8	+	1	444	solo
gi|432088527|gb|KB114362.1|	4486785	4487190	MLERV1_3.1	12.6	-	1	443	solo
gi|432088527|gb|KB114362.1|	5484097	5484495	MLERV1_3.1	13.3	-	1	444	solo
gi|432088591|gb|KB114298.1|	287637	288087	MLERV1_3.1	13.4	-	1	444	solo
gi|432088637|gb|KB114252.1|	85165	85601	MLERV1_3.1	12.0	+	1	444	solo
gi|432088678|gb|KB114211.1|	2569770	2570209	MLERV1_3.1	11.5	-	6	444	solo
gi|432088735|gb|KB114154.1|	19857	20285	MLERV1_3.1	7.3	+	1	444	solo
gi|432088735|gb|KB114154.1|	21238	21660	MLERV1_3.1	9.8	-	1	444	solo
gi|432088765|gb|KB114124.1|	2504498	2504915	MLERV1_3.1	7.2	-	7	444	solo
gi|432088943|gb|KB113946.1|	773622	774043	MLERV1_3.1	13.2	+	1	444	solo
gi|432088943|gb|KB113946.1|	1474922	1475357	MLERV1_3.1	12.3	+	1	444	solo
gi|432088948|gb|KB113941.1|	121449	121873	MLERV1_3.1	8.0	+	1	444	solo
gi|432088948|gb|KB113941.1|	174639	175062	MLERV1_3.1	16.4	-	7	444	solo
gi|432088953|gb|KB113937.1|	196367	196791	MLERV1_3.1	7.5	-	1	444	solo
gi|432088953|gb|KB113937.1|	426384	426780	MLERV1_3.1	13.5	-	1	444	solo
gi|432088990|gb|KB113934.1|	113188	113622	MLERV1_3.1	11.0	+	1	444	solo
gi|432089115|gb|KB113832.1|	869945	870378	MLERV1_3.1	10.4	+	1	444	solo
gi|432089115|gb|KB113832.1|	1135142	1135542	MLERV1_3.1	14.8	+	6	444	solo
gi|432089209|gb|KB113775.1|	1361056	1361426	MLERV1_3.1	17.3	-	50	444	solo
gi|432089209|gb|KB113775.1|	1511026	1511458	MLERV1_3.1	15.9	-	1	444	solo
gi|432089209|gb|KB113775.1|	4155234	4155665	MLERV1_3.1	10.6	+	1	444	solo
gi|432089253|gb|KB113768.1|	167862	168310	MLERV1_3.1	15.0	+	7	444	solo
gi|432089319|gb|KB113707.1|	7994	8445	MLERV1_3.1	10.2	-	1	444	solo
gi|432089325|gb|KB113703.1|	2201597	2201932	MLERV1_3.1	5.6	+	1	444	solo
gi|432089388|gb|KB113698.1|	36856	37265	MLERV1_3.1	7.3	-	1	444	solo
gi|432089409|gb|KB113696.1|	369011	369510	MLERV1_3.1	10.0	-	1	444	solo
gi|432089409|gb|KB113696.1|	1075823	1076209	MLERV1_3.1	8.4	+	1	444	solo
gi|432089409|gb|KB113696.1|	2234050	2234451	MLERV1_3.1	8.8	-	1	444	solo
gi|432089473|gb|KB113693.1|	818758	819056	MLERV1_3.1	12.4	+	121	444	solo
gi|432089533|gb|KB113692.1|	54982	55329	MLERV1_3.1	15.0	+	76	444	solo
gi|432089535|gb|KB113691.1|	93538	93966	MLERV1_3.1	7.0	+	1	444	solo
gi|432089535|gb|KB113691.1|	103228	103634	MLERV1_3.1	12.9	-	6	444	solo
gi|432089535|gb|KB113691.1|	840271	840658	MLERV1_3.1	16.4	-	22	444	solo
gi|432089535|gb|KB113691.1|	1484995	1485433	MLERV1_3.1	10.1	-	1	444	solo
gi|432089615|gb|KB113617.1|	102525	102805	MLERV1_3.1	15.8	-	143	444	solo
gi|432089615|gb|KB113617.1|	1224735	1225206	MLERV1_3.1	8.8	+	1	444	solo
gi|432089666|gb|KB113576.1|	38057	38480	MLERV1_3.1	9.4	-	1	444	solo
gi|432089670|gb|KB113572.1|	40127	40523	MLERV1_3.1	10.9	-	1	444	solo
gi|432089670|gb|KB113572.1|	1601104	1601562	MLERV1_3.1	10.5	+	1	444	solo
gi|432089670|gb|KB113572.1|	2976415	2976848	MLERV1_3.1	9.7	-	1	444	solo
gi|432089710|gb|KB113571.1|	13944	14365	MLERV1_3.1	10.8	+	1	444	solo
gi|432089710|gb|KB113571.1|	78160	78594	MLERV1_3.1	11.9	+	1	444	solo
gi|432089716|gb|KB113569.1|	244043	244474	MLERV1_3.1	11.4	-	1	444	solo
gi|432089716|gb|KB113569.1|	1847487	1847889	MLERV1_3.1	14.8	+	7	444	solo
gi|432089716|gb|KB113569.1|	2127822	2128243	MLERV1_3.1	11.4	-	1	444	solo
gi|432089750|gb|KB113566.1|	405	803	MLERV1_3.1	14.8	+	1	444	solo
gi|432089801|gb|KB113521.1|	114183	114593	MLERV1_3.1	14.5	+	20	444	solo
gi|432089964|gb|KB113380.1|	76	474	MLERV1_3.1	12.8	-	1	444	solo
gi|432089968|gb|KB113377.1|	92	514	MLERV1_3.1	18.6	+	7	444	solo
gi|432090057|gb|KB113351.1|	63487	63886	MLERV1_3.1	16.6	-	6	444	solo
gi|432090066|gb|KB113349.1|	355919	356353	MLERV1_3.1	11.4	+	1	444	solo
gi|432090241|gb|KB113186.1|	9904	10399	MLERV1_3.1	11.0	-	1	444	solo
gi|432090242|gb|KB113185.1|	1766460	1766896	MLERV1_3.1	12.3	+	1	444	solo
gi|432090324|gb|KB113180.1|	250298	250686	MLERV1_3.1	14.7	-	22	444	solo
gi|432090361|gb|KB113178.1|	956792	957143	MLERV1_3.1	11.9	+	76	444	solo
gi|432090361|gb|KB113178.1|	1180527	1180929	MLERV1_3.1	12.2	+	1	444	solo
gi|432090361|gb|KB113178.1|	3289835	3290267	MLERV1_3.1	9.2	+	1	444	solo
gi|432090361|gb|KB113178.1|	4916287	4916706	MLERV1_3.1	10.6	+	1	444	solo
gi|432090463|gb|KB113176.1|	479405	479837	MLERV1_3.1	11.0	-	1	444	solo
gi|432090463|gb|KB113176.1|	2195034	2195428	MLERV1_3.1	16.1	-	13	444	solo
gi|432090463|gb|KB113176.1|	2637224	2637645	MLERV1_3.1	6.7	-	1	444	solo
gi|432090463|gb|KB113176.1|	2753363	2753779	MLERV1_3.1	11.2	+	1	444	solo
gi|432090463|gb|KB113176.1|	5516068	5516507	MLERV1_3.1	11.2	-	1	444	solo
gi|432090463|gb|KB113176.1|	5624435	5624845	MLERV1_3.1	11.0	+	1	444	solo
gi|432090563|gb|KB113169.1|	338920	339323	MLERV1_3.1	15.3	+	7	444	solo
gi|432090672|gb|KB113093.1|	606359	606796	MLERV1_3.1	10.6	+	1	444	solo
gi|432090704|gb|KB113091.1|	2599319	2599738	MLERV1_3.1	14.2	+	1	444	solo
gi|432090704|gb|KB113091.1|	2880872	2881294	MLERV1_3.1	6.0	-	1	444	solo
gi|432090730|gb|KB113088.1|	22650	23078	MLERV1_3.1	9.5	+	8	444	solo
gi|432090738|gb|KB113082.1|	236001	236425	MLERV1_3.1	13.4	-	1	444	solo
gi|432090802|gb|KB113064.1|	35179	35640	MLERV1_3.1	8.8	+	1	444	solo
gi|432090803|gb|KB113063.1|	39710	40125	MLERV1_3.1	7.0	-	1	444	solo
gi|432090882|gb|KB113006.1|	4958	5403	MLERV1_3.1	15.0	+	7	444	solo
gi|432090887|gb|KB113001.1|	12066	12501	MLERV1_3.1	13.7	-	1	444	solo
gi|432091198|gb|KB112961.1|	511101	511561	MLERV1_3.1	11.7	-	1	444	solo
gi|432091198|gb|KB112961.1|	564871	565297	MLERV1_3.1	7.0	+	1	444	solo
gi|432091213|gb|KB112960.1|	16508	16832	MLERV1_3.1	15.7	+	95	438	solo
gi|432091425|gb|KB112835.1|	2452087	2452531	MLERV1_3.1	10.8	-	1	444	solo
gi|432091452|gb|KB112833.1|	125946	126286	MLERV1_3.1	16.9	+	81	444	solo
gi|432091509|gb|KB112796.1|	91866	92294	MLERV1_3.1	12.9	-	1	443	solo
gi|432091509|gb|KB112796.1|	94880	95532	MLERV1_3.1	2.9	+	1	444	solo
gi|432091535|gb|KB112777.1|	798950	799404	MLERV1_3.1	5.9	+	1	444	solo
gi|432091535|gb|KB112777.1|	4629498	4629829	MLERV1_3.1	12.1	+	140	444	solo
gi|432091602|gb|KB112776.1|	1229637	1230024	MLERV1_3.1	16.0	-	39	444	solo
gi|432091612|gb|KB112774.1|	379872	380264	MLERV1_3.1	13.1	+	1	444	solo
gi|432091641|gb|KB112773.1|	2279143	2279586	MLERV1_3.1	12.9	-	1	444	solo
gi|432091641|gb|KB112773.1|	2829848	2830251	MLERV1_3.1	9.4	-	1	444	solo
gi|432091754|gb|KB112694.1|	447	895	MLERV1_3.1	13.9	-	1	444	solo
gi|432091870|gb|KB112608.1|	962006	962427	MLERV1_3.1	15.5	-	1	444	solo
gi|432091870|gb|KB112608.1|	1639658	1640049	MLERV1_3.1	9.7	+	1	444	solo
gi|432091875|gb|KB112607.1|	345498	345897	MLERV1_3.1	12.3	-	5	444	solo
gi|432091875|gb|KB112607.1|	1531443	1531862	MLERV1_3.1	12.5	-	1	444	solo
gi|432091902|gb|KB112600.1|	140882	141336	MLERV1_3.1	8.8	+	1	444	solo
gi|432091908|gb|KB112599.1|	178729	179167	MLERV1_3.1	10.1	+	3	444	solo
gi|432091908|gb|KB112599.1|	659034	659430	MLERV1_3.1	16.0	+	11	444	solo
gi|432091908|gb|KB112599.1|	814793	815250	MLERV1_3.1	2.9	+	1	444	solo
gi|432091985|gb|KB112538.1|	78358	78771	MLERV1_3.1	10.8	-	1	444	solo
gi|432091986|gb|KB112537.1|	5798	6252	MLERV1_3.1	5.9	+	1	444	solo
gi|432092071|gb|KB112470.1|	15956	16384	MLERV1_3.1	9.4	+	1	444	solo
gi|432092119|gb|KB112439.1|	877417	877841	MLERV1_3.1	8.5	+	1	444	solo
gi|432092122|gb|KB112438.1|	39778	40241	MLERV1_3.1	8.8	+	1	444	solo
gi|432092190|gb|KB112378.1|	1653978	1654378	MLERV1_3.1	14.2	+	1	444	solo
gi|432092190|gb|KB112378.1|	2936359	2936777	MLERV1_3.1	16.9	+	6	444	solo
gi|432092211|gb|KB112376.1|	726283	726713	MLERV1_3.1	9.8	-	1	444	solo
gi|432092211|gb|KB112376.1|	2860511	2860837	MLERV1_3.1	12.0	-	83	444	solo
gi|432092268|gb|KB112375.1|	2592296	2592603	MLERV1_3.1	8.6	-	121	444	solo
gi|432092268|gb|KB112375.1|	2653205	2653630	MLERV1_3.1	7.5	+	1	444	solo
gi|432092335|gb|KB112370.1|	193707	194099	MLERV1_3.1	12.7	+	1	444	solo
gi|432092349|gb|KB112367.1|	7619196	7619598	MLERV1_3.1	15.6	-	7	444	solo
gi|432092648|gb|KB112286.1|	50192	50622	MLERV1_3.1	11.5	+	1	444	solo
gi|432092648|gb|KB112286.1|	71245	71612	MLERV1_3.1	13.6	+	50	444	solo
gi|432092648|gb|KB112286.1|	91403	91770	MLERV1_3.1	13.3	+	50	444	solo
gi|432092664|gb|KB112282.1|	571604	572091	MLERV1_3.1	2.9	+	1	444	solo
gi|432092797|gb|KB112158.1|	171	601	MLERV1_3.1	10.0	+	1	444	solo
gi|432092841|gb|KB112118.1|	1019593	1020026	MLERV1_3.1	11.8	+	1	444	solo
gi|432092841|gb|KB112118.1|	2253774	2254179	MLERV1_3.1	14.6	+	7	444	solo
gi|432092841|gb|KB112118.1|	4374664	4375120	MLERV1_3.1	8.3	-	1	444	solo
gi|432092888|gb|KB112115.1|	489953	490353	MLERV1_3.1	9.0	+	1	444	solo
gi|432092888|gb|KB112115.1|	1573563	1573996	MLERV1_3.1	13.0	-	1	444	solo
gi|432092941|gb|KB112110.1|	2169919	2170344	MLERV1_3.1	8.9	-	1	444	solo
gi|432093116|gb|KB112018.1|	73097	73496	MLERV1_3.1	16.4	+	11	444	solo
gi|432093124|gb|KB112011.1|	325600	326031	MLERV1_3.1	7.2	+	1	444	solo
gi|432093215|gb|KB111973.1|	266	688	MLERV1_3.1	9.2	-	1	444	solo
gi|432093438|gb|KB111820.1|	864599	865022	MLERV1_3.1	6.4	-	1	444	solo
gi|432093464|gb|KB111812.1|	1574443	1574775	MLERV1_3.1	12.3	-	104	444	solo
gi|432093591|gb|KB111734.1|	3381487	3381886	MLERV1_3.1	15.9	-	11	444	solo
gi|432093591|gb|KB111734.1|	4395339	4395713	MLERV1_3.1	15.4	-	1	444	solo
gi|432093668|gb|KB111731.1|	3703281	3703643	MLERV1_3.1	15.6	+	64	444	solo
gi|432093668|gb|KB111731.1|	4119900	4120303	MLERV1_3.1	11.6	-	1	444	solo
gi|432093744|gb|KB111684.1|	71	492	MLERV1_3.1	12.0	+	1	444	solo
gi|432093809|gb|KB111633.1|	101425	101891	MLERV1_3.1	8.8	+	1	444	solo
gi|432093834|gb|KB111613.1|	69006	69467	MLERV1_3.1	12.3	-	1	444	solo
gi|432093834|gb|KB111613.1|	1475709	1476101	MLERV1_3.1	13.9	-	7	444	solo
gi|432093860|gb|KB111611.1|	13372	13802	MLERV1_3.1	11.1	-	1	444	solo
gi|432093862|gb|KB111609.1|	22525	22989	MLERV1_3.1	14.7	+	1	444	solo
gi|432093882|gb|KB111605.1|	97888	98311	MLERV1_3.1	10.2	-	1	444	solo
gi|432093882|gb|KB111605.1|	2271441	2271903	MLERV1_3.1	5.9	+	1	444	solo
gi|432093995|gb|KB111549.1|	1631712	1632115	MLERV1_3.1	14.2	+	7	444	solo
gi|432093995|gb|KB111549.1|	3506830	3507261	MLERV1_3.1	13.4	+	5	444	solo
gi|432094188|gb|KB111427.1|	4027157	4027561	MLERV1_3.1	12.1	+	1	444	solo
gi|432094188|gb|KB111427.1|	4176064	4176486	MLERV1_3.1	8.1	-	5	444	solo
gi|432094188|gb|KB111427.1|	4931709	4932115	MLERV1_3.1	9.3	-	1	444	solo
gi|432094188|gb|KB111427.1|	7349353	7349702	MLERV1_3.1	13.2	-	6	444	solo
gi|432094188|gb|KB111427.1|	7920897	7921282	MLERV1_3.1	15.0	+	2	444	solo
gi|432094315|gb|KB111361.1|	34957	35325	MLERV1_3.1	15.5	-	12	444	solo
gi|432094352|gb|KB111329.1|	3482692	3483115	MLERV1_3.1	13.5	+	1	444	solo
gi|432094352|gb|KB111329.1|	5949749	5950232	MLERV1_3.1	16.1	-	1	444	solo
gi|432094501|gb|KB111312.1|	156546	156983	MLERV1_3.1	12.8	-	1	444	solo
gi|432094504|gb|KB111311.1|	428255	428677	MLERV1_3.1	14.6	-	1	444	solo
gi|432094662|gb|KB111233.1|	53581	54018	MLERV1_3.1	11.0	+	1	444	solo
gi|432094664|gb|KB111232.1|	2206632	2207064	MLERV1_3.1	11.4	-	1	444	solo
gi|432094664|gb|KB111232.1|	5026717	5027132	MLERV1_3.1	9.4	-	20	444	solo
gi|432094664|gb|KB111232.1|	10265423	10265858	MLERV1_3.1	9.0	+	1	444	solo
gi|432094727|gb|KB111230.1|	100502	100944	MLERV1_3.1	10.2	-	1	444	solo
gi|432094727|gb|KB111230.1|	161114	161515	MLERV1_3.1	14.1	+	1	444	solo
gi|432094742|gb|KB111225.1|	3804	4203	MLERV1_3.1	14.4	+	1	444	solo
gi|432094763|gb|KB111205.1|	2675502	2675941	MLERV1_3.1	13.2	-	1	444	solo
gi|432094826|gb|KB111160.1|	3764407	3764841	MLERV1_3.1	13.3	+	1	444	solo
gi|432094989|gb|KB111152.1|	9013	9358	MLERV1_3.1	14.8	-	78	444	solo
gi|432094992|gb|KB111150.1|	51411	51883	MLERV1_3.1	18.3	+	7	444	solo
gi|432095074|gb|KB111140.1|	1262151	1262568	MLERV1_3.1	11.2	+	6	444	solo
gi|432095300|gb|KB110972.1|	842236	842684	MLERV1_3.1	15.6	-	6	444	solo
gi|432095300|gb|KB110972.1|	1604768	1605189	MLERV1_3.1	10.0	+	1	444	solo
gi|432095484|gb|KB110922.1|	23223	23631	MLERV1_3.1	15.5	+	1	444	solo
gi|432095559|gb|KB110897.1|	39294	39730	MLERV1_3.1	12.8	-	1	444	solo
gi|432095562|gb|KB110895.1|	372035	372452	MLERV1_3.1	12.6	-	1	444	solo
gi|432095562|gb|KB110895.1|	397745	398197	MLERV1_3.1	5.9	+	1	444	solo
gi|432095569|gb|KB110890.1|	813786	814202	MLERV1_3.1	9.9	+	5	444	solo
gi|432095569|gb|KB110890.1|	1397846	1398283	MLERV1_3.1	11.1	-	1	444	solo
gi|432095726|gb|KB110809.1|	97647	98081	MLERV1_3.1	12.0	-	1	444	solo
gi|432095755|gb|KB110794.1|	887418	887817	MLERV1_3.1	13.0	+	1	444	solo
gi|432095755|gb|KB110794.1|	3333431	3334121	MLERV1_3.1	15.0	+	7	444	solo
gi|432095755|gb|KB110794.1|	3478827	3479276	MLERV1_3.1	12.8	+	1	444	solo
gi|432095880|gb|KB110680.1|	15855	16247	MLERV1_3.1	17.2	+	7	435	solo
gi|432095894|gb|KB110672.1|	413748	414134	MLERV1_3.1	13.5	-	40	444	solo
gi|432095944|gb|KB110667.1|	290013	290406	MLERV1_3.1	11.7	-	7	444	solo
gi|432095977|gb|KB110665.1|	52855	53275	MLERV1_3.1	10.4	+	1	444	solo
gi|432096191|gb|KB110613.1|	814882	815186	MLERV1_3.1	10.2	-	122	444	solo
gi|432096347|gb|KB110508.1|	2333434	2333844	MLERV1_3.1	15.7	+	6	444	solo
gi|432096369|gb|KB110504.1|	1085389	1085822	MLERV1_3.1	12.5	-	1	444	solo
gi|432096369|gb|KB110504.1|	2245433	2245793	MLERV1_3.1	11.2	-	1	444	solo
gi|432096408|gb|KB110502.1|	1594158	1594557	MLERV1_3.1	13.9	-	6	444	solo
gi|432096408|gb|KB110502.1|	1718162	1718557	MLERV1_3.1	13.3	+	1	444	solo
gi|432096408|gb|KB110502.1|	1819539	1819950	MLERV1_3.1	13.5	+	6	444	solo
gi|432096408|gb|KB110502.1|	2833724	2834160	MLERV1_3.1	12.5	+	1	444	solo
gi|432096408|gb|KB110502.1|	2848006	2848441	MLERV1_3.1	13.0	+	2	444	solo
gi|432096654|gb|KB110335.1|	59277	59679	MLERV1_3.1	11.4	+	5	444	solo
gi|432096733|gb|KB110331.1|	336099	336630	MLERV1_3.1	12.9	-	1	443	solo
gi|432096751|gb|KB110330.1|	1039417	1039768	MLERV1_3.1	12.5	+	81	444	solo
gi|432096751|gb|KB110330.1|	3396181	3396617	MLERV1_3.1	6.6	+	1	444	solo
gi|432096751|gb|KB110330.1|	3643779	3644197	MLERV1_3.1	10.8	+	5	442	solo
gi|432096751|gb|KB110330.1|	5452986	5453393	MLERV1_3.1	10.6	-	1	444	solo
gi|432096751|gb|KB110330.1|	11583047	11583472	MLERV1_3.1	10.8	-	1	444	solo
gi|432096751|gb|KB110330.1|	13162134	13162537	MLERV1_3.1	12.4	-	1	442	solo
gi|432096873|gb|KB110329.1|	378880	379318	MLERV1_3.1	9.9	-	1	444	solo
gi|432096873|gb|KB110329.1|	757634	758073	MLERV1_3.1	8.7	-	1	444	solo
gi|432097025|gb|KB110250.1|	820315	820660	MLERV1_3.1	15.7	-	77	444	solo
gi|432097025|gb|KB110250.1|	1437200	1437632	MLERV1_3.1	11.4	-	1	444	solo
gi|432097025|gb|KB110250.1|	1512632	1513007	MLERV1_3.1	8.7	+	59	444	solo
gi|432097053|gb|KB110249.1|	1429256	1429673	MLERV1_3.1	11.6	+	1	444	solo
gi|432097227|gb|KB110092.1|	552905	553198	MLERV1_3.1	10.6	+	135	444	solo
gi|432097227|gb|KB110092.1|	597717	598113	MLERV1_3.1	13.2	-	56	441	solo
gi|432097227|gb|KB110092.1|	598307	598718	MLERV1_3.1	11.9	-	1	441	solo
gi|432097227|gb|KB110092.1|	1309615	1310032	MLERV1_3.1	12.6	-	1	444	solo
gi|432097284|gb|KB110084.1|	657685	657984	MLERV1_3.1	11.6	+	114	444	solo
gi|432097308|gb|KB110081.1|	413791	414211	MLERV1_3.1	7.4	-	1	444	solo
gi|432097308|gb|KB110081.1|	639619	640081	MLERV1_3.1	11.8	+	1	444	solo
gi|432097313|gb|KB110078.1|	113553	113975	MLERV1_3.1	9.0	-	1	444	solo
gi|432097325|gb|KB110074.1|	426056	426470	MLERV1_3.1	9.4	+	1	444	solo
gi|432097342|gb|KB110061.1|	15406	15837	MLERV1_3.1	12.2	-	1	444	solo
gi|432097498|gb|KB109937.1|	114136	114435	MLERV1_3.1	11.6	+	114	444	solo
gi|432097498|gb|KB109937.1|	918038	918326	MLERV1_3.1	14.2	-	145	444	solo
gi|432097498|gb|KB109937.1|	1108998	1109429	MLERV1_3.1	12.0	-	1	444	solo
gi|432097648|gb|KB109864.1|	1103591	1104052	MLERV1_3.1	8.8	+	1	444	solo
gi|432097747|gb|KB109809.1|	51920	52326	MLERV1_3.1	13.0	-	1	444	solo
gi|432097759|gb|KB109800.1|	694338	694763	MLERV1_3.1	10.6	+	1	444	solo
gi|432097759|gb|KB109800.1|	1177554	1177952	MLERV1_3.1	12.3	-	1	444	solo
gi|432097837|gb|KB109783.1|	427682	428096	MLERV1_3.1	8.0	+	1	444	solo
gi|432097867|gb|KB109781.1|	328640	329271	MLERV1_3.1	0.0	+	1	444	solo
gi|432097878|gb|KB109779.1|	74537	74998	MLERV1_3.1	10.1	-	1	444	solo
gi|432098026|gb|KB109639.1|	3942582	3943002	MLERV1_3.1	11.4	-	4	444	solo
gi|432098195|gb|KB109618.1|	1225913	1226341	MLERV1_3.1	11.8	+	1	444	solo
gi|432098195|gb|KB109618.1|	1529008	1529432	MLERV1_3.1	9.8	+	1	444	solo
gi|432098201|gb|KB109617.1|	358	759	MLERV1_3.1	6.7	-	1	444	solo
gi|432098301|gb|KB109554.1|	1453927	1454378	MLERV1_3.1	11.4	-	1	444	solo
gi|432098301|gb|KB109554.1|	1522460	1522789	MLERV1_3.1	11.5	-	98	444	solo
gi|432098301|gb|KB109554.1|	2150185	2150541	MLERV1_3.1	15.9	+	59	444	solo
gi|432098339|gb|KB109552.1|	1023832	1024250	MLERV1_3.1	10.9	+	1	444	solo
gi|432098339|gb|KB109552.1|	3411149	3411483	MLERV1_3.1	18.6	+	89	444	solo
gi|432098339|gb|KB109552.1|	6251967	6252412	MLERV1_3.1	11.8	+	1	444	solo
gi|432098477|gb|KB109491.1|	503	966	MLERV1_3.1	10.7	-	1	444	solo
gi|432098500|gb|KB109471.1|	269391	269759	MLERV1_3.1	12.6	-	6	444	solo
gi|432098509|gb|KB109467.1|	864188	864616	MLERV1_3.1	14.7	-	5	444	solo
gi|432098509|gb|KB109467.1|	1054777	1055177	MLERV1_3.1	14.6	-	6	444	solo
gi|432098541|gb|KB109459.1|	145737	146165	MLERV1_3.1	9.6	-	1	444	solo
gi|432098541|gb|KB109459.1|	848812	849207	MLERV1_3.1	12.4	+	1	444	solo
gi|432098541|gb|KB109459.1|	2023086	2023518	MLERV1_3.1	12.4	+	5	444	solo
gi|432098541|gb|KB109459.1|	2194406	2194808	MLERV1_3.1	14.3	-	7	444	solo
gi|432098541|gb|KB109459.1|	2934268	2934696	MLERV1_3.1	13.2	+	1	444	solo
gi|432098791|gb|KB109247.1|	1898458	1898874	MLERV1_3.1	9.1	+	1	444	solo
gi|432098791|gb|KB109247.1|	5275821	5276240	MLERV1_3.1	11.1	-	1	444	solo
gi|432098791|gb|KB109247.1|	10241860	10242254	MLERV1_3.1	14.7	-	28	444	solo
gi|432098791|gb|KB109247.1|	10396964	10397384	MLERV1_3.1	7.6	-	1	444	solo
gi|432098791|gb|KB109247.1|	10687335	10687701	MLERV1_3.1	12.9	+	60	444	solo
gi|432098791|gb|KB109247.1|	12459702	12460130	MLERV1_3.1	9.5	-	1	444	solo
gi|432098894|gb|KB109246.1|	67260	67665	MLERV1_3.1	11.1	-	1	444	solo
gi|432098905|gb|KB109242.1|	231470	231867	MLERV1_3.1	14.7	+	1	444	solo
gi|432098964|gb|KB109238.1|	1601456	1601891	MLERV1_3.1	12.6	-	1	444	solo
gi|432098964|gb|KB109238.1|	5177172	5177634	MLERV1_3.1	11.8	+	1	444	solo
gi|432098964|gb|KB109238.1|	6426659	6427090	MLERV1_3.1	11.2	-	1	444	solo
gi|432098985|gb|KB109237.1|	568267	568608	MLERV1_3.1	7.4	-	90	444	solo
gi|432099086|gb|KB109155.1|	768614	769049	MLERV1_3.1	12.6	+	1	444	solo
gi|432099118|gb|KB109148.1|	2152	2561	MLERV1_3.1	14.3	-	6	444	solo
gi|432099244|gb|KB109068.1|	2884	3287	MLERV1_3.1	18.3	+	7	444	solo
gi|432099304|gb|KB109009.1|	691493	691883	MLERV1_3.1	9.8	-	6	444	solo
gi|432099359|gb|KB108994.1|	473032	473454	MLERV1_3.1	12.2	+	1	444	solo
gi|432099365|gb|KB108993.1|	304824	305231	MLERV1_3.1	12.7	+	1	444	solo
gi|432099381|gb|KB108991.1|	107476	107905	MLERV1_3.1	13.7	-	5	444	solo
gi|432099381|gb|KB108991.1|	428361	428780	MLERV1_3.1	13.7	+	6	444	solo
gi|432099470|gb|KB108911.1|	843055	843476	MLERV1_3.1	10.5	-	1	444	solo
gi|432099503|gb|KB108896.1|	217957	218386	MLERV1_3.1	14.1	-	1	444	solo
gi|432099534|gb|KB108893.1|	1489729	1490156	MLERV1_3.1	10.4	+	1	444	solo
gi|432099607|gb|KB108885.1|	3205924	3206512	MLERV1_3.1	10.4	+	1	444	solo
gi|432099684|gb|KB108836.1|	54031	54447	MLERV1_3.1	12.3	-	1	444	solo
gi|432099692|gb|KB108831.1|	66775	67203	MLERV1_3.1	14.2	-	1	444	solo
gi|432099692|gb|KB108831.1|	69281	69710	MLERV1_3.1	15.2	-	1	444	solo
gi|432099731|gb|KB108795.1|	284946	285336	MLERV1_3.1	10.6	+	1	444	solo
gi|432099907|gb|KB108646.1|	3893171	3893609	MLERV1_3.1	8.8	-	1	444	solo
gi|432099907|gb|KB108646.1|	8059906	8060341	MLERV1_3.1	12.3	-	1	444	solo
gi|432099907|gb|KB108646.1|	8268851	8269287	MLERV1_3.1	10.5	+	1	444	solo
gi|432099907|gb|KB108646.1|	8600837	8601601	MLERV1_3.1	11.9	-	1	444	solo
gi|432099907|gb|KB108646.1|	10749695	10750094	MLERV1_3.1	14.6	+	1	444	solo
gi|432099907|gb|KB108646.1|	11085710	11086147	MLERV1_3.1	13.7	-	1	444	solo
gi|432100125|gb|KB108638.1|	317364	317835	MLERV1_3.1	14.7	+	1	444	solo
gi|432100189|gb|KB108577.1|	186598	186986	MLERV1_3.1	13.9	-	22	444	solo
gi|432100238|gb|KB108532.1|	94897	95585	MLERV1_3.1	15.0	+	7	444	solo
gi|432100254|gb|KB108527.1|	391781	392134	MLERV1_3.1	9.4	-	77	444	solo
gi|432100262|gb|KB108524.1|	563327	563745	MLERV1_3.1	10.0	-	1	438	solo
gi|432100283|gb|KB108516.1|	481006	481450	MLERV1_3.1	13.2	-	1	444	solo
gi|432100486|gb|KB108369.1|	144701	145126	MLERV1_3.1	12.6	+	1	444	solo
gi|432100486|gb|KB108369.1|	2161387	2161801	MLERV1_3.1	10.6	-	1	444	solo
gi|432100601|gb|KB108288.1|	140899	141322	MLERV1_3.1	11.1	-	1	444	solo
gi|432100779|gb|KB108165.1|	30855	31277	MLERV1_3.1	9.5	-	1	444	solo
gi|432100779|gb|KB108165.1|	49898	50321	MLERV1_3.1	12.6	+	1	444	solo
gi|432100779|gb|KB108165.1|	61688	62112	MLERV1_3.1	13.8	+	1	444	solo
gi|432100898|gb|KB108103.1|	316584	316984	MLERV1_3.1	12.8	-	1	444	solo
gi|432100956|gb|KB108101.1|	476911	477233	MLERV1_3.1	14.6	+	101	444	solo
gi|432100963|gb|KB108100.1|	218445	218861	MLERV1_3.1	7.9	-	1	444	solo
gi|432100963|gb|KB108100.1|	1995134	1995512	MLERV1_3.1	18.0	+	6	444	solo
gi|432101037|gb|KB108060.1|	5267	5700	MLERV1_3.1	10.9	-	1	444	solo
gi|432101088|gb|KB108039.1|	548699	549099	MLERV1_3.1	13.8	-	1	444	solo
gi|432101361|gb|KB107953.1|	134497	134896	MLERV1_3.1	14.1	-	1	444	solo
gi|432101372|gb|KB107951.1|	14560	15009	MLERV1_3.1	14.8	-	7	444	solo
gi|432101390|gb|KB107934.1|	2549553	2549850	MLERV1_3.1	11.5	+	134	444	solo
gi|432101573|gb|KB107852.1|	158031	158393	MLERV1_3.1	9.8	-	1	444	solo
gi|432101663|gb|KB107782.1|	1237992	1238413	MLERV1_3.1	12.0	-	6	444	solo
gi|432101663|gb|KB107782.1|	4729052	4729420	MLERV1_3.1	9.8	-	59	444	solo
gi|432101663|gb|KB107782.1|	5274999	5275460	MLERV1_3.1	9.3	-	1	444	solo
gi|432101663|gb|KB107782.1|	5345698	5346110	MLERV1_3.1	9.4	+	1	444	solo
gi|432101722|gb|KB107761.1|	50739	51256	MLERV1_3.1	14.1	-	1	444	solo
gi|432101722|gb|KB107761.1|	78205	78613	MLERV1_3.1	13.9	+	1	444	solo
gi|432101724|gb|KB107759.1|	151760	152160	MLERV1_3.1	13.5	-	1	444	solo
gi|432101727|gb|KB107758.1|	431013	431437	MLERV1_3.1	7.8	+	1	444	solo
gi|432101740|gb|KB107755.1|	60628	61093	MLERV1_3.1	8.8	+	1	444	solo
gi|432101741|gb|KB107754.1|	151947	152342	MLERV1_3.1	10.1	-	1	444	solo
gi|432101751|gb|KB107750.1|	101874	102600	MLERV1_3.1	13.5	+	4	444	solo
gi|432101974|gb|KB107573.1|	38263	38735	MLERV1_3.1	0.0	+	1	444	solo
gi|432101983|gb|KB107572.1|	97228	97586	MLERV1_3.1	15.7	+	8	444	solo
gi|432102080|gb|KB107569.1|	112735	113135	MLERV1_3.1	13.2	+	7	444	solo
gi|432102099|gb|KB107566.1|	1175213	1175557	MLERV1_3.1	11.6	-	78	444	solo
gi|432102099|gb|KB107566.1|	1566998	1567433	MLERV1_3.1	12.6	+	1	444	solo
gi|432102099|gb|KB107566.1|	1687290	1687686	MLERV1_3.1	13.2	+	1	444	solo
gi|432102099|gb|KB107566.1|	1765672	1766093	MLERV1_3.1	11.2	+	1	444	solo
gi|432102116|gb|KB107561.1|	1389883	1390304	MLERV1_3.1	9.2	-	5	444	solo
gi|432102305|gb|KB107456.1|	336	743	MLERV1_3.1	9.3	-	1	444	solo
gi|432102447|gb|KB107329.1|	640148	640581	MLERV1_3.1	13.6	-	1	443	solo
gi|432102447|gb|KB107329.1|	1849251	1849551	MLERV1_3.1	16.0	+	113	444	solo
gi|432102447|gb|KB107329.1|	2435216	2435603	MLERV1_3.1	0.0	+	1	442	solo
gi|432102482|gb|KB107328.1|	199036	199469	MLERV1_3.1	10.0	-	1	442	solo
gi|432102567|gb|KB107320.1|	129504	129950	MLERV1_3.1	13.7	+	1	444	solo
gi|432102700|gb|KB107234.1|	20097	20543	MLERV1_3.1	11.8	+	1	444	solo
gi|432102700|gb|KB107234.1|	30946	31370	MLERV1_3.1	12.3	+	1	444	solo
gi|432102701|gb|KB107233.1|	190030	190432	MLERV1_3.1	13.4	+	7	444	solo
gi|432102701|gb|KB107233.1|	1997786	1998174	MLERV1_3.1	14.9	-	22	444	solo
gi|432102726|gb|KB107232.1|	158620	159018	MLERV1_3.1	15.1	+	1	444	solo
gi|432102729|gb|KB107231.1|	2050099	2050500	MLERV1_3.1	8.5	-	1	444	solo
gi|432102768|gb|KB107228.1|	2105587	2105867	MLERV1_3.1	8.6	+	140	444	solo
gi|432102780|gb|KB107227.1|	294274	294692	MLERV1_3.1	10.8	+	1	444	solo
gi|432102780|gb|KB107227.1|	1055739	1056202	MLERV1_3.1	10.6	-	2	444	solo
gi|432102780|gb|KB107227.1|	1067771	1068244	MLERV1_3.1	8.7	-	1	444	solo
gi|432102813|gb|KB107225.1|	20171	20606	MLERV1_3.1	12.8	-	1	444	solo
gi|432102820|gb|KB107223.1|	444269	444677	MLERV1_3.1	12.7	-	1	444	solo
gi|432102966|gb|KB107149.1|	66669	66998	MLERV1_3.1	11.8	+	103	442	solo
gi|432102966|gb|KB107149.1|	235836	236271	MLERV1_3.1	11.8	-	1	444	solo
gi|432102966|gb|KB107149.1|	248019	248447	MLERV1_3.1	14.8	-	1	444	solo
gi|432103083|gb|KB107078.1|	5492	5921	MLERV1_3.1	15.5	-	1	444	solo
gi|432103083|gb|KB107078.1|	114423	114858	MLERV1_3.1	14.0	-	1	444	solo
gi|432103156|gb|KB107011.1|	784327	784750	MLERV1_3.1	9.5	+	1	444	solo
gi|432103178|gb|KB106997.1|	68591	69002	MLERV1_3.1	13.0	-	7	444	solo
gi|432103342|gb|KB106895.1|	2095	2431	MLERV1_3.1	14.8	+	28	444	solo
gi|432103364|gb|KB106873.1|	40618	41071	MLERV1_3.1	15.3	-	7	444	solo
gi|432103757|gb|KB106658.1|	10029	10440	MLERV1_3.1	12.4	-	10	444	solo
gi|432103829|gb|KB106589.1|	324487	324873	MLERV1_3.1	14.5	+	22	444	solo
gi|432103850|gb|KB106585.1|	9050724	9051141	MLERV1_3.1	10.3	+	1	444	solo
gi|432104044|gb|KB106583.1|	518713	519139	MLERV1_3.1	8.5	+	1	444	solo
gi|432104044|gb|KB106583.1|	1530018	1530333	MLERV1_3.1	12.9	-	119	444	solo
gi|432104044|gb|KB106583.1|	2562535	2562983	MLERV1_3.1	10.9	-	1	444	solo
gi|432104068|gb|KB106582.1|	233430	233851	MLERV1_3.1	14.0	+	2	444	solo
gi|432104191|gb|KB106574.1|	359557	359954	MLERV1_3.1	16.0	+	13	444	solo
gi|432104203|gb|KB106572.1|	58352	58783	MLERV1_3.1	13.2	+	5	444	solo
gi|432104292|gb|KB106488.1|	4047	4473	MLERV1_3.1	10.3	-	1	444	solo
gi|432104418|gb|KB106383.1|	157	623	MLERV1_3.1	14.3	-	1	444	solo
gi|432104425|gb|KB106379.1|	14078	14540	MLERV1_3.1	18.2	+	1	444	solo
gi|432104441|gb|KB106376.1|	443757	444177	MLERV1_3.1	11.3	+	1	444	solo
gi|432104456|gb|KB106375.1|	757984	758298	MLERV1_3.1	17.0	+	109	444	solo
gi|432104456|gb|KB106375.1|	1347075	1347393	MLERV1_3.1	14.6	-	139	444	solo
gi|432104465|gb|KB106372.1|	18015	18454	MLERV1_3.1	8.7	-	1	444	solo
gi|432104468|gb|KB106370.1|	1995135	1995541	MLERV1_3.1	9.1	+	1	444	solo
gi|432104561|gb|KB106364.1|	60104	60528	MLERV1_3.1	9.2	-	1	444	solo
gi|432104561|gb|KB106364.1|	508409	508843	MLERV1_3.1	12.3	-	1	444	solo
gi|432104561|gb|KB106364.1|	3828992	3829395	MLERV1_3.1	14.5	-	7	444	solo
gi|432104561|gb|KB106364.1|	4810032	4810430	MLERV1_3.1	13.6	+	1	444	solo
gi|432104561|gb|KB106364.1|	8153413	8153826	MLERV1_3.1	5.1	-	1	444	solo
gi|432104561|gb|KB106364.1|	11807313	11807775	MLERV1_3.1	8.8	+	1	444	solo
gi|432104561|gb|KB106364.1|	11934049	11934473	MLERV1_3.1	9.4	+	1	444	solo
gi|432104561|gb|KB106364.1|	13802103	13802535	MLERV1_3.1	13.6	-	2	444	solo
gi|432104814|gb|KB106269.1|	636495	636909	MLERV1_3.1	10.8	+	1	444	solo
gi|432104833|gb|KB106265.1|	1904529	1904964	MLERV1_3.1	10.1	-	1	444	solo
gi|432104842|gb|KB106264.1|	3380582	3380943	MLERV1_3.1	17.8	-	64	444	solo
gi|432104842|gb|KB106264.1|	7063641	7064040	MLERV1_3.1	16.1	+	11	444	solo
gi|432104842|gb|KB106264.1|	7892408	7892873	MLERV1_3.1	8.6	+	1	444	solo
gi|432105188|gb|KB106116.1|	357255	357675	MLERV1_3.1	13.6	-	1	444	solo
gi|432105193|gb|KB106114.1|	1525	1961	MLERV1_3.1	14.1	+	1	444	solo
gi|432105199|gb|KB106108.1|	815232	815648	MLERV1_3.1	12.9	+	4	444	solo
gi|432105282|gb|KB106055.1|	396714	397130	MLERV1_3.1	11.5	-	1	444	solo
gi|432105308|gb|KB106045.1|	973227	973528	MLERV1_3.1	15.6	+	122	444	solo
gi|432105398|gb|KB105967.1|	3377578	3378015	MLERV1_3.1	11.3	+	1	444	solo
gi|432105398|gb|KB105967.1|	4281996	4282538	MLERV1_3.1	13.4	-	1	444	solo
gi|432105398|gb|KB105967.1|	5146678	5147112	MLERV1_3.1	10.4	-	1	444	solo
gi|432105398|gb|KB105967.1|	10627935	10628344	MLERV1_3.1	12.2	+	6	444	solo
gi|432105486|gb|KB105958.1|	73646	74065	MLERV1_3.1	13.4	-	1	444	solo
gi|432105501|gb|KB105950.1|	341886	342255	MLERV1_3.1	12.2	+	42	444	solo
gi|432105502|gb|KB105949.1|	570229	570651	MLERV1_3.1	14.5	-	1	441	solo
gi|432105502|gb|KB105949.1|	911963	912395	MLERV1_3.1	13.2	+	5	444	solo
gi|432105578|gb|KB105946.1|	2128955	2129394	MLERV1_3.1	11.6	-	1	444	solo
gi|432105578|gb|KB105946.1|	4576663	4577090	MLERV1_3.1	10.8	+	1	444	solo
gi|432105690|gb|KB105944.1|	1441352	1441788	MLERV1_3.1	10.6	+	1	444	solo
gi|432105969|gb|KB105786.1|	477758	478149	MLERV1_3.1	15.7	+	12	444	solo
gi|432106010|gb|KB105765.1|	559602	559888	MLERV1_3.1	11.6	-	126	444	solo
gi|432106032|gb|KB105750.1|	867441	867814	MLERV1_3.1	8.4	+	1	444	solo
gi|432106114|gb|KB105679.1|	18499	18901	MLERV1_3.1	11.8	+	1	444	solo
gi|432106302|gb|KB105634.1|	47097	47520	MLERV1_3.1	9.0	-	1	443	solo
gi|432106307|gb|KB105633.1|	1736940	1737365	MLERV1_3.1	8.0	+	1	444	solo
gi|432106411|gb|KB105545.1|	3440846	3441167	MLERV1_3.1	10.2	-	89	444	solo
gi|432106478|gb|KB105510.1|	51963	52383	MLERV1_3.1	10.0	+	3	444	solo
gi|432106577|gb|KB105443.1|	1031915	1032340	MLERV1_3.1	8.2	+	1	444	solo
gi|432106590|gb|KB105440.1|	1776553	1776956	MLERV1_3.1	14.8	-	7	444	solo
gi|432106590|gb|KB105440.1|	2418251	2418662	MLERV1_3.1	8.6	-	1	444	solo
gi|432106590|gb|KB105440.1|	2513493	2513954	MLERV1_3.1	10.8	-	1	444	solo
gi|432106638|gb|KB105413.1|	265426	265855	MLERV1_3.1	15.0	-	1	444	solo
gi|432106691|gb|KB105404.1|	1247423	1247885	MLERV1_3.1	2.9	+	1	443	solo
gi|432106691|gb|KB105404.1|	1286721	1287160	MLERV1_3.1	12.5	+	1	444	solo
gi|432106691|gb|KB105404.1|	2649499	2649823	MLERV1_3.1	16.7	+	101	444	solo
gi|432106691|gb|KB105404.1|	6088356	6088786	MLERV1_3.1	10.3	+	1	444	solo
gi|432106960|gb|KB105270.1|	855337	855776	MLERV1_3.1	12.8	+	1	444	solo
gi|432107065|gb|KB105184.1|	353453	353841	MLERV1_3.1	14.4	-	22	444	solo
gi|432107065|gb|KB105184.1|	2111010	2111398	MLERV1_3.1	14.4	-	22	444	solo
gi|432107084|gb|KB105175.1|	1682969	1683432	MLERV1_3.1	11.8	-	1	444	solo
gi|432107084|gb|KB105175.1|	4812335	4812771	MLERV1_3.1	8.7	+	1	444	solo
gi|432107148|gb|KB105166.1|	856907	857341	MLERV1_3.1	14.0	+	1	444	solo
gi|432107148|gb|KB105166.1|	2121401	2121734	MLERV1_3.1	14.1	-	91	444	solo
gi|432107148|gb|KB105166.1|	10793505	10793911	MLERV1_3.1	11.9	+	1	444	solo
gi|432107148|gb|KB105166.1|	10882003	10882438	MLERV1_3.1	13.1	+	1	444	solo
gi|432107148|gb|KB105166.1|	12199241	12199645	MLERV1_3.1	9.4	-	1	444	solo
gi|432107148|gb|KB105166.1|	12783236	12783636	MLERV1_3.1	13.0	-	1	444	solo
gi|432107148|gb|KB105166.1|	17974431	17974878	MLERV1_3.1	10.3	-	1	444	solo
gi|432107581|gb|KB104989.1|	57708	58116	MLERV1_3.1	9.3	+	1	444	solo
gi|432107689|gb|KB104933.1|	41292	41684	MLERV1_3.1	12.0	-	1	444	solo
gi|432107711|gb|KB104914.1|	626257	626684	MLERV1_3.1	7.0	+	1	444	solo
gi|432107854|gb|KB104809.1|	1992849	1993179	MLERV1_3.1	15.2	+	95	444	solo
gi|432107854|gb|KB104809.1|	2124552	2124950	MLERV1_3.1	15.8	+	13	444	solo
gi|432107888|gb|KB104803.1|	1310916	1311344	MLERV1_3.1	8.5	+	1	444	solo
gi|432107930|gb|KB104801.1|	1420782	1421198	MLERV1_3.1	13.8	-	5	444	solo
gi|432107949|gb|KB104799.1|	5405	5806	MLERV1_3.1	14.5	+	6	444	solo
gi|432107955|gb|KB104797.1|	22169	22548	MLERV1_3.1	8.6	+	1	444	solo
gi|432108020|gb|KB104739.1|	986796	987349	MLERV1_3.1	8.9	-	1	444	solo
gi|432108097|gb|KB104730.1|	885566	885991	MLERV1_3.1	9.2	-	1	444	solo
gi|432108170|gb|KB104672.1|	2001411	2001833	MLERV1_3.1	8.1	-	5	444	solo
gi|432108208|gb|KB104667.1|	18720	19179	MLERV1_3.1	6.5	+	1	444	solo
gi|432108214|gb|KB104666.1|	69334	69764	MLERV1_3.1	9.7	-	1	442	solo
gi|432108214|gb|KB104666.1|	424026	424423	MLERV1_3.1	11.8	+	1	444	solo
gi|432108408|gb|KB104502.1|	342707	343114	MLERV1_3.1	8.6	-	1	444	solo
gi|432108408|gb|KB104502.1|	1860551	1860957	MLERV1_3.1	14.1	-	6	444	solo
gi|432108502|gb|KB104468.1|	1096575	1097005	MLERV1_3.1	8.7	+	1	444	solo
gi|432108511|gb|KB104467.1|	192804	193267	MLERV1_3.1	0.0	+	1	444	solo
gi|432108514|gb|KB104466.1|	2817925	2818342	MLERV1_3.1	12.0	-	1	444	solo
gi|432108514|gb|KB104466.1|	2931279	2931712	MLERV1_3.1	12.4	-	1	444	solo
gi|432108514|gb|KB104466.1|	3179686	3180099	MLERV1_3.1	11.6	+	1	444	solo
gi|432108604|gb|KB104455.1|	1154246	1154629	MLERV1_3.1	6.4	-	39	444	solo
gi|432108604|gb|KB104455.1|	3417297	3417729	MLERV1_3.1	11.0	-	1	444	solo
gi|432108663|gb|KB104452.1|	203506	203908	MLERV1_3.1	16.0	-	7	444	solo
gi|432108751|gb|KB104380.1|	728412	728814	MLERV1_3.1	16.6	+	6	444	solo
gi|432108751|gb|KB104380.1|	1685660	1686079	MLERV1_3.1	10.4	+	1	444	solo
gi|432108751|gb|KB104380.1|	1811914	1812306	MLERV1_3.1	11.7	+	1	444	solo
gi|432108796|gb|KB104360.1|	329256	329672	MLERV1_3.1	14.2	-	1	444	solo
gi|432108827|gb|KB104358.1|	675020	675444	MLERV1_3.1	14.5	+	2	444	solo
gi|432108840|gb|KB104357.1|	950942	951306	MLERV1_3.1	6.9	-	1	444	solo
gi|432108957|gb|KB104257.1|	263058	263473	MLERV1_3.1	9.7	-	1	444	solo
gi|432108957|gb|KB104257.1|	716887	717299	MLERV1_3.1	9.7	-	20	444	solo
gi|432108985|gb|KB104231.1|	467826	468172	MLERV1_3.1	13.0	+	78	444	solo
gi|432108985|gb|KB104231.1|	671422	671834	MLERV1_3.1	16.9	+	6	444	solo
gi|432108985|gb|KB104231.1|	740858	741263	MLERV1_3.1	8.2	+	1	444	solo
gi|432108986|gb|KB104230.1|	1646	2068	MLERV1_3.1	11.9	-	1	444	solo
gi|432108986|gb|KB104230.1|	1036601	1036897	MLERV1_3.1	12.5	-	125	444	solo
gi|432108999|gb|KB104222.1|	512650	513082	MLERV1_3.1	10.5	-	1	444	solo
gi|432109150|gb|KB104099.1|	1203073	1203509	MLERV1_3.1	9.5	-	1	444	solo
gi|432109150|gb|KB104099.1|	2541022	2541436	MLERV1_3.1	10.1	+	1	444	solo
gi|432109192|gb|KB104098.1|	833814	834203	MLERV1_3.1	6.4	-	1	444	solo
gi|432109192|gb|KB104098.1|	1705385	1705823	MLERV1_3.1	9.9	+	1	444	solo
gi|432109192|gb|KB104098.1|	3127424	3127791	MLERV1_3.1	12.5	+	58	444	solo
gi|432109212|gb|KB104097.1|	54158	54550	MLERV1_3.1	12.2	+	1	444	solo
gi|432109218|gb|KB104095.1|	2126383	2126801	MLERV1_3.1	14.2	-	1	444	solo
gi|432109317|gb|KB104013.1|	3123301	3123725	MLERV1_3.1	8.0	+	1	444	solo
gi|432109362|gb|KB104010.1|	1607770	1608168	MLERV1_3.1	13.3	-	1	444	solo
gi|432109438|gb|KB103984.1|	22950	23380	MLERV1_3.1	12.9	-	5	444	solo
gi|432109547|gb|KB103923.1|	340823	341248	MLERV1_3.1	15.9	-	2	444	solo
gi|432109547|gb|KB103923.1|	1788247	1788693	MLERV1_3.1	12.4	+	1	444	solo
gi|432109563|gb|KB103921.1|	29062	29463	MLERV1_3.1	15.7	+	1	444	solo
gi|432109686|gb|KB103829.1|	423	834	MLERV1_3.1	16.2	+	7	444	solo
gi|432109718|gb|KB103811.1|	658218	658619	MLERV1_3.1	13.8	+	1	444	solo
gi|432109718|gb|KB103811.1|	1074257	1074686	MLERV1_3.1	8.0	+	1	444	solo
gi|432109761|gb|KB103809.1|	100844	101315	MLERV1_3.1	2.9	+	1	444	solo
gi|432109768|gb|KB103806.1|	17298	17684	MLERV1_3.1	13.2	-	1	444	solo
gi|432109768|gb|KB103806.1|	905649	906081	MLERV1_3.1	11.7	-	1	444	solo
gi|432109768|gb|KB103806.1|	2295629	2296099	MLERV1_3.1	17.2	-	7	444	solo
gi|432109971|gb|KB103633.1|	191371	191789	MLERV1_3.1	8.4	-	1	444	solo
gi|432109971|gb|KB103633.1|	237943	238366	MLERV1_3.1	12.7	+	6	444	solo
gi|432110002|gb|KB103623.1|	128734	129075	MLERV1_3.1	12.4	+	88	444	solo
gi|432110013|gb|KB103617.1|	199407	199835	MLERV1_3.1	12.6	+	1	444	solo
gi|432110013|gb|KB103617.1|	790108	790572	MLERV1_3.1	8.6	-	1	444	solo
gi|432110107|gb|KB103532.1|	56822	57276	MLERV1_3.1	8.8	-	1	444	solo
gi|432110109|gb|KB103531.1|	1570647	1571073	MLERV1_3.1	12.8	+	1	444	solo
gi|432110109|gb|KB103531.1|	1587015	1587413	MLERV1_3.1	15.8	-	1	444	solo
gi|432110132|gb|KB103530.1|	73255	73578	MLERV1_3.1	9.9	+	101	444	solo
gi|432110132|gb|KB103530.1|	113859	114287	MLERV1_3.1	10.4	+	1	444	solo
gi|432110170|gb|KB103528.1|	50046	50465	MLERV1_3.1	13.4	-	1	444	solo
gi|432110224|gb|KB103523.1|	1301305	1301766	MLERV1_3.1	9.9	-	1	444	solo
gi|432110224|gb|KB103523.1|	1610403	1610856	MLERV1_3.1	5.9	+	1	444	solo
gi|432110257|gb|KB103521.1|	531019	531452	MLERV1_3.1	10.4	-	1	444	solo
gi|432110257|gb|KB103521.1|	661713	662188	MLERV1_3.1	12.0	+	1	444	solo
gi|432110287|gb|KB103501.1|	403470	403858	MLERV1_3.1	13.6	+	40	444	solo
gi|432110431|gb|KB103369.1|	402074	402511	MLERV1_3.1	12.6	+	1	444	solo
gi|432110431|gb|KB103369.1|	569211	569613	MLERV1_3.1	14.2	-	49	444	solo
gi|432110431|gb|KB103369.1|	570440	570763	MLERV1_3.1	16.2	-	101	444	solo
gi|432110509|gb|KB103342.1|	83700	83992	MLERV1_3.1	17.8	-	148	444	solo
gi|432110542|gb|KB103337.1|	747595	748007	MLERV1_3.1	8.2	+	1	444	solo
gi|432110545|gb|KB103334.1|	17694	17991	MLERV1_3.1	15.2	+	129	444	solo
gi|432110615|gb|KB103270.1|	286078	286505	MLERV1_3.1	11.6	+	1	444	solo
gi|432110635|gb|KB103254.1|	62980	63413	MLERV1_3.1	11.7	-	1	444	solo
gi|432110692|gb|KB103229.1|	1149481	1149919	MLERV1_3.1	11.3	+	1	444	solo
gi|432110852|gb|KB103226.1|	1635087	1635628	MLERV1_3.1	10.1	-	1	444	solo
gi|432110946|gb|KB103225.1|	731044	731432	MLERV1_3.1	15.5	+	22	444	solo
gi|432111103|gb|KB103138.1|	3210448	3210887	MLERV1_3.1	13.0	+	1	444	solo
gi|432111103|gb|KB103138.1|	3577701	3578159	MLERV1_3.1	5.9	+	1	444	solo
gi|432111103|gb|KB103138.1|	5555862	5556284	MLERV1_3.1	12.9	+	1	444	solo
gi|432111103|gb|KB103138.1|	8284233	8284638	MLERV1_3.1	14.3	+	19	444	solo
gi|432111103|gb|KB103138.1|	9748538	9748928	MLERV1_3.1	14.8	-	13	444	solo
gi|432111103|gb|KB103138.1|	10915258	10915600	MLERV1_3.1	9.3	+	81	444	solo
gi|432111103|gb|KB103138.1|	12326215	12326657	MLERV1_3.1	11.2	+	1	444	solo
gi|432111541|gb|KB102866.1|	49786	50224	MLERV1_3.1	12.4	+	1	444	solo
gi|432111541|gb|KB102866.1|	221477	221895	MLERV1_3.1	15.7	-	6	444	solo
gi|432111541|gb|KB102866.1|	1220583	1221038	MLERV1_3.1	2.9	+	1	444	solo
gi|432111541|gb|KB102866.1|	1730793	1731180	MLERV1_3.1	17.1	-	22	444	solo
gi|432111603|gb|KB102854.1|	3800157	3800576	MLERV1_3.1	13.1	+	1	444	solo
gi|432111652|gb|KB102849.1|	163280	163703	MLERV1_3.1	15.7	-	2	444	solo
gi|432111690|gb|KB102826.1|	1953140	1953562	MLERV1_3.1	9.0	+	5	444	solo
gi|432111712|gb|KB102814.1|	89629	90038	MLERV1_3.1	13.0	-	1	444	solo
gi|432111712|gb|KB102814.1|	1148968	1149383	MLERV1_3.1	12.9	-	4	444	solo
gi|432111712|gb|KB102814.1|	2530814	2531259	MLERV1_3.1	15.4	-	7	444	solo
gi|432111815|gb|KB102794.1|	29782	30170	MLERV1_3.1	14.9	-	22	444	solo
gi|432111884|gb|KB102793.1|	408735	409176	MLERV1_3.1	10.9	-	1	444	solo
gi|432111904|gb|KB102790.1|	4293	4697	MLERV1_3.1	13.6	+	6	444	solo
gi|432112002|gb|KB102786.1|	433868	434305	MLERV1_3.1	11.1	+	1	444	solo
gi|432112014|gb|KB102782.1|	1170675	1171060	MLERV1_3.1	16.7	-	22	444	solo
gi|432112014|gb|KB102782.1|	1366202	1366617	MLERV1_3.1	11.4	+	1	444	solo
gi|432112164|gb|KB102691.1|	1262881	1263304	MLERV1_3.1	9.9	-	5	444	solo
gi|432112164|gb|KB102691.1|	1390229	1390553	MLERV1_3.1	8.0	+	94	444	solo
gi|432112164|gb|KB102691.1|	5145492	5145920	MLERV1_3.1	10.8	-	1	444	solo
gi|432112164|gb|KB102691.1|	5468189	5468610	MLERV1_3.1	11.1	-	1	444	solo
gi|432112164|gb|KB102691.1|	6246982	6247417	MLERV1_3.1	12.3	+	1	444	solo
gi|432112346|gb|KB102548.1|	3476379	3476810	MLERV1_3.1	10.5	-	1	444	solo
gi|432112346|gb|KB102548.1|	4502544	4502966	MLERV1_3.1	9.5	-	1	444	solo
gi|432112346|gb|KB102548.1|	4572850	4573287	MLERV1_3.1	10.8	-	1	444	solo
gi|432112346|gb|KB102548.1|	5922472	5922953	MLERV1_3.1	8.2	+	1	444	solo
gi|432112399|gb|KB102547.1|	416254	416674	MLERV1_3.1	9.8	-	1	444	solo
gi|432112399|gb|KB102547.1|	452442	452872	MLERV1_3.1	15.7	-	1	444	solo
gi|432112479|gb|KB102490.1|	601498	601909	MLERV1_3.1	14.4	-	7	444	solo
gi|432112540|gb|KB102470.1|	288786	289219	MLERV1_3.1	12.2	+	1	444	solo
gi|432112545|gb|KB102468.1|	1271324	1271758	MLERV1_3.1	14.8	+	1	444	solo
gi|432112545|gb|KB102468.1|	1812613	1813046	MLERV1_3.1	12.6	+	1	444	solo
gi|432112545|gb|KB102468.1|	3388413	3388877	MLERV1_3.1	2.9	+	1	444	solo
gi|432112656|gb|KB102464.1|	444059	444488	MLERV1_3.1	13.3	+	1	444	solo
gi|432112738|gb|KB102400.1|	1472	1922	MLERV1_3.1	8.8	+	1	444	solo
gi|432112794|gb|KB102350.1|	492104	492514	MLERV1_3.1	16.9	+	6	444	solo
gi|432112837|gb|KB102348.1|	1112083	1112501	MLERV1_3.1	7.9	-	1	444	solo
gi|432112864|gb|KB102342.1|	1604593	1605046	MLERV1_3.1	0.0	+	1	443	solo
gi|432112864|gb|KB102342.1|	3888201	3888664	MLERV1_3.1	10.1	-	1	444	solo
gi|432112897|gb|KB102340.1|	3375	3823	MLERV1_3.1	14.1	+	5	444	solo
gi|432112931|gb|KB102337.1|	42948	43260	MLERV1_3.1	17.5	+	112	444	solo
gi|432112935|gb|KB102336.1|	40035	40495	MLERV1_3.1	2.9	+	1	444	solo
gi|432112968|gb|KB102333.1|	77802	78232	MLERV1_3.1	11.5	-	1	444	solo
gi|432112999|gb|KB102330.1|	2227888	2228280	MLERV1_3.1	14.8	+	14	444	solo
gi|432112999|gb|KB102330.1|	5449762	5450179	MLERV1_3.1	15.5	+	7	444	solo
gi|432113306|gb|KB102174.1|	19809	20211	MLERV1_3.1	13.8	+	1	444	solo
gi|432113334|gb|KB102164.1|	1188937	1189343	MLERV1_3.1	9.6	-	19	444	solo
gi|432113334|gb|KB102164.1|	1405724	1406143	MLERV1_3.1	15.1	-	6	444	solo
gi|432113434|gb|KB102157.1|	12977	13377	MLERV1_3.1	10.8	+	5	444	solo
gi|432113868|gb|KB101863.1|	1189418	1189777	MLERV1_3.1	8.1	-	1	444	solo
gi|432113975|gb|KB101809.1|	326908	327302	MLERV1_3.1	11.9	-	1	444	solo
gi|432113975|gb|KB101809.1|	2244219	2244533	MLERV1_3.1	12.4	-	85	444	solo
gi|432114025|gb|KB101803.1|	92578	93007	MLERV1_3.1	14.1	+	1	444	solo
gi|432114028|gb|KB101801.1|	1116385	1116786	MLERV1_3.1	10.7	-	1	444	solo
gi|432114074|gb|KB101798.1|	992765	993088	MLERV1_3.1	16.8	-	101	444	solo
gi|432114106|gb|KB101791.1|	917949	918386	MLERV1_3.1	11.7	-	1	444	solo
gi|432114106|gb|KB101791.1|	1138252	1138684	MLERV1_3.1	9.3	+	1	444	solo
gi|432114285|gb|KB101680.1|	9069	9550	MLERV1_3.1	16.0	-	1	444	solo
gi|432114358|gb|KB101675.1|	12003	12419	MLERV1_3.1	10.0	+	1	444	solo
gi|432114368|gb|KB101666.1|	639498	639930	MLERV1_3.1	15.0	-	1	444	solo
gi|432114373|gb|KB101664.1|	485540	485937	MLERV1_3.1	14.2	-	1	444	solo
gi|432114462|gb|KB101600.1|	1771245	1771682	MLERV1_3.1	7.6	-	1	444	solo
gi|432114462|gb|KB101600.1|	2556317	2556766	MLERV1_3.1	10.8	-	1	444	solo
gi|432114462|gb|KB101600.1|	5347668	5348098	MLERV1_3.1	9.7	-	1	444	solo
gi|432114462|gb|KB101600.1|	5719262	5719685	MLERV1_3.1	9.0	+	1	444	solo
gi|432114588|gb|KB101593.1|	1315081	1315509	MLERV1_3.1	12.0	-	1	444	solo
gi|432114588|gb|KB101593.1|	2241428	2241862	MLERV1_3.1	12.8	+	1	442	solo
gi|432114647|gb|KB101591.1|	152864	153192	MLERV1_3.1	15.0	+	98	444	solo
gi|432114647|gb|KB101591.1|	391030	391309	MLERV1_3.1	18.2	+	143	444	solo
gi|432114647|gb|KB101591.1|	1776077	1776450	MLERV1_3.1	12.1	+	1	444	solo
gi|432114691|gb|KB101589.1|	765368	765766	MLERV1_3.1	13.8	+	1	444	solo
gi|432114794|gb|KB101502.1|	157	568	MLERV1_3.1	17.1	+	6	444	solo
gi|432114801|gb|KB101496.1|	347629	348064	MLERV1_3.1	11.4	+	1	444	solo
gi|432114951|gb|KB101395.1|	972389	972856	MLERV1_3.1	6.5	+	1	444	solo
gi|432114982|gb|KB101394.1|	261333	261759	MLERV1_3.1	8.9	-	1	444	solo
gi|432114982|gb|KB101394.1|	3559426	3559825	MLERV1_3.1	16.6	+	11	444	solo
gi|432114982|gb|KB101394.1|	3750172	3750448	MLERV1_3.1	6.5	-	140	444	solo
gi|432115037|gb|KB101389.1|	1482453	1482912	MLERV1_3.1	5.9	+	1	444	solo
gi|432115168|gb|KB101283.1|	102990	103323	MLERV1_3.1	5.0	+	1	444	solo
gi|432115168|gb|KB101283.1|	1242726	1243176	MLERV1_3.1	8.8	+	1	444	solo
gi|432115333|gb|KB101169.1|	2088970	2089372	MLERV1_3.1	8.5	+	1	444	solo
gi|432115333|gb|KB101169.1|	6204888	6205310	MLERV1_3.1	8.0	+	1	444	solo
gi|432115439|gb|KB101166.1|	188456	188881	MLERV1_3.1	8.7	+	1	444	solo
gi|432115621|gb|KB101019.1|	62564	62980	MLERV1_3.1	11.3	+	1	444	solo
gi|432115670|gb|KB100989.1|	10997	11422	MLERV1_3.1	8.2	-	1	444	solo
gi|432115672|gb|KB100987.1|	2826268	2826557	MLERV1_3.1	10.8	+	134	444	solo
gi|432115740|gb|KB100937.1|	1239598	1240023	MLERV1_3.1	9.2	-	1	444	solo
gi|432115787|gb|KB100907.1|	670867	671334	MLERV1_3.1	8.8	+	1	444	solo
gi|432115810|gb|KB100900.1|	3236278	3236719	MLERV1_3.1	11.4	+	1	443	solo
gi|432115810|gb|KB100900.1|	3841318	3841716	MLERV1_3.1	12.5	-	1	444	solo
gi|432115839|gb|KB100899.1|	46961	47370	MLERV1_3.1	9.3	-	5	444	solo
gi|432115847|gb|KB100898.1|	1666246	1666563	MLERV1_3.1	15.8	+	109	444	solo
gi|432115882|gb|KB100897.1|	632462	632764	MLERV1_3.1	15.2	+	120	444	solo
gi|432115882|gb|KB100897.1|	2154323	2154651	MLERV1_3.1	14.6	+	95	444	solo
gi|432115896|gb|KB100896.1|	44383	44772	MLERV1_3.1	18.6	-	19	442	solo
gi|432115896|gb|KB100896.1|	57365	57662	MLERV1_3.1	15.2	-	129	444	solo
gi|432115904|gb|KB100894.1|	4699	5122	MLERV1_3.1	8.2	+	1	444	solo
gi|432115954|gb|KB100892.1|	551697	552111	MLERV1_3.1	8.7	+	1	444	solo
gi|432115978|gb|KB100891.1|	2915782	2916216	MLERV1_3.1	8.3	+	1	444	solo
gi|432116026|gb|KB100887.1|	3601777	3602206	MLERV1_3.1	10.9	+	6	444	solo
gi|432116054|gb|KB100884.1|	61216	61604	MLERV1_3.1	14.7	-	22	444	solo
gi|432116231|gb|KB100796.1|	772236	772610	MLERV1_3.1	15.7	+	13	444	solo
gi|432116231|gb|KB100796.1|	2173751	2174177	MLERV1_3.1	12.9	-	1	444	solo
gi|432116251|gb|KB100795.1|	885974	886346	MLERV1_3.1	11.0	-	1	444	solo
gi|432116251|gb|KB100795.1|	1127709	1128139	MLERV1_3.1	11.4	+	1	444	solo
gi|432116412|gb|KB100659.1|	42283	42719	MLERV1_3.1	15.0	+	1	444	solo
gi|432116427|gb|KB100647.1|	2176	2580	MLERV1_3.1	12.3	-	1	444	solo
gi|432116511|gb|KB100565.1|	305259	305747	MLERV1_3.1	6.1	+	1	444	solo
gi|432116511|gb|KB100565.1|	628016	628466	MLERV1_3.1	10.4	-	1	442	solo
gi|432116781|gb|KB100377.1|	2772300	2772662	MLERV1_3.1	15.3	+	64	444	solo
gi|432117028|gb|KB100319.1|	711956	712395	MLERV1_3.1	11.9	-	1	444	solo
gi|432117028|gb|KB100319.1|	2352525	2352922	MLERV1_3.1	10.9	-	1	444	solo
gi|432117050|gb|KB100311.1|	873657	874091	MLERV1_3.1	12.1	-	1	444	solo
gi|432117186|gb|KB100190.1|	1272317	1272751	MLERV1_3.1	12.4	+	1	444	solo
gi|432117186|gb|KB100190.1|	1971471	1971874	MLERV1_3.1	13.2	+	7	444	solo
gi|432117186|gb|KB100190.1|	3081353	3081864	MLERV1_3.1	13.6	+	1	444	solo
gi|432117213|gb|KB100185.1|	963	1246	MLERV1_3.1	14.0	+	145	444	solo
gi|432117213|gb|KB100185.1|	445445	445839	MLERV1_3.1	10.2	-	1	444	solo
gi|432117226|gb|KB100182.1|	1057452	1057882	MLERV1_3.1	9.7	+	1	444	solo
gi|432117226|gb|KB100182.1|	2907468	2907812	MLERV1_3.1	8.5	+	59	444	solo
gi|432117300|gb|KB100139.1|	130991	131491	MLERV1_3.1	10.4	-	1	444	solo
gi|432117375|gb|KB100096.1|	747424	747838	MLERV1_3.1	16.5	-	6	444	solo
gi|432117405|gb|KB100094.1|	713457	713859	MLERV1_3.1	15.8	+	7	444	solo
gi|432117405|gb|KB100094.1|	744253	744541	MLERV1_3.1	16.4	-	145	444	solo
gi|432117538|gb|KB099993.1|	1199813	1200247	MLERV1_3.1	12.1	+	1	444	solo
gi|432117563|gb|KB099991.1|	960680	961113	MLERV1_3.1	9.2	+	1	444	solo
gi|432117577|gb|KB099990.1|	133018	133480	MLERV1_3.1	11.4	-	1	444	solo
gi|432117589|gb|KB099989.1|	625	1075	MLERV1_3.1	15.0	+	7	444	solo
gi|432117632|gb|KB099987.1|	519202	519665	MLERV1_3.1	8.8	+	1	444	solo
gi|432117632|gb|KB099987.1|	2873140	2873570	MLERV1_3.1	13.1	-	1	444	solo
gi|432117738|gb|KB099905.1|	1902748	1903185	MLERV1_3.1	9.7	+	1	444	solo
gi|432118016|gb|KB099702.1|	621806	622205	MLERV1_3.1	15.9	-	11	444	solo
gi|432118077|gb|KB099694.1|	121498	121952	MLERV1_3.1	12.5	+	1	444	solo
gi|432118077|gb|KB099694.1|	123169	123583	MLERV1_3.1	9.4	-	1	444	solo
gi|432118092|gb|KB099690.1|	12803	13187	MLERV1_3.1	11.8	-	1	444	solo
gi|432118511|gb|KB099431.1|	1060258	1060661	MLERV1_3.1	14.7	+	6	444	solo
gi|432118532|gb|KB099428.1|	22689	23139	MLERV1_3.1	15.0	-	6	444	solo
gi|432118538|gb|KB099425.1|	3767134	3767563	MLERV1_3.1	12.5	-	1	444	solo
gi|432118632|gb|KB099365.1|	145492	145915	MLERV1_3.1	10.4	+	1	444	solo
gi|432118648|gb|KB099364.1|	174969	175435	MLERV1_3.1	12.0	-	1	444	solo
gi|432118714|gb|KB099299.1|	94035	94462	MLERV1_3.1	10.3	+	1	444	solo
gi|432118714|gb|KB099299.1|	1184271	1184725	MLERV1_3.1	9.7	-	1	444	solo
gi|432118798|gb|KB099248.1|	22972	23408	MLERV1_3.1	9.7	+	1	444	solo
gi|432118831|gb|KB099219.1|	462019	462471	MLERV1_3.1	8.8	+	1	444	solo
gi|432118907|gb|KB099156.1|	756208	756641	MLERV1_3.1	10.0	+	1	444	solo
gi|432118923|gb|KB099153.1|	753860	754268	MLERV1_3.1	11.5	-	1	444	solo
gi|432119011|gb|KB099081.1|	57628	58055	MLERV1_3.1	12.2	+	12	444	solo
gi|432119011|gb|KB099081.1|	405391	405824	MLERV1_3.1	12.4	-	1	444	solo
gi|432119025|gb|KB099079.1|	364679	365067	MLERV1_3.1	14.9	-	22	444	solo
gi|432119141|gb|KB099070.1|	51748	52146	MLERV1_3.1	15.7	+	1	444	solo
gi|432119242|gb|KB098985.1|	921780	922182	MLERV1_3.1	8.9	-	1	444	solo
gi|432119242|gb|KB098985.1|	1602553	1602962	MLERV1_3.1	12.9	-	1	444	solo
gi|432119307|gb|KB098947.1|	1139750	1140134	MLERV1_3.1	17.3	-	6	444	solo
gi|432119307|gb|KB098947.1|	3137508	3137933	MLERV1_3.1	8.9	+	1	444	solo
gi|432119330|gb|KB098936.1|	1728003	1728425	MLERV1_3.1	11.7	+	1	444	solo
gi|432119355|gb|KB098933.1|	2200	2630	MLERV1_3.1	16.5	+	1	444	solo
gi|432119439|gb|KB098928.1|	90812	91243	MLERV1_3.1	11.7	+	1	444	solo
gi|432119555|gb|KB098823.1|	949814	950236	MLERV1_3.1	10.3	-	1	444	solo
gi|432119584|gb|KB098810.1|	301649	302086	MLERV1_3.1	12.3	-	1	444	solo
gi|432119584|gb|KB098810.1|	616357	616780	MLERV1_3.1	15.6	+	1	444	solo
gi|432119592|gb|KB098807.1|	1837	2238	MLERV1_3.1	15.0	+	7	444	solo
gi|432119650|gb|KB098755.1|	266143	266562	MLERV1_3.1	11.7	+	6	444	solo
gi|432119650|gb|KB098755.1|	702214	702653	MLERV1_3.1	8.2	-	1	444	solo
gi|432119667|gb|KB098754.1|	182144	182600	MLERV1_3.1	2.9	+	1	444	solo
gi|432119684|gb|KB098749.1|	41724	41999	MLERV1_3.1	8.1	+	140	444	solo
gi|432119704|gb|KB098740.1|	338691	339116	MLERV1_3.1	10.8	+	1	444	solo
gi|432119732|gb|KB098737.1|	357981	358407	MLERV1_3.1	10.8	-	1	444	solo
gi|432119741|gb|KB098736.1|	5833	6227	MLERV1_3.1	9.1	-	1	444	solo
gi|432119744|gb|KB098734.1|	360173	360596	MLERV1_3.1	11.7	-	1	444	solo
gi|432119744|gb|KB098734.1|	471704	472136	MLERV1_3.1	13.6	-	1	442	solo
gi|432119972|gb|KB098546.1|	401362	401794	MLERV1_3.1	12.7	+	1	438	solo
gi|432120042|gb|KB098487.1|	30603	31027	MLERV1_3.1	10.1	+	1	444	solo
gi|432120052|gb|KB098481.1|	194936	195368	MLERV1_3.1	12.1	-	1	444	solo
gi|432120207|gb|KB098364.1|	20377	20778	MLERV1_3.1	9.0	-	1	444	solo
gi|432120207|gb|KB098364.1|	57445	57883	MLERV1_3.1	12.8	+	1	444	solo
gi|432120320|gb|KB098276.1|	6774	7219	MLERV1_3.1	11.6	+	1	444	solo
gi|432120320|gb|KB098276.1|	15181	15514	MLERV1_3.1	15.8	-	87	444	solo
gi|432120448|gb|KB098153.1|	141	563	MLERV1_3.1	10.7	+	1	441	solo
gi|432085962|gb|KB116927.1|	4459360	4459741	MLERV1_3.2	21.5	-	1	432	solo
gi|432085975|gb|KB116914.1|	1285300	1285672	MLERV1_3.2	20.8	+	1	432	solo
gi|432088026|gb|KB114863.1|	5301331	5301676	MLERV1_3.2	21.9	-	1	425	solo
gi|432089716|gb|KB113569.1|	244043	244439	MLERV1_3.2	24.5	-	5	432	solo
gi|432091535|gb|KB112777.1|	4629405	4629829	MLERV1_3.2	19.1	+	1	432	solo
gi|432102768|gb|KB107228.1|	2105494	2105867	MLERV1_3.2	21.7	+	1	432	solo
gi|432114982|gb|KB101394.1|	3750172	3750541	MLERV1_3.2	19.6	-	1	432	solo
gi|432115672|gb|KB100987.1|	2826168	2826557	MLERV1_3.2	20.7	+	1	432	solo
gi|432119684|gb|KB098749.1|	41631	41999	MLERV1_3.2	19.3	+	1	432	solo
gi|432086818|gb|KB116071.1|	4882598	4883013	MLERV1_4	17.9	-	54	486	solo
gi|432086839|gb|KB116050.1|	5715	6112	MLERV1_4	20.3	-	54	486	solo
gi|432094727|gb|KB111230.1|	169002	169465	MLERV1_4	18.4	+	54	486	solo
gi|432096347|gb|KB110508.1|	129743	130063	MLERV1_4	24.5	+	54	486	solo
gi|432098964|gb|KB109238.1|	1810912	1811194	MLERV1_4	16.7	+	138	486	solo
gi|432102687|gb|KB107237.1|	357586	357868	MLERV1_4	21.9	+	138	486	solo
gi|432105313|gb|KB106044.1|	240843	241207	MLERV1_4	19.7	+	138	486	solo
gi|432112761|gb|KB102378.1|	33046	33328	MLERV1_4	14.6	-	138	486	solo
gi|432113897|gb|KB101861.1|	3061	3479	MLERV1_4	20.9	-	54	486	solo
gi|432116025|gb|KB100888.1|	60190	60472	MLERV1_4	17.1	-	138	486	solo
gi|432117015|gb|KB100320.1|	15049	15378	MLERV1_4	16.4	-	54	486	solo
gi|432117226|gb|KB100182.1|	461927	462359	MLERV1_4	18.0	+	54	486	solo
