# Supplementary material for: Cross-Species Transmission and Differential Fate of an Endogenous Retrovirus in Three Mammal Lineages
Source: PLoS Pathog. 2015 Nov 12;11(11):e1005279. doi: 10.1371/journal.ppat.1005279 (PMC4643047; doi:10.1371/journal.ppat.1005279)
Supplement: S1 File — (ZIP) [file ppat.1005279.s008.zip › Mlucifugus.all.bed]

GL429786	11570123	11575902	MLERV1_1	19.7	-	54	475	full
GL429788	6958851	6965314	MLERV1_1	21.6	+	54	475	full
GL429808	6814166	6820569	MLERV1_1	22.3	+	54	475	MLERV1.326
GL429844	3862872	3869035	MLERV1_1	18.1	+	54	475	full
GL429916	1703540	1710586	MLERV1_1	21.2	-	54	475	MLERV1.303
GL429972	842253	848943	MLERV1_1	18.1	+	54	475	full
GL429972	2145856	2148962	MLERV1_1	21.8	-	54	466	full
GL430119	481723	488267	MLERV1_1	22.2	-	54	475	MLERV1.272
GL430146	453702	459124	MLERV1_1	18.1	-	54	475	full
GL431999	958	6639	MLERV1_1	16	+	68	474	full
GL432268	10604	17946	MLERV1_1	21.8	+	71	473	full
AAPE02061792	2183	10909	MLERV1_2	3.5	+	1	615	full
GL429923	1551021	1556571	MLERV1_2	13.4	-	69	615	full
AAPE02061733	962	5708	MLERV1_3.1	13.8	-	1	444	full
AAPE02063220	2908	9566	MLERV1_3.1	15.5	+	1	444	full
AAPE02065588	335	8956	MLERV1_3.1	9.4	-	1	443	full
AAPE02066451	572	4906	MLERV1_3.1	5.9	+	1	444	full
AAPE02067739	852	4101	MLERV1_3.1	13.2	-	1	444	full
AAPE02068425	3073	6157	MLERV1_3.1	10.5	-	1	444	full
GL429767	33254252	33259596	MLERV1_3.1	14.8	+	1	444	full
GL429768	35221830	35227719	MLERV1_3.1	9.1	+	1	444	full
GL429769	25034808	25039377	MLERV1_3.1	14.2	-	1	444	full
GL429771	6283754	6288871	MLERV1_3.1	15.8	-	5	444	full
GL429771	9662806	9667850	MLERV1_3.1	10.9	-	1	444	full
GL429771	17826006	17833430	MLERV1_3.1	10.8	+	1	444	full
GL429771	18282946	18287644	MLERV1_3.1	5.9	+	1	444	full
GL429771	19171099	19175927	MLERV1_3.1	5.9	+	1	444	full
GL429771	20340895	20345197	MLERV1_3.1	10.2	-	1	444	full
GL429771	21451232	21456689	MLERV1_3.1	13.1	+	1	444	full
GL429772	5502331	5507150	MLERV1_3.1	18.3	+	1	444	full
GL429772	15431233	15436434	MLERV1_3.1	10.4	-	1	444	full
GL429774	2173613	2180028	MLERV1_3.1	6.3	-	1	444	full
GL429774	7373560	7379451	MLERV1_3.1	8.2	+	1	444	full
GL429774	14602610	14607677	MLERV1_3.1	14.6	-	1	444	full
GL429776	11672329	11677301	MLERV1_3.1	13.1	-	1	444	full
GL429776	11742285	11747119	MLERV1_3.1	14.2	+	1	444	full
GL429780	2320023	2324698	MLERV1_3.1	11.3	-	1	444	full
GL429780	9161678	9167707	MLERV1_3.1	7.2	+	1	444	full
GL429780	10081559	10086357	MLERV1_3.1	11.6	-	1	444	full
GL429780	10869559	10874784	MLERV1_3.1	9.7	-	1	444	full
GL429780	13365763	13369752	MLERV1_3.1	10.2	+	1	444	full
GL429780	13960111	13964696	MLERV1_3.1	11.6	+	1	444	full
GL429780	15063042	15068389	MLERV1_3.1	16.6	-	1	444	full
GL429781	8163788	8169088	MLERV1_3.1	9.5	+	1	444	full
GL429786	5164341	5170739	MLERV1_3.1	8.4	-	1	444	full
GL429786	5572675	5576340	MLERV1_3.1	9.6	+	1	444	full
GL429786	7350722	7356110	MLERV1_3.1	15.2	+	5	444	full
GL429788	1001365	1006522	MLERV1_3.1	10.1	-	1	444	full
GL429788	1001365	1008820	MLERV1_3.1	10.1	-	1	444	full
GL429788	5500724	5506604	MLERV1_3.1	11.8	-	1	444	full
GL429788	6081368	6086758	MLERV1_3.1	13.1	+	1	444	full
GL429788	9118172	9123908	MLERV1_3.1	8.4	-	1	444	full
GL429791	5618472	5623138	MLERV1_3.1	11.9	-	1	444	full
GL429792	7888887	7892941	MLERV1_3.1	8.8	+	1	444	full
GL429794	720592	724607	MLERV1_3.1	14.4	-	5	444	full
GL429796	4767134	4772234	MLERV1_3.1	8.8	+	1	444	full
GL429796	7713758	7718923	MLERV1_3.1	9.9	+	1	444	full
GL429796	7713758	7722092	MLERV1_3.1	9.9	+	1	444	full
GL429796	7718509	7722092	MLERV1_3.1	9.9	+	1	444	full
GL429796	8207968	8214857	MLERV1_3.1	6.9	-	1	444	full
GL429796	9692970	9697038	MLERV1_3.1	9.1	-	1	444	full
GL429802	8529195	8533877	MLERV1_3.1	10.4	-	1	444	full
GL429804	7206369	7212251	MLERV1_3.1	8.2	-	1	444	full
GL429804	7211836	7217633	MLERV1_3.1	8.2	-	1	444	full
GL429804	7217217	7223204	MLERV1_3.1	7.2	-	1	444	full
GL429806	7036348	7042327	MLERV1_3.1	5.4	-	1	444	full
GL429808	3472776	3478795	MLERV1_3.1	5.5	+	1	444	full
GL429808	4053080	4058655	MLERV1_3.1	12.6	-	1	444	full
GL429815	4806646	4811115	MLERV1_3.1	12.7	-	1	444	full
GL429817	4018482	4023780	MLERV1_3.1	15.7	+	1	444	full
GL429817	4333854	4339581	MLERV1_3.1	9.7	-	1	444	full
GL429817	5699341	5705736	MLERV1_3.1	9.7	+	1	444	full
GL429817	6073191	6077255	MLERV1_3.1	8.3	+	1	444	full
GL429824	2556447	2561446	MLERV1_3.1	11.4	-	1	444	full
GL429834	276259	281619	MLERV1_3.1	15.4	-	1	444	full
GL429834	1629697	1634064	MLERV1_3.1	17.2	+	1	444	full
GL429837	76363	81645	MLERV1_3.1	8.8	+	1	444	full
GL429841	207152	213962	MLERV1_3.1	15.9	-	1	444	full
GL429841	207152	216160	MLERV1_3.1	15.9	-	1	444	full
GL429841	251543	256431	MLERV1_3.1	17.4	+	1	444	full
GL429841	390065	395058	MLERV1_3.1	9.9	-	1	444	full
GL429841	390065	399808	MLERV1_3.1	9.9	-	1	444	full
GL429841	394601	399808	MLERV1_3.1	9	-	1	444	full
GL429850	1364921	1370592	MLERV1_3.1	8.6	+	1	444	full
GL429856	3495098	3501969	MLERV1_3.1	6.2	+	1	444	full
GL429856	3497614	3501969	MLERV1_3.1	5.9	+	1	444	full
GL429866	357066	361879	MLERV1_3.1	10	+	1	444	full
GL429870	1179187	1183884	MLERV1_3.1	12.6	-	1	444	full
GL429883	3450725	3455585	MLERV1_3.1	5.9	+	1	444	full
GL429893	1098648	1103213	MLERV1_3.1	17	+	5	444	full
GL429897	3220272	3225620	MLERV1_3.1	13.4	-	1	444	full
GL429899	431864	437038	MLERV1_3.1	6.9	+	1	444	full
GL429905	3005880	3015254	MLERV1_3.1	10.2	-	1	444	full
GL429909	2755403	2760251	MLERV1_3.1	14.3	-	1	444	full
GL429911	240578	246166	MLERV1_3.1	6.9	+	1	444	full
GL429923	1580957	1587647	MLERV1_3.1	9.6	-	1	444	full
GL429941	762738	767398	MLERV1_3.1	2.9	+	1	444	full
GL429945	1347176	1353231	MLERV1_3.1	11.7	-	1	444	full
GL429981	1875052	1879690	MLERV1_3.1	5.9	+	1	444	full
GL429987	1863254	1868925	MLERV1_3.1	10.2	+	1	444	full
GL429990	1918122	1922686	MLERV1_3.1	5.9	+	1	444	full
GL429998	779799	784361	MLERV1_3.1	15.8	-	1	444	full
GL430003	1772809	1777944	MLERV1_3.1	13.2	-	1	444	full
GL430009	677660	682365	MLERV1_3.1	17.4	-	5	444	full
GL430013	1777227	1780677	MLERV1_3.1	9.2	-	1	444	full
GL430016	1816481	1821804	MLERV1_3.1	15.8	-	1	444	full
GL430024	910612	915538	MLERV1_3.1	13.5	-	1	444	full
GL430024	915130	922910	MLERV1_3.1	13.1	-	1	444	full
GL430073	1181446	1186232	MLERV1_3.1	17.4	+	1	444	full
GL430073	1181446	1188651	MLERV1_3.1	17.4	+	1	444	full
GL430081	637591	642280	MLERV1_3.1	13.4	-	1	444	full
GL430081	637591	646371	MLERV1_3.1	13.4	-	1	444	full
GL430081	641861	646371	MLERV1_3.1	12.3	-	1	444	full
GL430081	927498	932645	MLERV1_3.1	15	-	48	444	full
GL430103	696729	702320	MLERV1_3.1	11.8	+	1	444	full
GL430108	375431	380950	MLERV1_3.1	15.7	-	1	444	full
GL430149	760495	769231	MLERV1_3.1	9	-	1	444	full
GL430167	180287	185165	MLERV1_3.1	9.3	-	1	444	full
GL430171	879889	885823	MLERV1_3.1	8	+	1	444	full
GL430189	80203	86836	MLERV1_3.1	12.2	+	1	444	full
GL430193	33743	39704	MLERV1_3.1	5.9	-	1	444	full
GL430200	280241	285330	MLERV1_3.1	2.9	+	1	444	full
GL430200	810267	815874	MLERV1_3.1	11.2	+	1	444	full
GL430203	6882	12190	MLERV1_3.1	8.1	-	1	444	full
GL430223	115778	118830	MLERV1_3.1	12.1	+	1	444	full
GL430247	339553	344522	MLERV1_3.1	13.9	+	1	444	full
GL430257	578093	584840	MLERV1_3.1	7.3	-	1	444	full
GL430288	570577	576577	MLERV1_3.1	12	-	1	444	full
GL430294	297067	300660	MLERV1_3.1	6.2	-	21	444	full
GL430326	102690	107977	MLERV1_3.1	13.2	+	1	444	full
GL430350	124940	129989	MLERV1_3.1	18.1	-	1	444	full
GL430361	10813	16239	MLERV1_3.1	13.1	-	1	444	full
GL430361	250051	254781	MLERV1_3.1	2.9	+	1	444	full
GL430378	6713	12135	MLERV1_3.1	7.8	+	1	444	full
GL430455	255364	261076	MLERV1_3.1	6.3	-	1	444	full
GL430457	261369	266735	MLERV1_3.1	9.8	-	1	444	full
GL430519	288557	294165	MLERV1_3.1	8.4	+	1	444	full
GL430542	229750	235347	MLERV1_3.1	14.8	-	1	444	full
GL430548	180864	186088	MLERV1_3.1	5.9	+	1	444	full
GL430554	143878	151403	MLERV1_3.1	11.5	-	1	444	full
GL430613	35523	40541	MLERV1_3.1	11.5	-	1	444	full
GL430731	60527	66345	MLERV1_3.1	14.8	-	1	444	full
GL430805	86701	91006	MLERV1_3.1	12.6	-	5	444	full
GL430816	41290	45323	MLERV1_3.1	11.5	+	59	444	full
GL430843	513	5215	MLERV1_3.1	6.7	-	1	444	full
GL430879	45148	49925	MLERV1_3.1	13.6	-	1	444	full
GL430933	60989	66678	MLERV1_3.1	14.9	+	1	444	full
GL430988	4861	10743	MLERV1_3.1	10.5	-	1	444	full
GL430988	36612	42508	MLERV1_3.1	9.1	-	5	444	full
GL431001	40421	46106	MLERV1_3.1	13.4	+	1	442	full
GL431002	8774	13593	MLERV1_3.1	12.5	-	1	444	full
GL431041	43923	48863	MLERV1_3.1	5.9	+	1	444	full
GL431106	12183	17846	MLERV1_3.1	14	-	1	444	full
GL431136	39286	44471	MLERV1_3.1	6.2	+	3	444	full
GL431325	41565	46119	MLERV1_3.1	11.9	-	1	444	full
GL431333	8298	14373	MLERV1_3.1	8.9	-	1	444	full
GL431381	18669	22076	MLERV1_3.1	5.9	+	1	444	full
GL431467	6009	11373	MLERV1_3.1	7	-	1	444	full
GL432559	10957	15741	MLERV1_3.1	2.9	+	1	444	full
GL432832	3441	8687	MLERV1_3.1	5.9	+	1	444	full
AAPE02065460	2931	10436	MLERV1_3.2	7.2	+	1	432	full
GL429786	12133322	12139036	MLERV1_3.2	7.1	-	1	432	full
GL429788	2550426	2555258	MLERV1_3.2	6.8	-	1	432	full
GL429839	5097909	5102267	MLERV1_3.2	20.1	+	1	432	full
GL429842	4630119	4635815	MLERV1_3.2	7.3	+	1	432	full
GL429895	758187	763471	MLERV1_3.2	9.1	-	1	432	full
GL429931	2758944	2764222	MLERV1_3.2	6	-	1	432	full
GL429991	2035005	2038586	MLERV1_3.2	10.4	+	1	425	full
GL430073	1421975	1427314	MLERV1_3.2	6.8	+	1	432	full
GL430211	89008	94513	MLERV1_3.2	6.8	+	1	432	full
GL430528	215679	220884	MLERV1_3.2	3.1	+	1	432	full
GL430732	105671	110678	MLERV1_3.2	5	-	1	432	full
AAPE02057001	45401	51717	MLERV1_4	17.6	+	54	486	full
AAPE02058564	33589	40364	MLERV1_4	18.6	-	54	486	full
AAPE02062154	14853	21510	MLERV1_4	18.4	+	54	486	full
GL429769	29272474	29279112	MLERV1_4	17.4	-	54	486	MLERV1.369
GL429774	18244911	18251674	MLERV1_4	16.4	-	60	486	full
GL429776	9130809	9137614	MLERV1_4	19.8	+	54	486	MLERV1.357
GL429785	1150039	1156697	MLERV1_4	17.8	+	54	486	MLERV1.349
GL429968	2096494	2103271	MLERV1_4	18.4	+	54	486	MLERV1.294
GL430066	1459274	1465902	MLERV1_4	17.9	-	54	486	MLERV1.282
GL430258	196203	202506	MLERV1_4	17.6	+	54	486	full
GL430374	61990	68638	MLERV1_4	16.7	+	54	486	MLERV1.252
GL431083	5774	12439	MLERV1_4	20.7	+	54	486	MLERV1.232
GL431684	24369	31132	MLERV1_4	16.7	-	54	486	MLERV1.226
GL431902	7147	13824	MLERV1_4	16.4	+	54	486	full
GL432394	596	6890	MLERV1_4	17.9	-	54	486	MLERV1.220
GL429780	13457425	13465334	MLERV1_3.1	7.7	-	1	444	MLERV1.62
GL429817	5157714	5165839	MLERV1_3.1	5.5	+	1	444	MLERV1.63
GL429779	10998644	11006140	MLERV1_3.2	3.1	-	1	432	MLERV1.64
GL429848	2378772	2386538	MLERV1_3.2	2.2	+	1	432	MLERV1.65
GL430451	146302	153897	MLERV1_3.2	2.9	+	1	432	MLERV1.67
GL430524	97953	105691	MLERV1_3.2	6.8	+	1	432	MLERV1.68
GL430524	230485	237878	MLERV1_3.1	13.7	-	1	444	MLERV1.69
GL429774	15611134	15617865	MLERV1_3.2	10	-	1	432	MLERV1.70
GL429780	6217386	6225898	MLERV1_3.1	11.2	+	40	444	MLERV1.71
GL429771	3940419	3948302	MLERV1_3.1	10.2	-	1	444	MLERV1.72
GL429787	2117234	2125217	MLERV1_3.1	12.2	+	1	444	MLERV1.73
GL429839	4641229	4649548	MLERV1_1	3.8	+	1	475	MLERV1.77
GL430060	1353208	1361674	MLERV1_1	6.6	-	1	475	MLERV1.78
GL430941	32347	44557	MLERV1_1	6.3	-	1	475	MLERV1.79
GL430537	202198	210121	MLERV1_2	3.1	+	1	615	MLERV1.80
GL430554	167301	175659	MLERV1_2	6	-	1	615	MLERV1.81
GL429769	20392902	20400731	MLERV1_3.1	12	-	1	444	MLERV1.82
AAPE02056710	31492	31932	MLERV1_1	3.9	+	1	475	solo
AAPE02056710	45687	46127	MLERV1_1	6.6	+	1	475	solo
AAPE02056710	71612	72017	MLERV1_1	19.3	-	71	475	solo
AAPE02061792	12299	12704	MLERV1_1	19.3	-	71	475	solo
AAPE02062105	12458	12882	MLERV1_1	22	-	54	475	solo
AAPE02062654	115	520	MLERV1_1	19	+	71	475	solo
AAPE02063500	5340	5768	MLERV1_1	17.6	-	54	475	solo
AAPE02063839	13614	14009	MLERV1_1	12.2	+	54	475	solo
AAPE02065918	4374	4804	MLERV1_1	22.1	+	54	475	solo
AAPE02066377	5535	5967	MLERV1_1	20.1	-	54	475	solo
AAPE02066430	5671	6097	MLERV1_1	20.8	+	54	475	solo
AAPE02066751	6103	6526	MLERV1_1	21.2	-	54	475	solo
AAPE02070185	4593	4960	MLERV1_1	9.3	+	54	475	solo
AAPE02072516	4364	4793	MLERV1_1	18.4	-	54	475	solo
GL429767	10727431	10727844	MLERV1_1	17.4	+	54	475	solo
GL429767	14959355	14959769	MLERV1_1	18.6	-	54	475	solo
GL429767	35844798	35845213	MLERV1_1	16.5	+	54	475	solo
GL429768	30675083	30675500	MLERV1_1	17	-	54	475	solo
GL429768	32196590	32197007	MLERV1_1	17.3	+	54	475	solo
GL429773	2245489	2245921	MLERV1_1	16.4	-	54	475	solo
GL429774	14578582	14579004	MLERV1_1	19.4	-	54	475	solo
GL429774	17606246	17606666	MLERV1_1	19.4	+	54	475	solo
GL429776	10578641	10579087	MLERV1_1	8.1	-	1	475	solo
GL429776	11068147	11068569	MLERV1_1	15.6	-	54	475	solo
GL429777	15542887	15543307	MLERV1_1	22.4	+	54	475	solo
GL429778	14849793	14850191	MLERV1_1	11.4	-	54	475	solo
GL429781	14934608	14935036	MLERV1_1	16.5	-	54	475	solo
GL429783	10936549	10936977	MLERV1_1	18	+	54	475	solo
GL429785	7535499	7535920	MLERV1_1	15.6	+	54	475	solo
GL429786	11892987	11893418	MLERV1_1	18.6	-	54	475	solo
GL429787	9549867	9550269	MLERV1_1	17.1	-	76	475	solo
GL429787	10300467	10300877	MLERV1_1	17.8	+	54	475	solo
GL429788	7641474	7641901	MLERV1_1	21	-	54	475	solo
GL429789	8924782	8925213	MLERV1_1	18.1	+	54	475	solo
GL429789	9184018	9184459	MLERV1_1	11.1	+	54	475	solo
GL429791	342265	342690	MLERV1_1	9.9	+	1	475	solo
GL429794	4298697	4299110	MLERV1_1	17.5	+	54	475	solo
GL429796	4067048	4067483	MLERV1_1	15.9	-	54	475	solo
GL429796	6250128	6250523	MLERV1_1	10.9	+	54	475	solo
GL429799	3632444	3632847	MLERV1_1	20.5	+	54	475	solo
GL429799	8730887	8731253	MLERV1_1	10.2	+	54	475	solo
GL429805	874390	874811	MLERV1_1	16.6	+	54	475	solo
GL429806	4314096	4314489	MLERV1_1	11.8	+	54	475	solo
GL429808	5583254	5583716	MLERV1_1	11.1	-	1	475	solo
GL429808	5686548	5686978	MLERV1_1	16.5	+	54	475	solo
GL429809	7150036	7150506	MLERV1_1	14.8	-	1	475	solo
GL429812	4436633	4437072	MLERV1_1	2.7	+	1	475	solo
GL429813	89432	89789	MLERV1_1	13.8	+	54	475	solo
GL429817	2955319	2955715	MLERV1_1	11.4	-	54	475	solo
GL429820	743015	743444	MLERV1_1	17.4	+	54	475	solo
GL429825	5973695	5974118	MLERV1_1	11.8	-	54	475	solo
GL429828	5801348	5801779	MLERV1_1	16	+	54	475	solo
GL429834	1279344	1279759	MLERV1_1	19.8	-	54	475	solo
GL429834	4340447	4340877	MLERV1_1	17.4	+	54	475	solo
GL429838	2358954	2359379	MLERV1_1	18.3	+	54	475	solo
GL429841	4629973	4630388	MLERV1_1	20.3	-	57	475	solo
GL429843	3267382	3267845	MLERV1_1	13.3	-	1	475	solo
GL429846	2248007	2248436	MLERV1_1	17.6	-	54	475	solo
GL429860	4411780	4412212	MLERV1_1	16.6	-	54	475	solo
GL429866	1515921	1516341	MLERV1_1	21.6	+	54	475	solo
GL429871	3440038	3440464	MLERV1_1	16.6	-	56	475	solo
GL429872	2843204	2843601	MLERV1_1	12.7	+	54	475	solo
GL429876	2724004	2724434	MLERV1_1	19.5	+	54	475	solo
GL429879	1453804	1454150	MLERV1_1	17.3	+	129	475	solo
GL429883	2247550	2247971	MLERV1_1	18.6	+	54	475	solo
GL429883	2894092	2894496	MLERV1_1	12.5	+	48	475	solo
GL429883	3151103	3151502	MLERV1_1	12.4	+	54	475	solo
GL429887	2196188	2196588	MLERV1_1	17.9	-	54	475	solo
GL429887	3022295	3022739	MLERV1_1	12.9	-	1	475	solo
GL429888	3181525	3182000	MLERV1_1	8.5	+	1	475	solo
GL429900	2534502	2534920	MLERV1_1	20.9	-	54	475	solo
GL429905	2893051	2893481	MLERV1_1	17.7	+	54	475	solo
GL429928	637600	638014	MLERV1_1	17.7	-	54	475	solo
GL429929	2960135	2960559	MLERV1_1	17.5	-	54	475	solo
GL429931	1437750	1438141	MLERV1_1	18.4	-	54	475	solo
GL429934	834958	835331	MLERV1_1	16.7	+	84	475	solo
GL429938	2276801	2277216	MLERV1_1	18.5	+	54	475	solo
GL429942	1262758	1263204	MLERV1_1	18.6	+	1	475	solo
GL429944	135108	135541	MLERV1_1	17.1	-	54	475	solo
GL429952	713979	714411	MLERV1_1	15.2	+	54	475	solo
GL429960	1581575	1581982	MLERV1_1	16.1	-	54	475	solo
GL429961	1408527	1408954	MLERV1_1	19	-	54	475	solo
GL429979	936974	937402	MLERV1_1	17.8	-	54	475	solo
GL429987	1505498	1505912	MLERV1_1	17.4	+	54	475	solo
GL429998	861737	862153	MLERV1_1	18.3	-	54	475	solo
GL430011	710744	711172	MLERV1_1	17.6	+	54	475	solo
GL430016	338055	338443	MLERV1_1	11.1	-	54	475	solo
GL430022	736505	736927	MLERV1_1	17.4	+	54	475	solo
GL430028	530263	530688	MLERV1_1	15.2	+	54	475	solo
GL430032	436072	436494	MLERV1_1	16.4	-	54	475	solo
GL430054	60397	60841	MLERV1_1	4.5	+	1	475	solo
GL430055	1354827	1355261	MLERV1_1	17.5	+	54	475	solo
GL430057	1002337	1002755	MLERV1_1	18	-	54	475	solo
GL430060	464879	465225	MLERV1_1	12.7	-	71	475	solo
GL430064	1263940	1264359	MLERV1_1	18.6	+	54	475	solo
GL430066	222783	223199	MLERV1_1	18.5	-	54	475	solo
GL430068	1412555	1412995	MLERV1_1	6.6	+	1	475	solo
GL430072	1076313	1076708	MLERV1_1	10.9	+	54	475	solo
GL430073	755483	755924	MLERV1_1	22.3	-	54	475	solo
GL430073	1284620	1285041	MLERV1_1	17.1	+	54	475	solo
GL430103	930309	930724	MLERV1_1	18.5	+	54	475	solo
GL430132	900477	900905	MLERV1_1	21.4	+	54	475	solo
GL430154	179023	179342	MLERV1_1	17.2	-	54	475	solo
GL430169	868012	868435	MLERV1_1	22	+	54	475	solo
GL430179	268166	268574	MLERV1_1	21	-	71	475	solo
GL430181	13795	14219	MLERV1_1	21.7	-	54	475	solo
GL430181	877086	877509	MLERV1_1	21.6	+	54	475	solo
GL430189	107525	107935	MLERV1_1	16.3	-	71	475	solo
GL430189	183055	183483	MLERV1_1	18.7	-	54	475	solo
GL430189	523340	523788	MLERV1_1	20.5	+	54	475	solo
GL430211	23553	23989	MLERV1_1	21.1	-	54	475	solo
GL430242	257690	258106	MLERV1_1	18	-	54	475	solo
GL430249	14210	14630	MLERV1_1	21.9	+	54	475	solo
GL430293	554954	555354	MLERV1_1	19.4	-	54	475	solo
GL430310	505384	505804	MLERV1_1	21.1	+	54	475	solo
GL430310	509099	509531	MLERV1_1	17.1	-	54	475	solo
GL430361	286865	287269	MLERV1_1	20.3	-	73	474	solo
GL430365	457943	458366	MLERV1_1	20.7	+	54	475	solo
GL430404	62069	62512	MLERV1_1	17.9	-	54	475	solo
GL430421	62481	62900	MLERV1_1	19.9	+	54	475	solo
GL430465	19580	20006	MLERV1_1	17.8	-	54	475	solo
GL430580	143203	143628	MLERV1_1	9.4	+	54	475	solo
GL430618	152918	153326	MLERV1_1	20	+	71	475	solo
GL430625	5801	6247	MLERV1_1	19.3	+	54	475	solo
GL430681	70314	70736	MLERV1_1	19.4	-	54	475	solo
GL430749	45885	46314	MLERV1_1	17.8	-	54	475	solo
GL430759	6483	6886	MLERV1_1	21.1	-	73	475	solo
GL430759	105488	105905	MLERV1_1	21.1	-	55	475	solo
GL430801	123007	123448	MLERV1_1	4.3	-	1	475	solo
GL430843	66679	67116	MLERV1_1	24.2	-	1	475	solo
GL430867	22465	22879	MLERV1_1	11	+	54	475	solo
GL430893	29615	30091	MLERV1_1	21.2	+	1	475	solo
GL430941	19412	19841	MLERV1_1	18.4	-	54	475	solo
GL430941	44115	44557	MLERV1_1	6.5	-	1	475	solo
GL431002	3801	4223	MLERV1_1	20.9	-	55	475	solo
GL431002	16146	16566	MLERV1_1	22.4	+	54	471	solo
GL431002	55568	55985	MLERV1_1	14.3	+	57	475	solo
GL431002	56747	57163	MLERV1_1	13.7	+	56	475	solo
GL431193	41394	41819	MLERV1_1	18	+	54	475	solo
GL431232	3249	3571	MLERV1_1	13.5	-	135	475	solo
GL431237	32847	33278	MLERV1_1	18.4	+	54	475	solo
GL431309	2714	3130	MLERV1_1	16.2	-	54	475	solo
GL431333	26279	26669	MLERV1_1	14.4	+	54	473	solo
GL431359	23476	23909	MLERV1_1	17.1	+	54	475	solo
GL431394	44335	44755	MLERV1_1	18.6	-	54	475	solo
GL431456	31243	31671	MLERV1_1	21.6	-	54	475	solo
GL431547	15568	15964	MLERV1_1	12.4	+	54	475	solo
GL431911	23716	24145	MLERV1_1	21.3	-	54	475	solo
GL431950	9912	10342	MLERV1_1	17.9	-	54	475	solo
GL432074	7235	7661	MLERV1_1	16.9	-	56	475	solo
GL432920	476	916	MLERV1_1	6.1	+	1	475	solo
AAPE02065649	4682	5161	MLERV1_2	11	+	39	615	solo
AAPE02066764	5550	6072	MLERV1_2	16.8	-	69	615	solo
AAPE02066784	5788	6301	MLERV1_2	3.5	+	1	615	solo
AAPE02067825	7675	8114	MLERV1_2	17.7	+	85	615	solo
AAPE02070219	2120	2629	MLERV1_2	3.9	+	1	615	solo
GL429767	22385759	22386254	MLERV1_2	12	+	30	615	solo
GL429767	41855033	41855469	MLERV1_2	6	-	81	615	solo
GL429770	11991401	11991913	MLERV1_2	15.8	-	11	615	solo
GL429776	986007	986473	MLERV1_2	7.5	-	69	615	solo
GL429779	14366387	14366879	MLERV1_2	8.4	-	69	615	solo
GL429780	8349883	8350370	MLERV1_2	14.1	-	39	615	solo
GL429786	11056105	11056568	MLERV1_2	6.2	-	69	615	solo
GL429786	11639117	11639645	MLERV1_2	19.6	-	72	615	solo
GL429799	7160082	7160569	MLERV1_2	11.9	-	70	615	solo
GL429808	6851958	6852427	MLERV1_2	13.3	-	39	615	solo
GL429815	1305082	1305576	MLERV1_2	10.4	+	39	615	solo
GL429817	391261	391797	MLERV1_2	21	+	69	615	solo
GL429820	6188495	6189020	MLERV1_2	5.8	+	1	615	solo
GL429838	1971062	1971509	MLERV1_2	6.8	+	69	615	solo
GL429839	5101173	5101620	MLERV1_2	14.8	-	85	615	solo
GL429840	1988718	1989179	MLERV1_2	9.8	+	69	615	solo
GL429877	2193730	2194266	MLERV1_2	20.4	+	69	615	solo
GL429904	381001	381510	MLERV1_2	1.3	+	1	615	solo
GL429909	2450050	2450566	MLERV1_2	13	-	65	615	solo
GL429960	2143719	2144222	MLERV1_2	12.6	-	26	615	solo
GL429998	1710778	1711297	MLERV1_2	10.6	+	69	615	solo
GL430014	75358	75918	MLERV1_2	24.5	+	69	615	solo
GL430048	1132067	1132581	MLERV1_2	16.7	-	127	615	solo
GL430058	33145	33677	MLERV1_2	12.7	-	85	615	solo
GL430107	239397	239919	MLERV1_2	17	+	69	615	solo
GL430179	673237	673728	MLERV1_2	7.5	+	39	615	solo
GL430189	391158	391642	MLERV1_2	5.6	+	69	615	solo
GL430196	381198	381679	MLERV1_2	15.4	-	39	615	solo
GL430330	542104	542610	MLERV1_2	4.6	+	1	615	solo
GL430465	15555	16038	MLERV1_2	15.7	-	39	615	solo
GL430618	112787	113283	MLERV1_2	13.5	-	85	615	solo
GL430618	147824	148308	MLERV1_2	11.9	-	85	615	solo
GL430681	46108	46617	MLERV1_2	3.9	+	1	615	solo
GL430776	32939	33422	MLERV1_2	12.3	-	39	615	solo
GL430917	58975	59473	MLERV1_2	12.9	-	85	615	solo
GL431107	53104	53611	MLERV1_2	15.1	-	85	615	solo
GL431136	28695	29206	MLERV1_2	21.6	+	69	615	solo
GL431375	20008	20505	MLERV1_2	7.8	-	69	615	solo
GL431680	26400	26919	MLERV1_2	15.1	-	85	615	solo
GL432118	13064	13569	MLERV1_2	14.3	-	85	615	solo
GL432557	14359	14820	MLERV1_2	6.6	-	69	615	solo
AAPE02056973	60399	60793	MLERV1_3.1	12.1	-	1	444	solo
AAPE02058738	29868	30287	MLERV1_3.1	2.9	+	1	444	solo
AAPE02059472	23653	24008	MLERV1_3.1	16.1	+	5	444	solo
AAPE02059599	4921	5348	MLERV1_3.1	8.9	-	1	444	solo
AAPE02060528	23985	24489	MLERV1_3.1	5.9	+	1	444	solo
AAPE02061181	13906	14293	MLERV1_3.1	5.9	+	1	444	solo
AAPE02061493	24994	25367	MLERV1_3.1	17.1	+	5	444	solo
AAPE02061693	16607	16983	MLERV1_3.1	14	+	1	444	solo
AAPE02061771	13335	13687	MLERV1_3.1	11.6	-	5	444	solo
AAPE02061818	52	470	MLERV1_3.1	10.7	+	1	444	solo
AAPE02061858	23564	24002	MLERV1_3.1	7.6	-	1	444	solo
AAPE02062503	8664	9103	MLERV1_3.1	9.3	+	1	444	solo
AAPE02062577	12874	13296	MLERV1_3.1	8.1	+	1	444	solo
AAPE02063160	7199	7612	MLERV1_3.1	8	-	1	444	solo
AAPE02063453	7368	7721	MLERV1_3.1	15.4	-	1	443	solo
AAPE02063500	12102	12540	MLERV1_3.1	11.5	-	1	444	solo
AAPE02064092	3194	3584	MLERV1_3.1	5.9	+	1	444	solo
AAPE02064156	969	1385	MLERV1_3.1	11	+	1	444	solo
AAPE02064365	11529	11912	MLERV1_3.1	5.9	+	1	444	solo
AAPE02064378	3599	4038	MLERV1_3.1	15.1	-	1	444	solo
AAPE02064431	1766	2171	MLERV1_3.1	12.7	+	1	444	solo
AAPE02064529	9566	9989	MLERV1_3.1	7.3	-	1	444	solo
AAPE02064820	3231	3594	MLERV1_3.1	2.9	+	1	444	solo
AAPE02064827	7164	7496	MLERV1_3.1	13.6	-	12	444	solo
AAPE02065207	6793	7191	MLERV1_3.1	5.9	+	1	444	solo
AAPE02065207	8502	8927	MLERV1_3.1	11.1	-	1	444	solo
AAPE02065276	10211	10656	MLERV1_3.1	5.4	-	1	444	solo
AAPE02065301	3649	4062	MLERV1_3.1	15.2	+	1	444	solo
AAPE02065389	4464	4807	MLERV1_3.1	16.1	+	5	444	solo
AAPE02065565	9217	9599	MLERV1_3.1	18.2	-	1	444	solo
AAPE02065588	10146	10579	MLERV1_3.1	9.2	-	2	443	solo
AAPE02065669	1731	2149	MLERV1_3.1	12.9	-	1	444	solo
AAPE02065702	5461	5862	MLERV1_3.1	9.4	+	1	444	solo
AAPE02065774	8846	9296	MLERV1_3.1	8.8	+	1	444	solo
AAPE02065780	4672	5034	MLERV1_3.1	6.9	-	6	444	solo
AAPE02065918	8164	8577	MLERV1_3.1	6.5	-	1	444	solo
AAPE02065964	6613	7032	MLERV1_3.1	5.9	+	1	444	solo
AAPE02065965	797	1196	MLERV1_3.1	11.5	-	1	444	solo
AAPE02066086	5595	5988	MLERV1_3.1	11.2	+	1	444	solo
AAPE02066115	6084	6462	MLERV1_3.1	15.7	-	1	444	solo
AAPE02066133	9453	9827	MLERV1_3.1	19	-	1	444	solo
AAPE02066312	3531	3991	MLERV1_3.1	7.6	-	1	444	solo
AAPE02066370	5010	5438	MLERV1_3.1	11.8	+	1	444	solo
AAPE02066442	250	631	MLERV1_3.1	12	-	1	444	solo
AAPE02066498	7859	8202	MLERV1_3.1	16.1	+	5	444	solo
AAPE02066549	1057	1474	MLERV1_3.1	14.9	-	1	444	solo
AAPE02066607	217	647	MLERV1_3.1	5.9	+	1	444	solo
AAPE02066656	5118	5496	MLERV1_3.1	11.9	-	1	444	solo
AAPE02066797	6120	6503	MLERV1_3.1	13.9	-	1	444	solo
AAPE02066799	2815	3234	MLERV1_3.1	8.6	+	1	444	solo
AAPE02066820	6426	6845	MLERV1_3.1	5.9	+	1	444	solo
AAPE02066981	167	520	MLERV1_3.1	10.9	-	1	444	solo
AAPE02067074	4174	4537	MLERV1_3.1	11.9	-	1	444	solo
AAPE02067259	4482	4899	MLERV1_3.1	13.1	-	1	444	solo
AAPE02067274	4372	4797	MLERV1_3.1	6.8	-	1	444	solo
AAPE02067314	7380	7801	MLERV1_3.1	12.9	+	1	444	solo
AAPE02067458	537	965	MLERV1_3.1	11.8	+	1	444	solo
AAPE02067470	10	422	MLERV1_3.1	17.9	+	1	444	solo
AAPE02067529	5836	6286	MLERV1_3.1	5.9	+	1	444	solo
AAPE02067545	7790	8134	MLERV1_3.1	12.9	-	1	444	solo
AAPE02067569	4074	4493	MLERV1_3.1	5.9	+	1	444	solo
AAPE02067825	584	994	MLERV1_3.1	7.6	-	1	444	solo
AAPE02067890	1400	1819	MLERV1_3.1	5.9	+	1	444	solo
AAPE02067918	5048	5488	MLERV1_3.1	12.7	-	1	444	solo
AAPE02067977	2041	2460	MLERV1_3.1	13	-	1	444	solo
AAPE02068092	841	1236	MLERV1_3.1	10.5	+	1	444	solo
AAPE02068125	5319	5683	MLERV1_3.1	11.4	-	1	444	solo
AAPE02068162	4744	5132	MLERV1_3.1	5.9	+	1	444	solo
AAPE02068265	4330	4812	MLERV1_3.1	12.3	-	1	444	solo
AAPE02068660	248	671	MLERV1_3.1	10.8	-	1	444	solo
AAPE02068667	4978	5379	MLERV1_3.1	8.8	+	1	444	solo
AAPE02068805	2671	3069	MLERV1_3.1	8.8	+	1	444	solo
AAPE02068843	1209	1639	MLERV1_3.1	9.1	+	1	444	solo
AAPE02068961	4	367	MLERV1_3.1	9.6	+	59	444	solo
AAPE02069078	3763	4185	MLERV1_3.1	13.1	+	1	444	solo
AAPE02069160	4452	4934	MLERV1_3.1	11.8	-	1	444	solo
AAPE02069195	5776	6191	MLERV1_3.1	10.1	-	1	444	solo
AAPE02069235	2346	2740	MLERV1_3.1	12.2	-	1	444	solo
AAPE02069467	4993	5420	MLERV1_3.1	10.5	+	1	444	solo
AAPE02069637	5383	5725	MLERV1_3.1	15.4	-	5	444	solo
AAPE02069675	513	864	MLERV1_3.1	13.4	-	1	444	solo
AAPE02069731	3091	3510	MLERV1_3.1	5.9	+	1	444	solo
AAPE02069738	1192	1626	MLERV1_3.1	9	-	1	444	solo
AAPE02070209	5084	5503	MLERV1_3.1	5.9	+	1	444	solo
AAPE02070377	5397	5803	MLERV1_3.1	10.5	-	1	444	solo
AAPE02070393	6032	6376	MLERV1_3.1	13.2	-	10	444	solo
AAPE02070399	961	1366	MLERV1_3.1	13.9	+	6	444	solo
AAPE02070583	2811	3189	MLERV1_3.1	16.5	+	1	444	solo
AAPE02071300	2536	2945	MLERV1_3.1	9.8	+	1	444	solo
AAPE02071314	4395	4804	MLERV1_3.1	5.9	+	1	444	solo
AAPE02071387	1839	2243	MLERV1_3.1	5.9	+	1	444	solo
AAPE02071488	2831	3209	MLERV1_3.1	11.9	-	1	444	solo
AAPE02071543	5027	5414	MLERV1_3.1	5.9	+	1	444	solo
AAPE02071659	4175	4605	MLERV1_3.1	8.9	-	1	444	solo
AAPE02071834	4812	5151	MLERV1_3.1	15.2	+	5	444	solo
AAPE02071835	4743	5154	MLERV1_3.1	11.9	+	1	444	solo
AAPE02071907	3920	4327	MLERV1_3.1	5.9	-	1	444	solo
AAPE02072261	2519	2892	MLERV1_3.1	17.4	+	1	444	solo
AAPE02072614	4227	4581	MLERV1_3.1	12.6	-	5	444	solo
AAPE02072719	186	616	MLERV1_3.1	6.3	+	1	444	solo
GL429767	812390	812764	MLERV1_3.1	13.2	-	1	444	solo
GL429767	834396	834770	MLERV1_3.1	13.2	-	1	444	solo
GL429767	4686902	4687333	MLERV1_3.1	9.6	-	1	444	solo
GL429767	6229521	6229913	MLERV1_3.1	11.4	+	1	444	solo
GL429767	6268229	6268644	MLERV1_3.1	6.5	+	1	444	solo
GL429767	6487498	6487905	MLERV1_3.1	14.3	-	1	444	solo
GL429767	6488552	6488909	MLERV1_3.1	12.9	+	1	444	solo
GL429767	14413666	14414099	MLERV1_3.1	9.8	+	1	444	solo
GL429767	16528976	16529395	MLERV1_3.1	5.9	+	1	444	solo
GL429767	16540692	16541082	MLERV1_3.1	12.6	-	1	444	solo
GL429767	19009291	19009626	MLERV1_3.1	15.4	-	1	444	solo
GL429767	21621627	21622051	MLERV1_3.1	8.5	-	3	444	solo
GL429767	24248705	24249133	MLERV1_3.1	9.4	+	1	444	solo
GL429767	27303912	27304286	MLERV1_3.1	14.8	+	1	444	solo
GL429767	29330769	29331187	MLERV1_3.1	2.9	+	1	444	solo
GL429767	32299085	32299537	MLERV1_3.1	11.7	-	1	444	solo
GL429767	33782258	33782670	MLERV1_3.1	11.7	-	1	441	solo
GL429767	36654208	36654539	MLERV1_3.1	16	-	5	444	solo
GL429767	37107719	37108158	MLERV1_3.1	8.8	+	1	444	solo
GL429767	38415116	38415388	MLERV1_3.1	11.2	-	59	444	solo
GL429767	41171223	41171678	MLERV1_3.1	6.2	-	1	444	solo
GL429767	44786917	44787326	MLERV1_3.1	11.7	+	1	444	solo
GL429767	52362299	52362725	MLERV1_3.1	10.2	+	1	444	solo
GL429767	56051193	56051581	MLERV1_3.1	5.9	+	1	444	solo
GL429767	57877776	57878199	MLERV1_3.1	8.1	-	1	444	solo
GL429767	58975424	58975846	MLERV1_3.1	9.5	-	1	444	solo
GL429767	60209130	60209520	MLERV1_3.1	12.7	-	1	444	solo
GL429767	60232551	60232976	MLERV1_3.1	7.5	-	1	444	solo
GL429767	61728719	61729138	MLERV1_3.1	6.5	+	1	444	solo
GL429768	759866	760287	MLERV1_3.1	5.9	+	1	444	solo
GL429768	5921959	5922381	MLERV1_3.1	7.6	-	1	444	solo
GL429768	7787668	7788082	MLERV1_3.1	9	-	1	444	solo
GL429768	8536570	8536982	MLERV1_3.1	11.1	+	4	444	solo
GL429768	8978384	8978870	MLERV1_3.1	0	+	1	444	solo
GL429768	13148251	13148678	MLERV1_3.1	9.5	+	1	444	solo
GL429768	14426450	14426869	MLERV1_3.1	11.9	-	1	444	solo
GL429768	15596825	15597222	MLERV1_3.1	8	+	1	444	solo
GL429768	23176393	23176803	MLERV1_3.1	13.1	-	1	444	solo
GL429768	23225488	23225905	MLERV1_3.1	8.8	+	1	444	solo
GL429768	29525798	29526219	MLERV1_3.1	3	+	1	444	solo
GL429768	30266098	30266532	MLERV1_3.1	8.5	+	1	444	solo
GL429768	33687002	33687440	MLERV1_3.1	11	-	1	444	solo
GL429768	35091780	35092168	MLERV1_3.1	5.9	+	1	444	solo
GL429768	35267162	35267575	MLERV1_3.1	12.7	-	1	444	solo
GL429768	35942173	35942563	MLERV1_3.1	11.8	+	1	444	solo
GL429768	36307002	36307345	MLERV1_3.1	16.1	+	5	444	solo
GL429768	37381672	37382084	MLERV1_3.1	9	-	1	444	solo
GL429768	37896201	37896636	MLERV1_3.1	10.6	+	1	444	solo
GL429769	1013307	1013697	MLERV1_3.1	12.2	-	1	444	solo
GL429769	3474013	3474388	MLERV1_3.1	18.2	-	1	444	solo
GL429769	9681289	9681641	MLERV1_3.1	13.1	-	5	444	solo
GL429769	11242426	11242802	MLERV1_3.1	14.9	+	1	444	solo
GL429769	11527060	11527468	MLERV1_3.1	5.9	+	1	444	solo
GL429769	11727545	11727920	MLERV1_3.1	17.4	+	1	444	solo
GL429769	12172054	12172504	MLERV1_3.1	13	-	1	444	solo
GL429769	17404894	17405293	MLERV1_3.1	15.1	+	1	444	solo
GL429769	17598841	17599229	MLERV1_3.1	11.4	-	1	444	solo
GL429769	18852601	18853006	MLERV1_3.1	12.4	-	1	444	solo
GL429769	20165663	20166048	MLERV1_3.1	10.8	+	1	444	solo
GL429769	20338357	20338716	MLERV1_3.1	10.3	+	1	444	solo
GL429769	20927284	20927699	MLERV1_3.1	5.3	-	1	444	solo
GL429769	21351242	21351657	MLERV1_3.1	13.6	-	1	444	solo
GL429769	21731227	21731809	MLERV1_3.1	6.1	-	1	444	solo
GL429769	22746252	22746742	MLERV1_3.1	2.9	+	1	444	solo
GL429769	23646789	23647154	MLERV1_3.1	18.4	+	6	444	solo
GL429769	24832566	24833006	MLERV1_3.1	10.6	+	1	444	solo
GL429769	26598312	26598768	MLERV1_3.1	7.6	-	1	444	solo
GL429769	26787650	26788059	MLERV1_3.1	11.7	+	1	444	solo
GL429769	28974000	28974452	MLERV1_3.1	6.5	-	1	444	solo
GL429769	29734266	29734693	MLERV1_3.1	8.9	+	1	444	solo
GL429769	31453202	31453555	MLERV1_3.1	8.9	-	1	444	solo
GL429769	31773835	31774190	MLERV1_3.1	6.9	+	1	444	solo
GL429769	32576367	32576726	MLERV1_3.1	11.2	-	1	444	solo
GL429770	4453042	4453406	MLERV1_3.1	13.9	+	1	444	solo
GL429770	4517771	4518170	MLERV1_3.1	14	-	1	444	solo
GL429770	6313912	6314368	MLERV1_3.1	9.1	+	2	444	solo
GL429770	8683434	8683813	MLERV1_3.1	13.9	+	1	444	solo
GL429770	12870928	12871334	MLERV1_3.1	14	-	1	444	solo
GL429770	13645829	13646244	MLERV1_3.1	5.9	+	1	444	solo
GL429770	21447092	21447521	MLERV1_3.1	8.6	-	1	444	solo
GL429771	3807071	3807446	MLERV1_3.1	17.8	-	1	444	solo
GL429771	3808049	3808464	MLERV1_3.1	7.2	-	1	444	solo
GL429771	3977456	3977910	MLERV1_3.1	5.9	+	1	444	solo
GL429771	4109427	4109847	MLERV1_3.1	7.8	+	1	444	solo
GL429771	4181135	4181553	MLERV1_3.1	12	-	1	444	solo
GL429771	4521717	4522141	MLERV1_3.1	6.1	+	2	444	solo
GL429771	6268697	6269101	MLERV1_3.1	13.2	-	1	444	solo
GL429771	6579610	6580053	MLERV1_3.1	8.9	-	1	444	solo
GL429771	9790255	9790673	MLERV1_3.1	11.4	+	1	444	solo
GL429771	10530875	10531222	MLERV1_3.1	9.5	+	1	444	solo
GL429771	10625085	10625489	MLERV1_3.1	8.7	+	1	444	solo
GL429771	10674502	10674921	MLERV1_3.1	5.9	+	1	444	solo
GL429771	11139942	11140281	MLERV1_3.1	14.4	-	5	444	solo
GL429771	11659437	11659891	MLERV1_3.1	6.7	-	1	444	solo
GL429771	16462059	16462441	MLERV1_3.1	9.7	+	40	444	solo
GL429771	17792089	17792433	MLERV1_3.1	17.3	+	12	444	solo
GL429771	20240089	20240511	MLERV1_3.1	14	-	1	444	solo
GL429771	20308862	20309313	MLERV1_3.1	11.3	-	1	444	solo
GL429771	21217493	21217912	MLERV1_3.1	11.9	-	1	444	solo
GL429772	5344949	5345357	MLERV1_3.1	5.9	+	1	444	solo
GL429772	12407396	12407790	MLERV1_3.1	11.4	+	1	444	solo
GL429772	12419028	12419424	MLERV1_3.1	2.9	+	1	444	solo
GL429772	14120452	14120828	MLERV1_3.1	14	+	1	444	solo
GL429772	14297971	14298394	MLERV1_3.1	12.9	+	1	444	solo
GL429772	15595181	15595579	MLERV1_3.1	5.9	+	1	444	solo
GL429772	15827453	15827892	MLERV1_3.1	12.3	-	1	444	solo
GL429772	16132267	16132682	MLERV1_3.1	7.5	-	1	444	solo
GL429772	19778167	19778620	MLERV1_3.1	5.7	-	1	444	solo
GL429772	20940323	20940687	MLERV1_3.1	11.5	-	1	444	solo
GL429773	260243	260670	MLERV1_3.1	6.1	+	1	444	solo
GL429773	2307940	2308354	MLERV1_3.1	7	+	1	444	solo
GL429773	4278275	4278684	MLERV1_3.1	12.6	-	1	444	solo
GL429773	11739146	11739569	MLERV1_3.1	15	-	1	444	solo
GL429773	14641897	14642274	MLERV1_3.1	14.8	+	1	444	solo
GL429773	15987660	15988048	MLERV1_3.1	8.8	+	1	444	solo
GL429773	20425710	20426072	MLERV1_3.1	8.6	-	1	444	solo
GL429774	2198449	2198825	MLERV1_3.1	6.1	+	1	444	solo
GL429774	5782980	5783401	MLERV1_3.1	5.9	+	1	444	solo
GL429774	10409725	10410151	MLERV1_3.1	9.5	+	1	444	solo
GL429774	10785906	10786336	MLERV1_3.1	6.1	+	1	444	solo
GL429774	14025734	14026108	MLERV1_3.1	13.5	-	1	444	solo
GL429774	14047271	14047705	MLERV1_3.1	10.6	+	1	444	solo
GL429774	14685462	14685844	MLERV1_3.1	14	+	1	444	solo
GL429774	15066650	15067013	MLERV1_3.1	8.6	-	6	444	solo
GL429774	15200162	15200589	MLERV1_3.1	7.3	-	1	444	solo
GL429774	15318308	15318742	MLERV1_3.1	9.8	-	1	444	solo
GL429774	15821703	15822148	MLERV1_3.1	11.3	-	1	444	solo
GL429774	17424718	17425133	MLERV1_3.1	6.7	+	1	444	solo
GL429774	18173094	18173428	MLERV1_3.1	12.6	+	1	444	solo
GL429774	18620972	18621391	MLERV1_3.1	5.9	+	1	444	solo
GL429774	19096744	19097195	MLERV1_3.1	7	-	1	444	solo
GL429775	358747	359231	MLERV1_3.1	10.6	-	1	444	solo
GL429775	410941	411293	MLERV1_3.1	11.3	-	1	444	solo
GL429775	8091550	8091988	MLERV1_3.1	9.6	+	1	444	solo
GL429775	14245743	14246138	MLERV1_3.1	13.3	+	40	444	solo
GL429775	15470611	15470977	MLERV1_3.1	11.4	-	1	444	solo
GL429775	15471297	15471633	MLERV1_3.1	7.1	+	1	444	solo
GL429775	18546523	18546953	MLERV1_3.1	13.7	+	1	444	solo
GL429776	1030766	1031153	MLERV1_3.1	13.2	-	1	444	solo
GL429776	2367106	2367522	MLERV1_3.1	2.9	+	1	444	solo
GL429776	3498083	3498509	MLERV1_3.1	11.2	-	1	444	solo
GL429776	4549148	4549501	MLERV1_3.1	12.3	-	5	444	solo
GL429776	6523425	6523853	MLERV1_3.1	8.9	+	1	444	solo
GL429776	8192495	8192901	MLERV1_3.1	13.1	-	1	444	solo
GL429776	8610783	8611201	MLERV1_3.1	10.3	-	1	444	solo
GL429776	10203623	10204045	MLERV1_3.1	7.7	+	1	444	solo
GL429776	10267923	10268348	MLERV1_3.1	6.3	-	1	444	solo
GL429776	14772526	14772978	MLERV1_3.1	2.9	+	1	444	solo
GL429776	15208175	15208591	MLERV1_3.1	10.2	+	1	444	solo
GL429776	15349835	15350233	MLERV1_3.1	10.1	-	1	444	solo
GL429776	15849406	15849862	MLERV1_3.1	6.7	-	1	444	solo
GL429776	16333773	16334178	MLERV1_3.1	5.9	+	1	444	solo
GL429777	1742986	1743394	MLERV1_3.1	13.8	-	1	444	solo
GL429777	3171681	3172046	MLERV1_3.1	18.4	+	6	444	solo
GL429777	3512331	3512719	MLERV1_3.1	11.9	-	1	444	solo
GL429777	3579443	3579784	MLERV1_3.1	13.2	-	5	444	solo
GL429777	5693309	5693650	MLERV1_3.1	13.2	+	1	444	solo
GL429777	7733846	7734200	MLERV1_3.1	23.7	+	72	444	solo
GL429777	9021905	9022351	MLERV1_3.1	6.6	-	1	444	solo
GL429777	9189730	9190161	MLERV1_3.1	7	-	1	444	solo
GL429777	9903315	9903691	MLERV1_3.1	19.6	-	1	444	solo
GL429777	10797249	10797710	MLERV1_3.1	10.9	-	1	444	solo
GL429777	10952316	10952739	MLERV1_3.1	6.6	-	1	444	solo
GL429777	12656413	12656833	MLERV1_3.1	3	+	1	444	solo
GL429777	15564219	15564565	MLERV1_3.1	9.5	+	1	444	solo
GL429778	166135	166523	MLERV1_3.1	12.3	-	1	444	solo
GL429778	178100	178497	MLERV1_3.1	11.8	-	1	444	solo
GL429778	5271342	5271781	MLERV1_3.1	10.5	-	1	444	solo
GL429778	5302033	5302483	MLERV1_3.1	11.7	-	1	444	solo
GL429778	7040756	7041200	MLERV1_3.1	7.6	-	1	444	solo
GL429778	9268257	9268683	MLERV1_3.1	7.5	-	1	444	solo
GL429778	13241930	13242342	MLERV1_3.1	11.9	-	10	444	solo
GL429778	15298432	15298711	MLERV1_3.1	6.5	+	140	444	solo
GL429779	87173	87582	MLERV1_3.1	2.9	+	1	444	solo
GL429779	836701	837153	MLERV1_3.1	5.9	+	1	444	solo
GL429779	1253341	1253813	MLERV1_3.1	9.4	-	1	444	solo
GL429779	1579882	1580256	MLERV1_3.1	17.4	+	1	444	solo
GL429779	3276076	3276458	MLERV1_3.1	9.4	-	40	444	solo
GL429779	5857614	5858029	MLERV1_3.1	14	-	1	444	solo
GL429779	9161600	9162029	MLERV1_3.1	12	+	1	444	solo
GL429779	11073708	11074090	MLERV1_3.1	13.1	-	40	444	solo
GL429779	11106541	11106939	MLERV1_3.1	7.8	+	1	444	solo
GL429779	12857172	12857600	MLERV1_3.1	9.2	+	1	444	solo
GL429779	13632903	13633324	MLERV1_3.1	6.9	+	1	444	solo
GL429779	13873496	13873884	MLERV1_3.1	13.1	-	1	444	solo
GL429779	13934564	13935026	MLERV1_3.1	7.2	+	1	444	solo
GL429779	14648196	14648609	MLERV1_3.1	8.2	+	1	444	solo
GL429780	514007	514423	MLERV1_3.1	5.9	+	1	444	solo
GL429780	4025611	4026026	MLERV1_3.1	6.7	+	1	444	solo
GL429780	5604131	5604558	MLERV1_3.1	11.8	+	1	444	solo
GL429780	8450510	8450963	MLERV1_3.1	5.9	+	1	444	solo
GL429780	9144833	9145185	MLERV1_3.1	7.8	+	1	444	solo
GL429780	9543900	9544288	MLERV1_3.1	11.8	+	1	444	solo
GL429780	10435304	10435721	MLERV1_3.1	5.9	+	1	444	solo
GL429780	11485297	11485703	MLERV1_3.1	5.9	+	1	444	solo
GL429780	11486233	11486716	MLERV1_3.1	12.6	-	1	444	solo
GL429780	12297152	12297584	MLERV1_3.1	9.8	+	1	444	solo
GL429780	12309539	12309958	MLERV1_3.1	10.1	+	1	444	solo
GL429780	14154769	14155177	MLERV1_3.1	13.8	-	1	444	solo
GL429780	14594817	14595331	MLERV1_3.1	11.6	-	1	444	solo
GL429781	2757685	2758114	MLERV1_3.1	9.9	-	1	444	solo
GL429781	7980009	7980373	MLERV1_3.1	8.6	+	1	444	solo
GL429781	8160656	8161007	MLERV1_3.1	13	-	1	444	solo
GL429781	8326912	8327335	MLERV1_3.1	11.2	+	5	444	solo
GL429781	8351516	8351920	MLERV1_3.1	9.4	+	1	439	solo
GL429781	13188360	13188789	MLERV1_3.1	6.8	-	1	444	solo
GL429781	14701008	14701361	MLERV1_3.1	13.1	-	6	444	solo
GL429782	376921	377254	MLERV1_3.1	16	+	23	444	solo
GL429782	1684640	1685015	MLERV1_3.1	18.3	+	1	444	solo
GL429782	8086835	8087190	MLERV1_3.1	12.3	-	1	444	solo
GL429782	8700791	8701199	MLERV1_3.1	14.6	-	1	444	solo
GL429782	8748271	8748607	MLERV1_3.1	14.4	+	7	444	solo
GL429782	10314828	10315243	MLERV1_3.1	6.5	+	1	444	solo
GL429783	822336	822792	MLERV1_3.1	5.9	+	1	444	solo
GL429783	3467948	3468367	MLERV1_3.1	12.3	-	1	444	solo
GL429783	5409766	5410191	MLERV1_3.1	5.9	+	1	444	solo
GL429783	6506028	6506447	MLERV1_3.1	5.9	+	1	444	solo
GL429783	6508435	6508920	MLERV1_3.1	8.3	+	1	444	solo
GL429783	6519542	6519958	MLERV1_3.1	8.2	+	1	444	solo
GL429783	8046358	8046794	MLERV1_3.1	5.9	+	1	444	solo
GL429783	8047660	8048055	MLERV1_3.1	3.1	+	3	444	solo
GL429783	8654313	8654735	MLERV1_3.1	10.2	-	1	444	solo
GL429783	9134273	9134654	MLERV1_3.1	13.9	+	1	444	solo
GL429783	9142458	9142817	MLERV1_3.1	11.4	-	5	444	solo
GL429783	9729824	9730243	MLERV1_3.1	13	+	1	444	solo
GL429783	11701472	11701934	MLERV1_3.1	8.7	-	1	444	solo
GL429784	4316784	4317210	MLERV1_3.1	10.1	-	1	444	solo
GL429784	6730464	6730852	MLERV1_3.1	12.6	-	1	444	solo
GL429784	10202254	10202631	MLERV1_3.1	14.8	+	1	444	solo
GL429784	10815683	10816100	MLERV1_3.1	11.5	+	1	444	solo
GL429785	4687565	4687907	MLERV1_3.1	14.3	-	5	444	solo
GL429785	5017751	5018169	MLERV1_3.1	11.8	-	1	444	solo
GL429785	5213657	5214081	MLERV1_3.1	6.6	+	1	444	solo
GL429785	6516554	6516984	MLERV1_3.1	8.2	-	1	444	solo
GL429785	6645125	6645551	MLERV1_3.1	9.5	-	1	444	solo
GL429785	7267950	7268357	MLERV1_3.1	11.8	-	19	444	solo
GL429785	13761572	13761996	MLERV1_3.1	7.6	+	1	444	solo
GL429786	4501537	4501904	MLERV1_3.1	12.2	-	6	444	solo
GL429786	5203702	5204154	MLERV1_3.1	5.9	+	1	444	solo
GL429786	5220059	5220423	MLERV1_3.1	13.5	-	1	444	solo
GL429786	6381020	6381377	MLERV1_3.1	14.7	+	1	444	solo
GL429786	8102797	8103202	MLERV1_3.1	12.4	-	1	444	solo
GL429786	9030672	9031091	MLERV1_3.1	9.8	-	1	444	solo
GL429786	10737302	10737673	MLERV1_3.1	17.1	+	5	444	solo
GL429786	10797543	10797977	MLERV1_3.1	10	+	1	444	solo
GL429786	11618323	11618697	MLERV1_3.1	13.6	-	1	444	solo
GL429786	12139054	12139419	MLERV1_3.1	9.8	-	7	444	solo
GL429787	1241700	1242052	MLERV1_3.1	15.6	+	13	444	solo
GL429787	2756448	2756729	MLERV1_3.1	9.6	-	140	444	solo
GL429787	4933437	4933853	MLERV1_3.1	9.3	+	1	444	solo
GL429787	5890664	5890891	MLERV1_3.1	17.8	+	148	444	solo
GL429787	7616719	7617074	MLERV1_3.1	11.8	+	41	444	solo
GL429787	11253605	11254043	MLERV1_3.1	9	+	1	444	solo
GL429788	46366	46743	MLERV1_3.1	18.3	+	1	444	solo
GL429788	582910	583337	MLERV1_3.1	8.3	+	1	444	solo
GL429788	605395	605783	MLERV1_3.1	12.7	-	1	444	solo
GL429788	721248	721672	MLERV1_3.1	5.9	-	1	444	solo
GL429788	1547407	1547801	MLERV1_3.1	10.9	-	1	444	solo
GL429788	1575785	1576174	MLERV1_3.1	11	-	1	444	solo
GL429788	1674726	1675146	MLERV1_3.1	5.9	+	1	444	solo
GL429788	2401466	2401854	MLERV1_3.1	12.7	-	1	444	solo
GL429788	3321281	3321676	MLERV1_3.1	2.9	+	1	444	solo
GL429788	3955994	3956416	MLERV1_3.1	6.4	-	5	444	solo
GL429788	6078349	6078770	MLERV1_3.1	11.3	-	1	444	solo
GL429788	9275045	9275508	MLERV1_3.1	5.9	+	1	444	solo
GL429788	10416676	10417105	MLERV1_3.1	6.5	-	1	444	solo
GL429788	10437570	10437935	MLERV1_3.1	9.1	-	6	444	solo
GL429788	11701221	11701636	MLERV1_3.1	6.7	+	1	444	solo
GL429789	980910	981328	MLERV1_3.1	12.7	-	1	443	solo
GL429789	1236628	1237049	MLERV1_3.1	6.9	-	1	444	solo
GL429789	1509060	1509459	MLERV1_3.1	14.8	-	1	444	solo
GL429789	4126309	4126728	MLERV1_3.1	5.9	+	1	444	solo
GL429789	7159745	7160154	MLERV1_3.1	6.6	+	1	444	solo
GL429789	7586320	7586708	MLERV1_3.1	5.9	+	1	444	solo
GL429789	12112097	12112506	MLERV1_3.1	13	-	1	444	solo
GL429790	827600	827980	MLERV1_3.1	15.7	+	1	444	solo
GL429790	2711397	2711740	MLERV1_3.1	17.2	+	5	444	solo
GL429790	3800799	3801164	MLERV1_3.1	9.1	-	6	444	solo
GL429790	5986829	5987246	MLERV1_3.1	11.1	-	1	444	solo
GL429790	6233433	6233854	MLERV1_3.1	8.6	-	1	444	solo
GL429790	7978591	7979000	MLERV1_3.1	10.5	-	1	444	solo
GL429790	8002244	8002650	MLERV1_3.1	14.3	-	1	444	solo
GL429791	2226187	2226606	MLERV1_3.1	5.9	+	1	444	solo
GL429791	2292552	2292987	MLERV1_3.1	11.5	-	1	444	solo
GL429791	3464952	3465334	MLERV1_3.1	11.5	-	40	444	solo
GL429791	3943736	3944159	MLERV1_3.1	10.3	+	1	444	solo
GL429791	4752831	4753189	MLERV1_3.1	15.5	+	1	444	solo
GL429791	5542954	5543380	MLERV1_3.1	7.3	-	1	444	solo
GL429791	6193377	6193781	MLERV1_3.1	5.9	+	1	444	solo
GL429791	6821002	6821402	MLERV1_3.1	5.9	+	1	444	solo
GL429791	9796350	9796768	MLERV1_3.1	9.4	-	1	444	solo
GL429791	10480574	10480840	MLERV1_3.1	6.5	+	89	444	solo
GL429791	10676277	10676671	MLERV1_3.1	6.3	-	1	444	solo
GL429791	10982700	10983130	MLERV1_3.1	7.3	-	1	444	solo
GL429792	625026	625380	MLERV1_3.1	9.5	+	1	444	solo
GL429792	1469453	1469830	MLERV1_3.1	12.2	-	1	444	solo
GL429792	1772770	1773227	MLERV1_3.1	9.3	-	1	444	solo
GL429792	2352185	2352666	MLERV1_3.1	9.2	-	1	444	solo
GL429792	2381637	2382001	MLERV1_3.1	11.1	-	1	444	solo
GL429792	5475500	5475925	MLERV1_3.1	6.8	-	1	444	solo
GL429792	6813684	6814111	MLERV1_3.1	10.9	+	1	444	solo
GL429792	7960932	7961375	MLERV1_3.1	0	+	1	444	solo
GL429793	504532	504954	MLERV1_3.1	11.4	+	1	444	solo
GL429793	1223266	1223675	MLERV1_3.1	10.2	+	1	444	solo
GL429793	8568563	8568989	MLERV1_3.1	8.8	-	1	444	solo
GL429794	909179	909553	MLERV1_3.1	17.4	+	1	444	solo
GL429794	6734756	6735149	MLERV1_3.1	11.5	+	1	444	solo
GL429794	7730042	7730448	MLERV1_3.1	14.3	-	1	444	solo
GL429794	10274553	10274981	MLERV1_3.1	4.7	-	1	444	solo
GL429795	276863	277278	MLERV1_3.1	11.3	-	1	444	solo
GL429795	8797697	8798091	MLERV1_3.1	10.6	+	1	444	solo
GL429796	555041	555465	MLERV1_3.1	6.7	-	1	444	solo
GL429796	4047698	4048107	MLERV1_3.1	2.9	+	1	444	solo
GL429796	4552778	4553159	MLERV1_3.1	13.9	+	1	444	solo
GL429796	5158824	5159173	MLERV1_3.1	10.8	-	1	444	solo
GL429796	5241305	5241731	MLERV1_3.1	8.2	-	1	444	solo
GL429796	5251185	5251577	MLERV1_3.1	12.2	-	1	444	solo
GL429796	5747077	5747466	MLERV1_3.1	12.4	+	1	444	solo
GL429796	6558540	6558914	MLERV1_3.1	20.7	+	5	444	solo
GL429796	8698261	8698684	MLERV1_3.1	5.7	+	1	444	solo
GL429796	8711695	8712083	MLERV1_3.1	12.3	-	1	444	solo
GL429796	9567826	9568214	MLERV1_3.1	12.1	+	40	444	solo
GL429797	2861150	2861575	MLERV1_3.1	8.8	-	1	444	solo
GL429797	5258115	5258452	MLERV1_3.1	14.8	+	22	444	solo
GL429797	5274932	5275346	MLERV1_3.1	12.2	-	1	441	solo
GL429797	5342289	5342620	MLERV1_3.1	15	+	5	444	solo
GL429797	6117380	6117724	MLERV1_3.1	14.8	+	1	444	solo
GL429797	6657411	6657827	MLERV1_3.1	9.2	+	1	444	solo
GL429797	7124429	7124854	MLERV1_3.1	8.5	+	1	444	solo
GL429797	7126341	7126762	MLERV1_3.1	10.4	-	1	444	solo
GL429797	7518803	7519222	MLERV1_3.1	5.9	+	1	444	solo
GL429798	4957098	4957453	MLERV1_3.1	14.3	-	1	444	solo
GL429798	5756904	5757303	MLERV1_3.1	8.8	+	1	444	solo
GL429798	6979196	6979647	MLERV1_3.1	8.2	-	1	443	solo
GL429799	508178	508618	MLERV1_3.1	9.2	+	1	444	solo
GL429799	6460189	6460568	MLERV1_3.1	13.8	-	1	444	solo
GL429799	9218867	9219240	MLERV1_3.1	18	+	5	444	solo
GL429799	9288799	9289154	MLERV1_3.1	7.8	+	1	444	solo
GL429799	9326874	9327291	MLERV1_3.1	9.6	+	1	444	solo
GL429799	9712440	9712853	MLERV1_3.1	12.4	+	1	444	solo
GL429800	382880	383323	MLERV1_3.1	5.9	+	1	444	solo
GL429800	459356	459787	MLERV1_3.1	8.2	-	1	444	solo
GL429800	1538643	1539053	MLERV1_3.1	12.1	-	1	444	solo
GL429800	1593312	1593723	MLERV1_3.1	10.7	-	1	444	solo
GL429800	5932196	5932584	MLERV1_3.1	12.7	-	1	444	solo
GL429800	6074753	6075170	MLERV1_3.1	10.2	+	23	444	solo
GL429800	8187843	8188195	MLERV1_3.1	7.8	+	1	444	solo
GL429800	8244957	8245411	MLERV1_3.1	6.7	-	1	444	solo
GL429800	8872997	8873350	MLERV1_3.1	16.1	+	5	444	solo
GL429800	8898366	8898784	MLERV1_3.1	11.1	+	1	444	solo
GL429800	9076840	9077262	MLERV1_3.1	9.5	-	1	444	solo
GL429801	801237	801662	MLERV1_3.1	5.6	+	1	444	solo
GL429801	951287	951695	MLERV1_3.1	5.9	+	1	444	solo
GL429801	3485314	3485733	MLERV1_3.1	5.9	+	1	444	solo
GL429801	3938985	3939411	MLERV1_3.1	8.5	-	1	444	solo
GL429801	4878074	4878497	MLERV1_3.1	11.3	-	1	444	solo
GL429801	5481021	5481382	MLERV1_3.1	15.3	+	5	444	solo
GL429801	6684049	6684412	MLERV1_3.1	10.9	-	1	444	solo
GL429801	7541559	7541906	MLERV1_3.1	9.5	+	1	444	solo
GL429801	7983825	7984213	MLERV1_3.1	5.9	+	1	444	solo
GL429801	9064742	9065180	MLERV1_3.1	7.8	+	1	444	solo
GL429802	3296004	3296428	MLERV1_3.1	6.6	-	1	444	solo
GL429802	6114042	6114415	MLERV1_3.1	17.4	+	1	444	solo
GL429802	7176441	7176782	MLERV1_3.1	10.6	-	1	444	solo
GL429803	4037674	4038102	MLERV1_3.1	9.9	-	1	444	solo
GL429803	4350297	4350649	MLERV1_3.1	8.6	+	1	444	solo
GL429803	7011893	7012303	MLERV1_3.1	10.5	-	1	444	solo
GL429803	7172662	7173119	MLERV1_3.1	8.6	-	1	444	solo
GL429803	8326883	8327271	MLERV1_3.1	5.9	+	1	444	solo
GL429804	2328924	2329362	MLERV1_3.1	7.3	+	1	444	solo
GL429804	2660857	2661242	MLERV1_3.1	13.8	-	40	444	solo
GL429804	7296154	7296532	MLERV1_3.1	14.8	+	1	444	solo
GL429804	7446726	7447088	MLERV1_3.1	15.7	+	1	444	solo
GL429805	234427	234723	MLERV1_3.1	8.5	-	125	444	solo
GL429805	801871	802276	MLERV1_3.1	12.9	-	1	444	solo
GL429805	1082938	1083364	MLERV1_3.1	11.2	-	1	444	solo
GL429805	1357135	1357542	MLERV1_3.1	12.6	-	1	444	solo
GL429805	1514680	1515059	MLERV1_3.1	16.1	-	1	444	solo
GL429805	1698681	1699048	MLERV1_3.1	14.7	-	1	444	solo
GL429805	4053734	4054073	MLERV1_3.1	15.2	+	5	444	solo
GL429805	4367326	4367704	MLERV1_3.1	14.8	+	1	444	solo
GL429805	5349921	5350327	MLERV1_3.1	6.9	+	1	444	solo
GL429805	7734783	7735139	MLERV1_3.1	14.7	+	1	444	solo
GL429806	1093496	1093872	MLERV1_3.1	14	+	1	444	solo
GL429806	1594142	1594561	MLERV1_3.1	9.3	-	1	444	solo
GL429806	5070851	5071339	MLERV1_3.1	5.9	+	1	444	solo
GL429806	6576810	6577250	MLERV1_3.1	5.9	+	1	444	solo
GL429806	7248609	7248999	MLERV1_3.1	12.6	-	1	444	solo
GL429807	5638036	5638375	MLERV1_3.1	13.6	-	5	444	solo
GL429807	7236056	7236479	MLERV1_3.1	11.6	-	1	444	solo
GL429807	7961925	7962358	MLERV1_3.1	11.1	+	1	444	solo
GL429807	8148886	8149276	MLERV1_3.1	11.9	-	1	444	solo
GL429808	4643376	4643802	MLERV1_3.1	8.9	-	1	444	solo
GL429808	4960182	4960613	MLERV1_3.1	8.7	-	1	444	solo
GL429808	5444394	5444838	MLERV1_3.1	5.9	+	1	444	solo
GL429808	6152875	6153307	MLERV1_3.1	9.1	+	1	444	solo
GL429808	7451674	7452130	MLERV1_3.1	2.9	+	1	444	solo
GL429809	4837967	4838344	MLERV1_3.1	17.4	+	1	444	solo
GL429809	7103216	7103605	MLERV1_3.1	12.2	-	1	444	solo
GL429809	7637684	7638097	MLERV1_3.1	6.3	-	1	444	solo
GL429810	4648509	4648942	MLERV1_3.1	9.4	+	1	444	solo
GL429810	4736181	4736631	MLERV1_3.1	2.9	+	1	444	solo
GL429810	5093402	5093841	MLERV1_3.1	13	-	1	444	solo
GL429810	5567603	5568026	MLERV1_3.1	10.3	+	1	444	solo
GL429811	2888012	2888467	MLERV1_3.1	5.3	-	1	444	solo
GL429813	241559	241917	MLERV1_3.1	12.1	+	1	444	solo
GL429813	1651519	1651905	MLERV1_3.1	13.6	-	1	444	solo
GL429813	7375544	7376025	MLERV1_3.1	12.2	-	1	444	solo
GL429814	2448156	2448575	MLERV1_3.1	5.9	+	1	444	solo
GL429814	2560876	2561251	MLERV1_3.1	15.9	+	3	444	solo
GL429814	4124157	4124553	MLERV1_3.1	8.4	-	1	444	solo
GL429814	6019163	6019566	MLERV1_3.1	7.5	-	1	444	solo
GL429815	1680121	1680509	MLERV1_3.1	5.9	+	1	444	solo
GL429815	4776285	4776682	MLERV1_3.1	12.1	-	1	444	solo
GL429815	5662223	5662656	MLERV1_3.1	11.3	+	1	444	solo
GL429815	6380024	6380442	MLERV1_3.1	7.9	-	1	444	solo
GL429816	1995748	1996147	MLERV1_3.1	12.5	-	1	444	solo
GL429816	3648109	3648486	MLERV1_3.1	19.3	-	1	444	solo
GL429817	733705	734111	MLERV1_3.1	5.9	+	1	444	solo
GL429817	2011001	2011389	MLERV1_3.1	11.9	-	1	444	solo
GL429817	3094387	3094815	MLERV1_3.1	13.6	-	1	444	solo
GL429817	3396723	3397176	MLERV1_3.1	8.8	+	1	444	solo
GL429817	3556028	3556457	MLERV1_3.1	11.5	-	1	444	solo
GL429817	4255885	4256259	MLERV1_3.1	13.4	-	5	444	solo
GL429817	5050002	5050394	MLERV1_3.1	13.4	-	1	444	solo
GL429817	6099166	6099574	MLERV1_3.1	8.8	+	1	444	solo
GL429818	696199	696614	MLERV1_3.1	14.3	+	1	444	solo
GL429818	5120349	5120757	MLERV1_3.1	2.9	+	1	444	solo
GL429819	3375500	3375888	MLERV1_3.1	6.1	+	1	444	solo
GL429820	5280708	5281163	MLERV1_3.1	10.8	-	1	444	solo
GL429820	5320280	5320705	MLERV1_3.1	12.9	+	1	444	solo
GL429820	6348319	6348686	MLERV1_3.1	12.4	-	1	444	solo
GL429820	6392645	6393032	MLERV1_3.1	7	+	5	444	solo
GL429820	6881975	6882427	MLERV1_3.1	2.9	+	1	444	solo
GL429821	767255	767675	MLERV1_3.1	12.9	-	1	444	solo
GL429821	857268	857700	MLERV1_3.1	14.2	-	1	444	solo
GL429821	3677894	3678313	MLERV1_3.1	11.3	-	1	444	solo
GL429822	4451434	4451824	MLERV1_3.1	12.2	-	1	444	solo
GL429822	5896529	5896942	MLERV1_3.1	6.3	-	1	444	solo
GL429823	279827	280199	MLERV1_3.1	18.2	-	1	444	solo
GL429823	828156	828577	MLERV1_3.1	5.9	+	1	444	solo
GL429823	2931802	2932178	MLERV1_3.1	13.9	+	1	444	solo
GL429823	4527811	4528176	MLERV1_3.1	8.6	+	1	444	solo
GL429823	6720570	6720990	MLERV1_3.1	7	+	1	444	solo
GL429824	1228591	1229000	MLERV1_3.1	10.6	+	1	444	solo
GL429824	2552159	2552553	MLERV1_3.1	15.9	+	1	444	solo
GL429824	5361471	5361833	MLERV1_3.1	7.1	-	6	444	solo
GL429824	6800847	6801224	MLERV1_3.1	15.7	+	1	444	solo
GL429825	761089	761453	MLERV1_3.1	10.3	+	1	444	solo
GL429825	3411828	3412203	MLERV1_3.1	18.2	-	1	444	solo
GL429825	5426876	5427296	MLERV1_3.1	11.7	+	1	444	solo
GL429826	5156034	5156443	MLERV1_3.1	9.3	+	1	444	solo
GL429826	5422930	5423350	MLERV1_3.1	9.8	+	1	444	solo
GL429827	641687	642120	MLERV1_3.1	14	-	1	444	solo
GL429827	6470939	6471356	MLERV1_3.1	10.4	-	1	444	solo
GL429828	234286	234704	MLERV1_3.1	12.5	+	1	444	solo
GL429828	1350560	1350979	MLERV1_3.1	11.9	-	1	444	solo
GL429829	1628956	1629294	MLERV1_3.1	14.1	-	5	444	solo
GL429829	5522712	5523086	MLERV1_3.1	14.9	-	5	444	solo
GL429830	1393422	1393838	MLERV1_3.1	8.4	-	1	444	solo
GL429830	3114548	3114901	MLERV1_3.1	16.1	+	5	444	solo
GL429831	734778	735234	MLERV1_3.1	6.7	-	1	444	solo
GL429831	1919807	1920262	MLERV1_3.1	8.8	+	1	444	solo
GL429831	2946654	2947075	MLERV1_3.1	12.7	-	1	444	solo
GL429831	5566086	5566511	MLERV1_3.1	8.8	-	1	444	solo
GL429831	5898221	5898640	MLERV1_3.1	11.9	+	1	444	solo
GL429832	1353581	1353959	MLERV1_3.1	17.7	-	1	444	solo
GL429832	2733723	2734173	MLERV1_3.1	13.5	-	1	444	solo
GL429833	156724	157142	MLERV1_3.1	11.7	-	1	444	solo
GL429833	1273313	1273664	MLERV1_3.1	8.6	+	1	444	solo
GL429834	423186	423542	MLERV1_3.1	8.3	-	15	444	solo
GL429834	864344	864703	MLERV1_3.1	12.1	+	1	444	solo
GL429834	1579154	1579570	MLERV1_3.1	12.6	-	1	444	solo
GL429834	2096080	2096474	MLERV1_3.1	11.3	-	1	444	solo
GL429834	4730891	4731307	MLERV1_3.1	13.2	-	1	444	solo
GL429835	1118095	1118514	MLERV1_3.1	9.4	-	1	444	solo
GL429835	1241426	1241839	MLERV1_3.1	8.9	+	1	444	solo
GL429835	3363887	3364312	MLERV1_3.1	9.4	+	1	444	solo
GL429837	34657	35034	MLERV1_3.1	16.5	+	1	444	solo
GL429837	1709775	1710185	MLERV1_3.1	6.1	-	1	444	solo
GL429837	3791407	3791770	MLERV1_3.1	16	-	1	444	solo
GL429837	4028910	4029353	MLERV1_3.1	9.6	-	1	444	solo
GL429838	1640639	1641035	MLERV1_3.1	8.8	+	1	444	solo
GL429838	2391701	2392121	MLERV1_3.1	10.5	-	1	444	solo
GL429838	2585783	2586238	MLERV1_3.1	8.8	+	1	444	solo
GL429838	2983139	2983503	MLERV1_3.1	14.8	+	1	444	solo
GL429838	4711841	4712343	MLERV1_3.1	14.6	-	1	444	solo
GL429839	1485403	1485756	MLERV1_3.1	9.5	+	1	444	solo
GL429839	5098002	5098281	MLERV1_3.1	6.8	+	140	444	solo
GL429840	2418286	2418696	MLERV1_3.1	9.3	-	1	444	solo
GL429840	3179179	3179595	MLERV1_3.1	10.1	+	1	444	solo
GL429840	4007559	4007990	MLERV1_3.1	8	+	1	444	solo
GL429840	4040422	4040752	MLERV1_3.1	17.2	+	5	444	solo
GL429840	4457060	4457416	MLERV1_3.1	15.2	+	79	444	solo
GL429841	440276	440594	MLERV1_3.1	13.8	+	1	444	solo
GL429841	3055128	3055488	MLERV1_3.1	6.9	+	1	444	solo
GL429841	4252722	4253079	MLERV1_3.1	13.1	-	1	444	solo
GL429841	4435523	4435936	MLERV1_3.1	8	+	1	444	solo
GL429841	4600144	4600523	MLERV1_3.1	13.3	+	24	444	solo
GL429841	4762371	4762724	MLERV1_3.1	8.6	+	1	443	solo
GL429842	351024	351495	MLERV1_3.1	14.2	-	1	444	solo
GL429842	2745960	2746389	MLERV1_3.1	9.4	+	1	444	solo
GL429842	4876758	4877116	MLERV1_3.1	12.9	+	1	444	solo
GL429843	319532	319959	MLERV1_3.1	7.6	+	1	444	solo
GL429843	1530989	1531404	MLERV1_3.1	8	-	1	444	solo
GL429843	2377036	2377492	MLERV1_3.1	11.8	+	1	444	solo
GL429843	2529547	2529905	MLERV1_3.1	13.9	+	1	444	solo
GL429843	4129582	4129932	MLERV1_3.1	11.4	-	1	444	solo
GL429843	4177943	4178361	MLERV1_3.1	8.5	+	1	444	solo
GL429844	1202164	1202466	MLERV1_3.1	8.6	-	126	444	solo
GL429844	2918931	2919340	MLERV1_3.1	10.3	+	1	444	solo
GL429845	225085	225457	MLERV1_3.1	19.1	+	1	444	solo
GL429845	2818000	2818417	MLERV1_3.1	10.6	-	1	444	solo
GL429845	3168860	3169304	MLERV1_3.1	5.9	+	1	444	solo
GL429845	4563805	4564260	MLERV1_3.1	11.2	-	1	444	solo
GL429846	57357	57813	MLERV1_3.1	5.9	+	1	444	solo
GL429846	1194248	1194636	MLERV1_3.1	2.9	+	1	444	solo
GL429847	3169	3612	MLERV1_3.1	2.9	+	1	444	solo
GL429847	715927	716351	MLERV1_3.1	5.9	+	1	444	solo
GL429847	922587	923009	MLERV1_3.1	2.9	+	1	444	solo
GL429847	2826462	2826882	MLERV1_3.1	12.6	-	1	444	solo
GL429848	352685	353114	MLERV1_3.1	10.1	+	1	444	solo
GL429848	2330044	2330453	MLERV1_3.1	6.7	+	1	444	solo
GL429848	4060474	4060829	MLERV1_3.1	9.5	-	1	444	solo
GL429848	4424803	4425244	MLERV1_3.1	10.8	-	1	444	solo
GL429848	4426430	4426739	MLERV1_3.1	11.7	-	118	444	solo
GL429849	1823864	1824279	MLERV1_3.1	10.6	+	1	444	solo
GL429849	2039823	2040163	MLERV1_3.1	11.1	-	16	444	solo
GL429850	5090	5528	MLERV1_3.1	10.6	-	1	444	solo
GL429850	1410806	1411081	MLERV1_3.1	5.8	+	123	444	solo
GL429850	4272534	4272913	MLERV1_3.1	14.5	-	1	444	solo
GL429852	404789	405213	MLERV1_3.1	9.4	-	1	443	solo
GL429852	4566850	4567267	MLERV1_3.1	5.3	-	1	444	solo
GL429853	178346	178765	MLERV1_3.1	2.9	+	1	444	solo
GL429854	1016226	1016681	MLERV1_3.1	8.5	-	1	444	solo
GL429854	1328688	1329111	MLERV1_3.1	9.7	-	1	444	solo
GL429854	3620985	3621439	MLERV1_3.1	9.8	-	1	444	solo
GL429855	628482	628856	MLERV1_3.1	17	-	1	444	solo
GL429855	2760735	2761098	MLERV1_3.1	13.7	-	2	444	solo
GL429856	2206169	2206534	MLERV1_3.1	18.9	+	5	444	solo
GL429857	3698181	3698611	MLERV1_3.1	9.1	+	1	444	solo
GL429858	1522182	1522559	MLERV1_3.1	17.4	+	1	444	solo
GL429858	3404007	3404401	MLERV1_3.1	10.8	+	1	444	solo
GL429858	4272150	4272488	MLERV1_3.1	13.3	-	5	444	solo
GL429859	1729528	1729953	MLERV1_3.1	10.2	+	1	444	solo
GL429859	3424419	3424776	MLERV1_3.1	13.1	-	1	444	solo
GL429860	1008982	1009370	MLERV1_3.1	5.9	+	1	444	solo
GL429860	1823102	1823479	MLERV1_3.1	14.8	+	1	444	solo
GL429860	2541495	2541844	MLERV1_3.1	16.4	+	1	444	solo
GL429861	1737123	1737572	MLERV1_3.1	11.5	-	1	444	solo
GL429861	1739335	1739700	MLERV1_3.1	10.5	-	1	444	solo
GL429862	318850	319305	MLERV1_3.1	11.8	+	1	444	solo
GL429862	3835805	3836171	MLERV1_3.1	16.5	+	1	444	solo
GL429863	1967479	1967888	MLERV1_3.1	5.9	+	1	444	solo
GL429863	2189465	2189828	MLERV1_3.1	15.1	-	1	444	solo
GL429863	2919717	2920115	MLERV1_3.1	15.2	-	1	444	solo
GL429864	1144685	1145187	MLERV1_3.1	5.9	+	1	444	solo
GL429864	1482861	1483290	MLERV1_3.1	16.6	+	1	444	solo
GL429866	370961	371315	MLERV1_3.1	11	-	1	444	solo
GL429866	1978373	1978782	MLERV1_3.1	5.9	+	1	444	solo
GL429866	2441286	2441640	MLERV1_3.1	8.6	+	1	444	solo
GL429868	350345	350770	MLERV1_3.1	6.3	-	1	444	solo
GL429868	2229773	2230057	MLERV1_3.1	9.6	-	136	444	solo
GL429869	2719121	2719539	MLERV1_3.1	11	-	1	444	solo
GL429869	2810931	2811325	MLERV1_3.1	11.1	+	1	444	solo
GL429869	4080842	4081267	MLERV1_3.1	8	-	1	444	solo
GL429871	353368	353786	MLERV1_3.1	5.5	+	1	444	solo
GL429871	548057	548379	MLERV1_3.1	11.2	-	1	444	solo
GL429871	1715394	1715850	MLERV1_3.1	5.9	+	1	444	solo
GL429872	483671	484061	MLERV1_3.1	11.7	-	1	444	solo
GL429872	580243	580662	MLERV1_3.1	9.8	-	1	444	solo
GL429872	599707	600144	MLERV1_3.1	9.2	-	1	444	solo
GL429872	868788	869196	MLERV1_3.1	13.4	-	1	444	solo
GL429872	1274697	1275106	MLERV1_3.1	13.7	-	1	444	solo
GL429872	1755953	1756368	MLERV1_3.1	5.9	+	1	444	solo
GL429873	3020158	3020550	MLERV1_3.1	2.9	+	1	442	solo
GL429873	3359432	3359822	MLERV1_3.1	13.4	-	1	444	solo
GL429873	4197954	4198385	MLERV1_3.1	10.1	+	1	444	solo
GL429874	1845588	1846022	MLERV1_3.1	9	+	1	444	solo
GL429874	3514546	3514918	MLERV1_3.1	21	+	1	444	solo
GL429875	884168	884471	MLERV1_3.1	5.9	+	121	444	solo
GL429875	3542753	3543147	MLERV1_3.1	11.9	-	1	444	solo
GL429877	2198623	2199063	MLERV1_3.1	7.1	-	13	444	solo
GL429877	3005384	3005695	MLERV1_3.1	19.7	+	59	444	solo
GL429877	3277691	3278034	MLERV1_3.1	16.1	+	5	444	solo
GL429878	952231	952648	MLERV1_3.1	14.7	-	1	444	solo
GL429878	1020531	1020927	MLERV1_3.1	13.6	-	1	444	solo
GL429878	1022600	1023007	MLERV1_3.1	5.9	+	1	444	solo
GL429878	2366691	2367103	MLERV1_3.1	9.5	+	1	444	solo
GL429878	4034712	4035086	MLERV1_3.1	13.4	-	5	444	solo
GL429879	3495390	3495846	MLERV1_3.1	14.9	-	1	444	solo
GL429880	735560	735984	MLERV1_3.1	9	+	1	444	solo
GL429881	882824	883241	MLERV1_3.1	12.2	+	1	444	solo
GL429881	3211650	3212052	MLERV1_3.1	3.8	-	1	444	solo
GL429882	2065360	2065759	MLERV1_3.1	10.3	+	1	444	solo
GL429882	3129526	3129906	MLERV1_3.1	14.2	-	1	444	solo
GL429883	478782	479207	MLERV1_3.1	9.7	-	1	444	solo
GL429883	1120997	1121307	MLERV1_3.1	13.5	-	59	444	solo
GL429883	2713260	2713714	MLERV1_3.1	8.1	-	1	444	solo
GL429883	2784677	2785084	MLERV1_3.1	10.1	+	1	443	solo
GL429883	2935605	2936025	MLERV1_3.1	9.1	-	1	444	solo
GL429884	574327	574702	MLERV1_3.1	17.4	+	1	444	solo
GL429885	601239	601634	MLERV1_3.1	7.3	-	1	444	solo
GL429885	1362144	1362572	MLERV1_3.1	12.5	+	1	444	solo
GL429885	2595055	2595459	MLERV1_3.1	8.8	+	1	444	solo
GL429886	1626411	1626878	MLERV1_3.1	8.8	+	1	444	solo
GL429886	2675683	2676196	MLERV1_3.1	2.9	+	1	444	solo
GL429887	115078	115534	MLERV1_3.1	6.2	-	1	444	solo
GL429887	3162925	3163312	MLERV1_3.1	12.5	+	40	444	solo
GL429888	1034643	1035009	MLERV1_3.1	12.2	+	1	444	solo
GL429888	2651933	2652311	MLERV1_3.1	11.4	-	1	444	solo
GL429889	772650	773079	MLERV1_3.1	8.7	-	1	444	solo
GL429889	2668760	2669114	MLERV1_3.1	11	-	5	444	solo
GL429889	3098361	3098788	MLERV1_3.1	6.6	+	1	444	solo
GL429889	3454579	3454999	MLERV1_3.1	7.2	-	1	444	solo
GL429891	1318919	1319355	MLERV1_3.1	9.5	+	1	444	solo
GL429892	1833396	1833772	MLERV1_3.1	13.5	-	1	444	solo
GL429893	228709	229105	MLERV1_3.1	15.7	-	4	444	solo
GL429893	2982187	2982606	MLERV1_3.1	11.9	-	1	444	solo
GL429894	1752173	1752551	MLERV1_3.1	18.2	-	1	444	solo
GL429894	2551212	2551623	MLERV1_3.1	14.6	-	1	444	solo
GL429895	813259	813712	MLERV1_3.1	10.3	-	1	444	solo
GL429895	860564	860991	MLERV1_3.1	9.8	-	1	444	solo
GL429895	3658361	3658780	MLERV1_3.1	10.6	+	1	444	solo
GL429896	1267583	1267971	MLERV1_3.1	5.9	+	1	444	solo
GL429896	2188954	2189393	MLERV1_3.1	8.8	+	1	444	solo
GL429897	3203495	3203919	MLERV1_3.1	9.2	-	1	444	solo
GL429898	1239927	1240346	MLERV1_3.1	11.7	-	1	444	solo
GL429899	1410169	1410543	MLERV1_3.1	18.6	-	1	444	solo
GL429899	3392772	3393172	MLERV1_3.1	8.8	+	1	444	solo
GL429900	473808	474162	MLERV1_3.1	13.8	+	1	444	solo
GL429900	562404	562823	MLERV1_3.1	13.4	-	1	444	solo
GL429901	761281	761659	MLERV1_3.1	11.1	-	41	444	solo
GL429901	1893598	1893952	MLERV1_3.1	11.3	-	1	444	solo
GL429902	2866093	2866521	MLERV1_3.1	12.7	-	1	444	solo
GL429903	1470451	1470869	MLERV1_3.1	8.2	-	1	444	solo
GL429903	1515286	1515705	MLERV1_3.1	6.9	+	1	444	solo
GL429903	2480847	2481186	MLERV1_3.1	12.7	-	5	444	solo
GL429904	2504855	2505278	MLERV1_3.1	8.5	-	1	444	solo
GL429904	3431372	3431799	MLERV1_3.1	7.1	-	1	444	solo
GL429905	966638	967012	MLERV1_3.1	20.2	-	1	444	solo
GL429905	1979741	1980171	MLERV1_3.1	10.1	+	1	444	solo
GL429905	2411492	2411863	MLERV1_3.1	13.9	+	1	444	solo
GL429905	2440792	2441165	MLERV1_3.1	13.9	+	1	444	solo
GL429905	3549407	3549819	MLERV1_3.1	6.8	-	1	444	solo
GL429906	1754113	1754527	MLERV1_3.1	10.4	+	1	444	solo
GL429906	1950332	1950737	MLERV1_3.1	5.9	+	1	444	solo
GL429906	3148678	3149075	MLERV1_3.1	2.9	+	1	444	solo
GL429907	55815	56218	MLERV1_3.1	7.9	+	1	444	solo
GL429907	888545	888964	MLERV1_3.1	14.7	-	1	444	solo
GL429907	1319324	1319729	MLERV1_3.1	13.1	+	1	444	solo
GL429907	2391400	2391813	MLERV1_3.1	6.5	-	1	444	solo
GL429907	3534260	3534648	MLERV1_3.1	11.9	-	1	444	solo
GL429908	3097380	3097719	MLERV1_3.1	16.2	+	5	444	solo
GL429909	542090	542497	MLERV1_3.1	13.8	-	3	444	solo
GL429909	3542655	3543085	MLERV1_3.1	8.4	+	1	444	solo
GL429911	258174	258581	MLERV1_3.1	6.4	+	1	444	solo
GL429912	2687760	2688137	MLERV1_3.1	17.4	+	1	444	solo
GL429912	3108379	3108801	MLERV1_3.1	13.2	-	1	444	solo
GL429913	1818854	1819310	MLERV1_3.1	11.8	+	1	444	solo
GL429914	1411529	1411935	MLERV1_3.1	5.9	+	1	444	solo
GL429914	2628432	2628889	MLERV1_3.1	2.9	+	1	444	solo
GL429915	627314	627704	MLERV1_3.1	5.9	+	1	444	solo
GL429915	3036712	3037142	MLERV1_3.1	6.3	+	1	444	solo
GL429916	1456686	1457100	MLERV1_3.1	7	-	1	444	solo
GL429916	2069419	2069844	MLERV1_3.1	7.3	+	1	444	solo
GL429917	2133906	2134344	MLERV1_3.1	9.2	+	1	444	solo
GL429919	939034	939460	MLERV1_3.1	5.6	-	1	444	solo
GL429920	1590286	1590705	MLERV1_3.1	11.9	-	1	444	solo
GL429920	2352498	2352913	MLERV1_3.1	7.2	+	1	444	solo
GL429921	1197285	1197707	MLERV1_3.1	9.6	+	1	444	solo
GL429921	2318914	2319341	MLERV1_3.1	8.6	+	1	444	solo
GL429922	626046	626471	MLERV1_3.1	10.6	-	1	444	solo
GL429923	1508238	1508660	MLERV1_3.1	6.2	-	1	444	solo
GL429923	1635859	1636210	MLERV1_3.1	17	+	5	442	solo
GL429923	1722426	1722854	MLERV1_3.1	8.4	+	1	443	solo
GL429924	857059	857478	MLERV1_3.1	10.8	-	1	444	solo
GL429924	1845422	1845844	MLERV1_3.1	14.5	-	1	444	solo
GL429925	1047725	1048089	MLERV1_3.1	16	-	1	444	solo
GL429925	2807054	2807442	MLERV1_3.1	11.5	-	1	444	solo
GL429926	898393	898807	MLERV1_3.1	13	-	1	444	solo
GL429926	1052942	1053303	MLERV1_3.1	10.3	+	1	444	solo
GL429926	2289900	2290236	MLERV1_3.1	17.1	+	5	444	solo
GL429926	2404285	2404705	MLERV1_3.1	9.3	-	1	443	solo
GL429926	2522169	2522547	MLERV1_3.1	15.7	+	1	444	solo
GL429926	2719591	2720010	MLERV1_3.1	2.9	+	1	444	solo
GL429926	2724989	2725382	MLERV1_3.1	10.2	-	1	444	solo
GL429926	2792247	2792599	MLERV1_3.1	18.1	+	7	444	solo
GL429927	1549767	1550203	MLERV1_3.1	7.8	+	1	444	solo
GL429928	1261170	1261616	MLERV1_3.1	11.2	-	1	444	solo
GL429929	1977326	1977725	MLERV1_3.1	13.6	-	1	444	solo
GL429930	370580	370995	MLERV1_3.1	10.6	-	1	444	solo
GL429930	1586936	1587295	MLERV1_3.1	14.7	+	1	444	solo
GL429932	1489844	1490258	MLERV1_3.1	11.7	-	1	444	solo
GL429932	1687379	1687798	MLERV1_3.1	5.1	-	1	444	solo
GL429934	284422	284840	MLERV1_3.1	10.1	+	1	444	solo
GL429935	8413	8813	MLERV1_3.1	8.8	+	1	444	solo
GL429936	2728651	2729025	MLERV1_3.1	18.2	-	1	444	solo
GL429939	1325266	1325677	MLERV1_3.1	5.9	+	1	444	solo
GL429939	1525823	1526256	MLERV1_3.1	9	+	1	444	solo
GL429941	928645	929010	MLERV1_3.1	13.2	+	68	444	solo
GL429941	2245672	2246098	MLERV1_3.1	7.5	-	1	444	solo
GL429941	2469407	2469822	MLERV1_3.1	6.5	+	1	444	solo
GL429942	969855	970228	MLERV1_3.1	15.3	-	1	444	solo
GL429942	1042999	1043364	MLERV1_3.1	13.1	+	1	444	solo
GL429942	1082409	1082785	MLERV1_3.1	19.2	-	1	444	solo
GL429942	1131754	1132127	MLERV1_3.1	17.4	+	1	444	solo
GL429943	1049507	1049916	MLERV1_3.1	5.9	+	1	444	solo
GL429943	1059099	1059513	MLERV1_3.1	7.7	+	1	444	solo
GL429943	1062650	1063068	MLERV1_3.1	11.1	-	1	444	solo
GL429943	1088706	1089096	MLERV1_3.1	2.9	+	1	444	solo
GL429943	1102182	1102600	MLERV1_3.1	6.7	+	5	444	solo
GL429944	20742	21113	MLERV1_3.1	17.1	+	5	444	solo
GL429945	2192037	2192496	MLERV1_3.1	5.9	+	1	444	solo
GL429945	2360258	2360708	MLERV1_3.1	8.8	+	1	444	solo
GL429945	2662224	2662637	MLERV1_3.1	9.6	-	1	444	solo
GL429946	2127750	2128113	MLERV1_3.1	9.5	+	1	444	solo
GL429946	2323400	2323823	MLERV1_3.1	6.7	-	1	444	solo
GL429949	2075365	2075777	MLERV1_3.1	8.4	-	1	444	solo
GL429950	123021	123380	MLERV1_3.1	8.6	+	1	444	solo
GL429950	1046764	1047190	MLERV1_3.1	7.3	+	1	444	solo
GL429950	1901235	1901578	MLERV1_3.1	15.2	+	5	444	solo
GL429950	2128386	2128743	MLERV1_3.1	13.8	+	1	444	solo
GL429951	13502	13908	MLERV1_3.1	5.9	+	1	444	solo
GL429951	14321	14711	MLERV1_3.1	5.9	+	1	444	solo
GL429951	160714	160992	MLERV1_3.1	7.2	+	140	444	solo
GL429951	2492871	2493235	MLERV1_3.1	11.5	-	1	444	solo
GL429952	310141	310525	MLERV1_3.1	13.8	-	5	444	solo
GL429952	1080406	1080845	MLERV1_3.1	10.6	+	1	444	solo
GL429952	1487416	1487841	MLERV1_3.1	5.9	+	1	444	solo
GL429952	1548238	1548603	MLERV1_3.1	13.9	+	1	444	solo
GL429952	2359824	2360249	MLERV1_3.1	5.2	+	1	444	solo
GL429952	2392124	2392553	MLERV1_3.1	9.2	+	1	444	solo
GL429954	1089392	1089767	MLERV1_3.1	18.3	-	1	444	solo
GL429956	395557	395889	MLERV1_3.1	13.2	+	98	444	solo
GL429956	1831224	1831579	MLERV1_3.1	10.3	+	1	444	solo
GL429956	2368028	2368449	MLERV1_3.1	9.2	-	1	444	solo
GL429957	712893	713247	MLERV1_3.1	7.8	+	1	444	solo
GL429957	2148422	2148797	MLERV1_3.1	17.8	-	1	444	solo
GL429959	863184	863636	MLERV1_3.1	5.9	+	1	444	solo
GL429959	2160766	2161168	MLERV1_3.1	6.2	-	1	444	solo
GL429960	108711	109088	MLERV1_3.1	12.7	-	1	444	solo
GL429960	503700	504131	MLERV1_3.1	7.2	+	1	444	solo
GL429960	835051	835477	MLERV1_3.1	7.5	+	1	444	solo
GL429960	913589	913922	MLERV1_3.1	9.2	-	1	444	solo
GL429960	1614044	1614403	MLERV1_3.1	8.6	+	1	444	solo
GL429960	1637373	1637792	MLERV1_3.1	12.3	+	3	444	solo
GL429963	232542	232971	MLERV1_3.1	2.9	+	1	444	solo
GL429963	2347535	2347956	MLERV1_3.1	12.7	+	1	444	solo
GL429963	2361380	2361801	MLERV1_3.1	12.4	-	1	444	solo
GL429965	1854730	1855135	MLERV1_3.1	11.6	-	1	444	solo
GL429967	800438	800853	MLERV1_3.1	5.3	-	1	444	solo
GL429968	802481	802869	MLERV1_3.1	2.9	+	1	444	solo
GL429968	1904647	1905125	MLERV1_3.1	12	-	1	444	solo
GL429969	1180677	1181099	MLERV1_3.1	11.1	+	1	444	solo
GL429972	1400038	1400457	MLERV1_3.1	12.2	-	1	444	solo
GL429972	1726077	1726502	MLERV1_3.1	7.6	-	1	444	solo
GL429972	1824207	1824626	MLERV1_3.1	5.9	+	1	444	solo
GL429974	1787212	1787567	MLERV1_3.1	7.9	+	1	444	solo
GL429975	1808508	1808908	MLERV1_3.1	6.2	+	1	444	solo
GL429976	1456012	1456444	MLERV1_3.1	8.7	-	1	444	solo
GL429976	1916363	1916729	MLERV1_3.1	12.5	-	1	444	solo
GL429977	19910	20277	MLERV1_3.1	12.2	+	1	444	solo
GL429977	234158	234576	MLERV1_3.1	10.1	-	1	444	solo
GL429977	1246435	1246867	MLERV1_3.1	10.8	-	1	444	solo
GL429979	757309	757703	MLERV1_3.1	11.6	-	1	444	solo
GL429980	1039261	1039695	MLERV1_3.1	14	-	1	444	solo
GL429980	1042062	1042414	MLERV1_3.1	6.9	+	1	444	solo
GL429981	692759	693126	MLERV1_3.1	17.4	+	1	444	solo
GL429981	1428715	1429124	MLERV1_3.1	10.8	-	1	444	solo
GL429981	1580208	1580572	MLERV1_3.1	6.8	+	1	444	solo
GL429984	25015	25440	MLERV1_3.1	8.3	-	1	444	solo
GL429984	2127376	2127832	MLERV1_3.1	6.7	-	1	444	solo
GL429984	2174090	2174481	MLERV1_3.1	12	-	1	442	solo
GL429986	602901	603317	MLERV1_3.1	10.4	+	1	444	solo
GL429986	817774	818189	MLERV1_3.1	6.7	-	1	444	solo
GL429986	1040021	1040397	MLERV1_3.1	13.9	-	1	444	solo
GL429986	2036501	2036868	MLERV1_3.1	14.8	+	1	444	solo
GL429987	205281	205688	MLERV1_3.1	8.8	+	1	444	solo
GL429987	205988	206392	MLERV1_3.1	5.9	+	1	444	solo
GL429988	1592632	1593058	MLERV1_3.1	5.9	+	1	444	solo
GL429989	164583	165023	MLERV1_3.1	11.4	-	1	444	solo
GL429989	585250	585640	MLERV1_3.1	5.9	+	1	444	solo
GL429989	762939	763375	MLERV1_3.1	9.5	-	1	444	solo
GL429992	115412	115835	MLERV1_3.1	7.3	+	1	444	solo
GL429992	593942	594297	MLERV1_3.1	9.5	+	1	444	solo
GL429994	1174746	1175151	MLERV1_3.1	6.2	+	3	444	solo
GL429994	1213052	1213471	MLERV1_3.1	8.8	+	1	444	solo
GL429994	1739241	1739694	MLERV1_3.1	12.5	-	1	444	solo
GL429995	232586	232939	MLERV1_3.1	11.6	-	5	444	solo
GL429998	356947	357428	MLERV1_3.1	12.5	-	1	444	solo
GL429998	1908669	1909104	MLERV1_3.1	6.8	+	1	444	solo
GL430000	518497	518922	MLERV1_3.1	7.8	+	1	444	solo
GL430000	569762	570171	MLERV1_3.1	11.3	-	1	444	solo
GL430000	886455	886796	MLERV1_3.1	17.6	-	5	444	solo
GL430000	1718556	1718853	MLERV1_3.1	6.5	+	74	444	solo
GL430000	1897960	1898335	MLERV1_3.1	17.4	+	1	444	solo
GL430001	128661	129073	MLERV1_3.1	7	+	1	444	solo
GL430003	1947644	1948068	MLERV1_3.1	9.2	+	3	444	solo
GL430004	292453	292862	MLERV1_3.1	5.9	+	1	444	solo
GL430004	309338	309676	MLERV1_3.1	15.2	+	5	444	solo
GL430004	1592156	1592590	MLERV1_3.1	10.5	+	1	444	solo
GL430004	1733014	1733361	MLERV1_3.1	13	-	84	444	solo
GL430004	1837414	1837839	MLERV1_3.1	8.8	+	1	444	solo
GL430005	318170	318594	MLERV1_3.1	9.1	+	1	444	solo
GL430005	1629104	1629459	MLERV1_3.1	4.8	-	1	444	solo
GL430011	196784	197213	MLERV1_3.1	6.8	-	1	444	solo
GL430011	700773	701211	MLERV1_3.1	9	+	1	444	solo
GL430015	969079	969492	MLERV1_3.1	8	+	1	444	solo
GL430015	1077509	1077918	MLERV1_3.1	2.9	+	1	444	solo
GL430015	1674846	1675214	MLERV1_3.1	10.3	+	1	444	solo
GL430020	1100430	1100854	MLERV1_3.1	9.2	+	1	444	solo
GL430020	1373373	1373817	MLERV1_3.1	9.8	+	1	444	solo
GL430021	1291803	1292258	MLERV1_3.1	5.9	+	1	444	solo
GL430021	1681085	1681539	MLERV1_3.1	5.9	+	1	444	solo
GL430023	941381	941851	MLERV1_3.1	12.9	-	1	444	solo
GL430023	1145948	1146368	MLERV1_3.1	6.9	+	5	444	solo
GL430024	558894	559303	MLERV1_3.1	5.9	+	1	444	solo
GL430024	1680143	1680521	MLERV1_3.1	13.7	-	1	444	solo
GL430025	31592	32011	MLERV1_3.1	10.3	+	1	444	solo
GL430025	328239	328664	MLERV1_3.1	17.3	-	1	444	solo
GL430028	1768527	1768906	MLERV1_3.1	13.5	-	1	444	solo
GL430029	773642	774008	MLERV1_3.1	15.7	+	1	444	solo
GL430031	824264	824646	MLERV1_3.1	10.2	-	40	444	solo
GL430031	1709639	1710064	MLERV1_3.1	9.7	-	1	444	solo
GL430031	1711764	1712185	MLERV1_3.1	12.2	-	1	444	solo
GL430033	695387	695751	MLERV1_3.1	9.5	+	1	444	solo
GL430033	1536080	1536435	MLERV1_3.1	12.2	-	5	444	solo
GL430034	1049857	1050210	MLERV1_3.1	8.7	+	1	444	solo
GL430034	1224007	1224433	MLERV1_3.1	11.9	+	1	444	solo
GL430034	1428390	1428803	MLERV1_3.1	9.4	-	1	444	solo
GL430035	1479211	1479633	MLERV1_3.1	9.9	-	1	444	solo
GL430037	631470	631840	MLERV1_3.1	9.1	-	1	444	solo
GL430038	446843	447209	MLERV1_3.1	8.6	+	1	444	solo
GL430038	784737	785114	MLERV1_3.1	11.9	-	40	444	solo
GL430038	1043939	1044343	MLERV1_3.1	5.9	+	1	444	solo
GL430039	370150	370535	MLERV1_3.1	8.8	+	1	444	solo
GL430039	815260	815632	MLERV1_3.1	13	-	5	444	solo
GL430039	881549	881914	MLERV1_3.1	18.9	+	6	444	solo
GL430041	885836	886220	MLERV1_3.1	13.9	+	1	444	solo
GL430045	1539656	1540095	MLERV1_3.1	10.6	+	1	444	solo
GL430047	41969	42419	MLERV1_3.1	11.4	-	1	444	solo
GL430050	1275648	1276026	MLERV1_3.1	13.9	+	1	444	solo
GL430050	1605924	1606348	MLERV1_3.1	10.3	-	1	444	solo
GL430051	1425478	1425932	MLERV1_3.1	11.8	+	1	444	solo
GL430051	1453037	1453397	MLERV1_3.1	10.7	-	1	444	solo
GL430054	1347335	1347689	MLERV1_3.1	10.9	-	1	444	solo
GL430055	625263	625664	MLERV1_3.1	11	+	1	444	solo
GL430055	1404790	1405155	MLERV1_3.1	5.6	-	6	444	solo
GL430056	634639	635112	MLERV1_3.1	13	-	1	444	solo
GL430056	736206	736572	MLERV1_3.1	6.3	-	6	444	solo
GL430056	879770	880184	MLERV1_3.1	6.3	+	1	443	solo
GL430057	896939	897294	MLERV1_3.1	11.6	-	1	444	solo
GL430060	1209097	1209514	MLERV1_3.1	8.8	+	1	444	solo
GL430060	1351842	1352277	MLERV1_3.1	10.8	-	1	444	solo
GL430063	1190966	1191379	MLERV1_3.1	5.8	+	1	444	solo
GL430066	680010	680468	MLERV1_3.1	9.8	-	1	444	solo
GL430066	1258568	1258987	MLERV1_3.1	5.9	+	1	444	solo
GL430066	1404760	1405179	MLERV1_3.1	15.6	-	1	444	solo
GL430067	176421	176832	MLERV1_3.1	7.7	+	1	444	solo
GL430067	178720	179077	MLERV1_3.1	6.9	+	1	444	solo
GL430068	18963	19359	MLERV1_3.1	13.6	-	1	444	solo
GL430069	1164244	1164680	MLERV1_3.1	7.7	-	1	444	solo
GL430073	228141	228547	MLERV1_3.1	16.2	-	1	444	solo
GL430073	905061	905481	MLERV1_3.1	12.4	+	1	444	solo
GL430075	173563	174021	MLERV1_3.1	6.5	-	1	444	solo
GL430075	771972	772396	MLERV1_3.1	6.4	-	1	444	solo
GL430075	1024035	1024460	MLERV1_3.1	9.5	-	2	444	solo
GL430076	127424	127805	MLERV1_3.1	9.2	+	40	444	solo
GL430076	162361	162774	MLERV1_3.1	7.7	+	1	444	solo
GL430087	590445	590849	MLERV1_3.1	5.9	+	1	444	solo
GL430087	1228200	1228617	MLERV1_3.1	10.1	+	1	444	solo
GL430088	1149116	1149473	MLERV1_3.1	11.9	-	1	444	solo
GL430090	1099895	1100312	MLERV1_3.1	11.5	-	1	444	solo
GL430093	72850	73229	MLERV1_3.1	13.9	+	1	444	solo
GL430093	402504	402908	MLERV1_3.1	14.9	-	1	444	solo
GL430093	1089184	1089555	MLERV1_3.1	16.5	+	1	444	solo
GL430094	1232807	1233234	MLERV1_3.1	2.9	+	1	444	solo
GL430098	402950	403365	MLERV1_3.1	14.5	-	1	444	solo
GL430099	867376	867770	MLERV1_3.1	16.3	+	1	444	solo
GL430102	40514	40933	MLERV1_3.1	12	-	1	444	solo
GL430102	134435	134863	MLERV1_3.1	8.2	+	1	444	solo
GL430102	255115	255530	MLERV1_3.1	6.5	+	1	444	solo
GL430102	558269	558694	MLERV1_3.1	5.2	+	1	444	solo
GL430102	1144302	1144713	MLERV1_3.1	12.9	-	1	444	solo
GL430103	682793	683145	MLERV1_3.1	11.6	-	6	444	solo
GL430104	1140717	1141139	MLERV1_3.1	7.1	-	1	444	solo
GL430107	436754	437163	MLERV1_3.1	13	-	1	444	solo
GL430107	616512	616921	MLERV1_3.1	13.8	-	1	444	solo
GL430108	559109	559533	MLERV1_3.1	6.6	+	1	444	solo
GL430111	111847	112273	MLERV1_3.1	10.1	-	1	444	solo
GL430111	374846	375255	MLERV1_3.1	13.7	+	1	444	solo
GL430111	378777	379129	MLERV1_3.1	11	-	1	444	solo
GL430111	692473	692888	MLERV1_3.1	7.2	-	1	444	solo
GL430111	799854	800281	MLERV1_3.1	9.7	-	1	444	solo
GL430112	876386	876795	MLERV1_3.1	13	+	1	444	solo
GL430115	228140	228504	MLERV1_3.1	8.4	-	6	444	solo
GL430117	110735	111157	MLERV1_3.1	6.2	-	1	444	solo
GL430118	10280	10700	MLERV1_3.1	11	-	1	444	solo
GL430118	237506	237935	MLERV1_3.1	7.7	+	1	444	solo
GL430118	864952	865291	MLERV1_3.1	15.2	+	5	444	solo
GL430119	46457	46872	MLERV1_3.1	10.4	+	1	444	solo
GL430122	928911	929329	MLERV1_3.1	12.7	-	1	444	solo
GL430123	32593	33061	MLERV1_3.1	13.5	-	1	444	solo
GL430123	658506	658922	MLERV1_3.1	2.9	+	1	444	solo
GL430126	1154191	1154538	MLERV1_3.1	8.6	+	1	444	solo
GL430128	92148	92600	MLERV1_3.1	8.7	-	1	444	solo
GL430128	432265	432693	MLERV1_3.1	12.2	+	1	444	solo
GL430128	580294	580671	MLERV1_3.1	13.9	+	1	444	solo
GL430129	163371	163792	MLERV1_3.1	7.9	+	1	444	solo
GL430129	1040798	1041176	MLERV1_3.1	14.2	-	1	444	solo
GL430130	53703	54121	MLERV1_3.1	5.9	+	1	444	solo
GL430130	521509	521872	MLERV1_3.1	14.8	+	1	444	solo
GL430131	659407	659820	MLERV1_3.1	7.3	+	1	435	solo
GL430131	1040798	1041248	MLERV1_3.1	11.8	-	1	444	solo
GL430132	647741	648060	MLERV1_3.1	14.6	+	109	444	solo
GL430134	588468	588824	MLERV1_3.1	12.4	+	67	444	solo
GL430135	130906	131316	MLERV1_3.1	6.3	+	1	444	solo
GL430138	297422	297843	MLERV1_3.1	10.2	-	1	444	solo
GL430138	460656	461046	MLERV1_3.1	13	-	1	444	solo
GL430141	505730	506152	MLERV1_3.1	9.7	+	1	444	solo
GL430146	7487	7878	MLERV1_3.1	14.6	-	1	444	solo
GL430146	988699	989073	MLERV1_3.1	13.3	-	1	444	solo
GL430147	362049	362477	MLERV1_3.1	12.8	-	1	442	solo
GL430147	965492	965979	MLERV1_3.1	2.9	+	1	444	solo
GL430149	770421	770857	MLERV1_3.1	7.8	-	1	443	solo
GL430152	361245	361689	MLERV1_3.1	11	+	1	444	solo
GL430152	803186	803657	MLERV1_3.1	14.6	-	1	444	solo
GL430153	457428	457833	MLERV1_3.1	16.8	-	1	444	solo
GL430156	456846	457264	MLERV1_3.1	7.2	+	1	444	solo
GL430158	77157	77585	MLERV1_3.1	10.5	-	1	444	solo
GL430160	41431	41859	MLERV1_3.1	12.9	+	1	444	solo
GL430160	940176	940531	MLERV1_3.1	13.2	-	1	444	solo
GL430164	889101	889475	MLERV1_3.1	15.7	+	1	444	solo
GL430165	4618	5043	MLERV1_3.1	7.8	+	1	444	solo
GL430165	301932	302296	MLERV1_3.1	9.5	+	1	444	solo
GL430168	164573	164926	MLERV1_3.1	17	+	5	444	solo
GL430169	651825	652162	MLERV1_3.1	15.7	+	21	444	solo
GL430170	122622	123001	MLERV1_3.1	11.1	-	1	444	solo
GL430170	409140	409562	MLERV1_3.1	8.1	+	1	444	solo
GL430179	435910	436335	MLERV1_3.1	8	-	1	444	solo
GL430179	635119	635540	MLERV1_3.1	11.4	-	1	444	solo
GL430179	763762	764244	MLERV1_3.1	5.9	+	1	444	solo
GL430179	834594	835015	MLERV1_3.1	10.7	+	1	444	solo
GL430181	229337	229726	MLERV1_3.1	11.3	-	1	444	solo
GL430181	543100	543516	MLERV1_3.1	10.6	-	1	444	solo
GL430181	611290	611720	MLERV1_3.1	5.9	+	1	444	solo
GL430182	29120	29485	MLERV1_3.1	7.7	-	6	444	solo
GL430184	309764	310181	MLERV1_3.1	11.2	+	1	441	solo
GL430191	277841	278269	MLERV1_3.1	2.9	+	1	444	solo
GL430193	23522	23953	MLERV1_3.1	8.9	+	1	444	solo
GL430193	357233	357639	MLERV1_3.1	10.9	-	1	444	solo
GL430193	761264	761684	MLERV1_3.1	7.4	-	1	444	solo
GL430197	37174	37578	MLERV1_3.1	15.8	-	1	444	solo
GL430198	257212	257490	MLERV1_3.1	6.8	-	140	444	solo
GL430198	360315	360737	MLERV1_3.1	10.7	-	1	444	solo
GL430200	35527	35889	MLERV1_3.1	7.8	-	1	444	solo
GL430200	39415	39826	MLERV1_3.1	11.7	+	1	444	solo
GL430202	555408	555814	MLERV1_3.1	5.9	+	1	444	solo
GL430203	28737	29016	MLERV1_3.1	6.5	+	140	444	solo
GL430208	111763	112190	MLERV1_3.1	9.4	-	1	444	solo
GL430208	792468	792849	MLERV1_3.1	17.5	-	5	444	solo
GL430211	103469	103891	MLERV1_3.1	11.2	-	1	444	solo
GL430213	438423	438838	MLERV1_3.1	7.5	-	1	444	solo
GL430215	16756	17212	MLERV1_3.1	6.7	-	1	444	solo
GL430215	86825	87238	MLERV1_3.1	12.2	-	1	444	solo
GL430216	89303	89648	MLERV1_3.1	14.9	-	5	444	solo
GL430217	509346	509791	MLERV1_3.1	8.8	+	1	444	solo
GL430218	192254	192688	MLERV1_3.1	10.1	+	1	444	solo
GL430221	360139	360560	MLERV1_3.1	11.6	+	1	444	solo
GL430225	8363	8713	MLERV1_3.1	12.1	+	1	444	solo
GL430225	46527	46945	MLERV1_3.1	11.3	+	1	444	solo
GL430228	1372	1792	MLERV1_3.1	7.7	+	1	444	solo
GL430228	61385	61779	MLERV1_3.1	10.3	-	1	444	solo
GL430229	355636	355973	MLERV1_3.1	12	-	1	444	solo
GL430229	835953	836318	MLERV1_3.1	20.6	+	6	444	solo
GL430234	231046	231459	MLERV1_3.1	11.8	-	1	444	solo
GL430235	436473	436840	MLERV1_3.1	19.2	-	1	444	solo
GL430235	594230	594685	MLERV1_3.1	5.7	-	1	444	solo
GL430236	659748	660162	MLERV1_3.1	7.2	+	1	444	solo
GL430238	158357	158762	MLERV1_3.1	5.9	+	1	444	solo
GL430241	105274	105639	MLERV1_3.1	9.8	-	6	444	solo
GL430241	397521	397915	MLERV1_3.1	11.3	-	1	444	solo
GL430243	450823	451257	MLERV1_3.1	8.7	+	1	444	solo
GL430245	72969	73415	MLERV1_3.1	7.6	-	12	444	solo
GL430245	208915	209353	MLERV1_3.1	10.1	-	1	444	solo
GL430245	580609	581017	MLERV1_3.1	12.4	-	1	444	solo
GL430247	761983	762398	MLERV1_3.1	10.6	-	1	444	solo
GL430249	201240	201672	MLERV1_3.1	12.4	-	1	444	solo
GL430251	80177	80757	MLERV1_3.1	6.2	+	1	444	solo
GL430255	330600	331009	MLERV1_3.1	13	+	1	444	solo
GL430257	440876	441256	MLERV1_3.1	11	-	40	442	solo
GL430258	52731	53140	MLERV1_3.1	2.9	+	1	444	solo
GL430258	191967	192329	MLERV1_3.1	8.2	-	1	444	solo
GL430258	507510	507935	MLERV1_3.1	9.7	-	1	444	solo
GL430260	444946	445328	MLERV1_3.1	15.2	+	1	444	solo
GL430260	520970	521332	MLERV1_3.1	13.8	+	1	444	solo
GL430262	152860	153254	MLERV1_3.1	2.9	+	1	444	solo
GL430262	378896	379329	MLERV1_3.1	9.8	-	1	444	solo
GL430266	175327	175767	MLERV1_3.1	9.4	-	1	444	solo
GL430266	394820	395244	MLERV1_3.1	11.1	+	1	444	solo
GL430271	586954	587309	MLERV1_3.1	8.6	+	1	444	solo
GL430274	319517	319939	MLERV1_3.1	13	+	1	444	solo
GL430277	219792	220237	MLERV1_3.1	5.4	-	1	444	solo
GL430277	319937	320342	MLERV1_3.1	17.8	-	1	444	solo
GL430278	525680	526034	MLERV1_3.1	13.6	+	11	444	solo
GL430278	556352	556766	MLERV1_3.1	11.2	+	3	444	solo
GL430279	187043	187424	MLERV1_3.1	8.7	-	40	444	solo
GL430281	261681	262058	MLERV1_3.1	14.7	-	1	444	solo
GL430283	512791	513233	MLERV1_3.1	9.6	-	1	444	solo
GL430283	518422	518865	MLERV1_3.1	10.5	+	1	444	solo
GL430287	267012	267392	MLERV1_3.1	14.7	-	1	444	solo
GL430295	378844	379224	MLERV1_3.1	12.7	-	1	444	solo
GL430296	55512	55927	MLERV1_3.1	13.9	-	1	444	solo
GL430297	255073	255492	MLERV1_3.1	12.7	+	2	444	solo
GL430298	121603	122017	MLERV1_3.1	8.2	-	1	444	solo
GL430304	306823	307242	MLERV1_3.1	11.2	+	1	444	solo
GL430305	20991	21410	MLERV1_3.1	12.5	+	1	444	solo
GL430312	227793	228213	MLERV1_3.1	7	+	1	444	solo
GL430323	86681	87076	MLERV1_3.1	2.9	+	1	444	solo
GL430325	502525	502900	MLERV1_3.1	20.9	-	1	444	solo
GL430332	111414	111843	MLERV1_3.1	12.2	+	1	444	solo
GL430347	40176	40657	MLERV1_3.1	2.9	+	1	444	solo
GL430350	198257	198763	MLERV1_3.1	10.6	-	3	444	solo
GL430352	385930	386351	MLERV1_3.1	9.1	-	1	444	solo
GL430352	390543	390986	MLERV1_3.1	2.9	+	1	444	solo
GL430355	205538	205958	MLERV1_3.1	5.9	+	1	444	solo
GL430359	305797	306223	MLERV1_3.1	10.9	-	1	444	solo
GL430368	136642	136979	MLERV1_3.1	14.1	+	5	444	solo
GL430373	406003	406378	MLERV1_3.1	11.8	-	1	444	solo
GL430376	282992	283409	MLERV1_3.1	10.5	-	1	444	solo
GL430383	374366	374771	MLERV1_3.1	14.1	+	1	444	solo
GL430385	1330	1718	MLERV1_3.1	12.7	-	1	444	solo
GL430385	99315	99703	MLERV1_3.1	12.7	-	1	444	solo
GL430398	208003	208459	MLERV1_3.1	11.8	+	1	444	solo
GL430399	104874	105227	MLERV1_3.1	10.3	+	1	444	solo
GL430401	130320	130731	MLERV1_3.1	9.7	+	1	444	solo
GL430401	311459	311878	MLERV1_3.1	9.2	-	1	444	solo
GL430406	36963	37359	MLERV1_3.1	12.2	-	1	444	solo
GL430411	25515	25934	MLERV1_3.1	5.9	+	1	444	solo
GL430426	345369	345786	MLERV1_3.1	11.5	+	1	444	solo
GL430432	135177	135508	MLERV1_3.1	14.2	-	5	444	solo
GL430433	260389	260763	MLERV1_3.1	16.5	+	1	444	solo
GL430439	208436	208832	MLERV1_3.1	10.9	-	1	444	solo
GL430441	108308	108721	MLERV1_3.1	4.6	+	1	444	solo
GL430446	261859	262251	MLERV1_3.1	11.1	-	1	444	solo
GL430449	45767	46223	MLERV1_3.1	10.2	-	1	444	solo
GL430450	112904	113368	MLERV1_3.1	5.9	+	1	444	solo
GL430457	268169	268582	MLERV1_3.1	8	+	1	444	solo
GL430458	202436	202712	MLERV1_3.1	5.8	-	140	444	solo
GL430463	100014	100525	MLERV1_3.1	7.3	+	1	444	solo
GL430465	129016	129366	MLERV1_3.1	16.3	+	5	444	solo
GL430466	172270	172690	MLERV1_3.1	12.7	-	1	444	solo
GL430472	206643	207063	MLERV1_3.1	6	-	1	444	solo
GL430478	118346	118778	MLERV1_3.1	11.3	+	1	444	solo
GL430478	188037	188469	MLERV1_3.1	7.7	+	1	444	solo
GL430478	248429	248881	MLERV1_3.1	11.8	+	1	444	solo
GL430483	115190	115626	MLERV1_3.1	11.5	+	1	444	solo
GL430483	169562	169992	MLERV1_3.1	10.1	+	1	444	solo
GL430516	137025	137414	MLERV1_3.1	8.8	+	1	444	solo
GL430524	48681	49047	MLERV1_3.1	12.6	-	1	444	solo
GL430524	193720	194145	MLERV1_3.1	9.2	+	1	444	solo
GL430525	94731	95137	MLERV1_3.1	5.9	+	1	444	solo
GL430530	172799	173074	MLERV1_3.1	16.3	-	146	444	solo
GL430530	173543	173965	MLERV1_3.1	13.8	-	1	444	solo
GL430561	98284	98662	MLERV1_3.1	12.6	-	1	444	solo
GL430571	216687	217126	MLERV1_3.1	9.4	-	1	444	solo
GL430571	246842	247265	MLERV1_3.1	12.5	+	1	444	solo
GL430577	144950	145371	MLERV1_3.1	12.5	-	1	444	solo
GL430577	209158	209556	MLERV1_3.1	2.9	+	1	444	solo
GL430587	83703	84124	MLERV1_3.1	11.4	-	1	444	solo
GL430603	144990	145353	MLERV1_3.1	14.4	-	26	444	solo
GL430604	4274	4712	MLERV1_3.1	8.5	+	1	444	solo
GL430606	66954	67327	MLERV1_3.1	18.3	+	1	444	solo
GL430608	117533	117956	MLERV1_3.1	10.6	+	1	444	solo
GL430627	7211	7644	MLERV1_3.1	9.1	-	1	444	solo
GL430627	70485	70919	MLERV1_3.1	11.4	-	1	444	solo
GL430637	163378	163821	MLERV1_3.1	2.9	+	1	444	solo
GL430644	153210	153640	MLERV1_3.1	9.6	+	1	444	solo
GL430664	115193	115618	MLERV1_3.1	7.1	-	1	444	solo
GL430671	58875	59293	MLERV1_3.1	9.2	-	1	444	solo
GL430678	30766	31045	MLERV1_3.1	6.4	+	140	444	solo
GL430683	144100	144557	MLERV1_3.1	8.8	+	1	444	solo
GL430696	113321	113746	MLERV1_3.1	20.8	+	1	444	solo
GL430702	27740	28120	MLERV1_3.1	16.5	+	1	444	solo
GL430710	92841	93232	MLERV1_3.1	6.7	+	1	444	solo
GL430710	99481	99902	MLERV1_3.1	8.1	-	5	444	solo
GL430712	85702	86067	MLERV1_3.1	7.7	-	6	444	solo
GL430713	113391	113817	MLERV1_3.1	7.7	-	1	444	solo
GL430716	20635	21045	MLERV1_3.1	10.2	+	1	444	solo
GL430724	88894	89316	MLERV1_3.1	8.3	-	1	444	solo
GL430725	13021	13412	MLERV1_3.1	6.7	+	1	444	solo
GL430725	66488	66867	MLERV1_3.1	17.6	+	1	444	solo
GL430732	50872	51291	MLERV1_3.1	7.7	-	1	444	solo
GL430737	121191	121565	MLERV1_3.1	13.5	-	1	444	solo
GL430741	60281	60640	MLERV1_3.1	13.8	+	1	444	solo
GL430745	132477	132866	MLERV1_3.1	5.9	+	1	444	solo
GL430749	82744	83155	MLERV1_3.1	8.8	+	1	444	solo
GL430769	31404	31819	MLERV1_3.1	9.4	-	5	444	solo
GL430776	27210	27585	MLERV1_3.1	13.1	-	1	444	solo
GL430779	52153	52580	MLERV1_3.1	7.5	-	1	444	solo
GL430796	94248	94636	MLERV1_3.1	13.9	-	1	444	solo
GL430801	51435	51812	MLERV1_3.1	20.1	+	1	444	solo
GL430843	2866	3287	MLERV1_3.1	7.4	+	1	444	solo
GL430850	15094	15498	MLERV1_3.1	15.7	-	6	444	solo
GL430867	26821	27229	MLERV1_3.1	10.2	+	1	444	solo
GL430886	58815	59241	MLERV1_3.1	6.3	-	1	444	solo
GL430916	34419	34843	MLERV1_3.1	8.8	+	1	444	solo
GL430923	13288	13675	MLERV1_3.1	8.8	+	1	444	solo
GL430924	83956	84333	MLERV1_3.1	17.4	+	1	444	solo
GL430934	11938	12354	MLERV1_3.1	16.6	+	1	444	solo
GL430939	78509	78927	MLERV1_3.1	7.7	+	1	444	solo
GL430946	227	633	MLERV1_3.1	5.9	+	1	444	solo
GL430961	57714	58129	MLERV1_3.1	13.7	-	1	444	solo
GL430968	62663	63028	MLERV1_3.1	5.6	-	6	444	solo
GL430969	5993	6427	MLERV1_3.1	10.1	-	1	444	solo
GL430975	18850	19125	MLERV1_3.1	16.7	-	146	444	solo
GL430975	19594	20021	MLERV1_3.1	13.3	-	1	444	solo
GL430979	7736	8160	MLERV1_3.1	9.4	-	1	444	solo
GL430980	76298	76686	MLERV1_3.1	5.9	+	1	444	solo
GL430991	74852	75277	MLERV1_3.1	6.1	+	1	444	solo
GL430996	211234	211638	MLERV1_3.1	14.4	+	6	444	solo
GL431001	149492	149855	MLERV1_3.1	11.7	-	1	444	solo
GL431011	23290	23692	MLERV1_3.1	7.2	-	1	444	solo
GL431019	50116	50570	MLERV1_3.1	5.9	+	1	444	solo
GL431022	65626	66046	MLERV1_3.1	11.8	-	1	444	solo
GL431027	56987	57400	MLERV1_3.1	7.7	-	1	444	solo
GL431046	69048	69386	MLERV1_3.1	15.2	+	5	444	solo
GL431089	62889	63317	MLERV1_3.1	9.6	+	1	444	solo
GL431097	4069	4432	MLERV1_3.1	10.9	-	1	444	solo
GL431101	2363	2703	MLERV1_3.1	13.6	-	5	444	solo
GL431106	3861	4215	MLERV1_3.1	10.3	+	1	444	solo
GL431110	32036	32453	MLERV1_3.1	11.1	+	1	444	solo
GL431122	28197	28600	MLERV1_3.1	11.1	-	1	444	solo
GL431135	5758	6167	MLERV1_3.1	11.9	+	1	444	solo
GL431147	31815	32202	MLERV1_3.1	14.2	-	1	444	solo
GL431162	4800	5079	MLERV1_3.1	7.5	-	140	444	solo
GL431179	37308	37741	MLERV1_3.1	11.4	-	1	444	solo
GL431203	40052	40461	MLERV1_3.1	2.9	+	1	444	solo
GL431213	20540	20936	MLERV1_3.1	11.1	+	1	444	solo
GL431222	55999	56331	MLERV1_3.1	12.3	-	96	444	solo
GL431225	2490	2906	MLERV1_3.1	10.8	+	1	444	solo
GL431225	17334	17687	MLERV1_3.1	19.7	-	1	444	solo
GL431239	45572	45960	MLERV1_3.1	11.9	-	1	444	solo
GL431244	49743	50121	MLERV1_3.1	12.5	-	1	444	solo
GL431244	53555	54008	MLERV1_3.1	8.8	+	1	442	solo
GL431261	63566	63931	MLERV1_3.1	13.1	+	1	444	solo
GL431282	19643	20100	MLERV1_3.1	8.8	+	1	444	solo
GL431310	39202	39503	MLERV1_3.1	7.7	+	48	444	solo
GL431317	45866	46276	MLERV1_3.1	11.8	-	1	444	solo
GL431344	17068	17508	MLERV1_3.1	9.5	-	1	444	solo
GL431376	31489	31871	MLERV1_3.1	11.8	+	40	444	solo
GL431457	215	629	MLERV1_3.1	5.8	+	1	444	solo
GL431466	29552	29978	MLERV1_3.1	9.4	-	1	444	solo
GL431467	39801	40190	MLERV1_3.1	13.3	-	1	444	solo
GL431516	41242	41640	MLERV1_3.1	9.8	-	1	444	solo
GL431523	24751	25043	MLERV1_3.1	9.3	+	130	444	solo
GL431543	4645	5057	MLERV1_3.1	11.7	-	1	444	solo
GL431552	17492	17862	MLERV1_3.1	5.7	+	44	444	solo
GL431557	10715	11090	MLERV1_3.1	14.8	+	1	444	solo
GL431561	21494	21928	MLERV1_3.1	13.3	+	1	444	solo
GL431620	7666	8096	MLERV1_3.1	6.1	+	1	444	solo
GL431621	39678	40041	MLERV1_3.1	8.6	-	1	444	solo
GL431630	27899	28322	MLERV1_3.1	8.2	-	1	444	solo
GL431632	4565	4986	MLERV1_3.1	12.6	-	1	444	solo
GL431650	46010	46400	MLERV1_3.1	5.9	+	1	444	solo
GL431652	21341	21695	MLERV1_3.1	18.8	-	1	444	solo
GL431669	7906	8326	MLERV1_3.1	11	+	1	444	solo
GL431702	779	1202	MLERV1_3.1	10.9	-	1	444	solo
GL431792	25813	26241	MLERV1_3.1	10.3	-	1	444	solo
GL431803	5723	6101	MLERV1_3.1	15.1	-	1	444	solo
GL431829	35046	35344	MLERV1_3.1	14.6	+	132	444	solo
GL431836	22596	22951	MLERV1_3.1	11.8	-	5	444	solo
GL431848	15104	15512	MLERV1_3.1	14.3	-	1	444	solo
GL431862	1545	1972	MLERV1_3.1	8.9	-	1	444	solo
GL431868	1235	1653	MLERV1_3.1	10.7	+	1	444	solo
GL431868	4539	4909	MLERV1_3.1	13.5	-	5	444	solo
GL431893	1183	1538	MLERV1_3.1	13.2	-	1	444	solo
GL431910	751	1223	MLERV1_3.1	13.8	-	1	444	solo
GL432036	21239	21607	MLERV1_3.1	18.3	+	1	444	solo
GL432075	11875	12240	MLERV1_3.1	9.8	-	7	444	solo
GL432104	1618	2043	MLERV1_3.1	6.6	+	1	444	solo
GL432311	9117	9482	MLERV1_3.1	12.6	-	1	444	solo
GL432317	1268	1685	MLERV1_3.1	12.2	+	1	444	solo
GL432353	13151	13511	MLERV1_3.1	9.5	+	1	444	solo
GL432469	13768	14222	MLERV1_3.1	9.1	-	1	444	solo
GL432605	3331	3684	MLERV1_3.1	16.1	+	5	444	solo
GL432650	1500	1904	MLERV1_3.1	17.2	-	1	444	solo
GL432845	3754	4130	MLERV1_3.1	14.9	-	1	444	solo
GL432874	3185	3572	MLERV1_3.1	13.1	-	1	444	solo
GL432948	5672	6081	MLERV1_3.1	13.5	-	1	444	solo
AAPE02063613	10546	10936	MLERV1_3.2	7.2	-	1	432	solo
AAPE02063823	12198	12595	MLERV1_3.2	10.3	-	1	432	solo
AAPE02063966	698	1112	MLERV1_3.2	2.6	+	1	432	solo
AAPE02064844	4766	5183	MLERV1_3.2	6.2	+	1	432	solo
AAPE02065487	7348	7767	MLERV1_3.2	6.9	+	1	432	solo
AAPE02066077	7488	7893	MLERV1_3.2	2.7	-	1	432	solo
AAPE02066660	6913	7327	MLERV1_3.2	2.6	+	1	432	solo
AAPE02068016	703	1100	MLERV1_3.2	6.3	+	1	432	solo
AAPE02068307	4619	5039	MLERV1_3.2	2.6	+	1	432	solo
AAPE02068757	4951	5367	MLERV1_3.2	12.6	+	1	432	solo
AAPE02069484	6529	6917	MLERV1_3.2	4.9	+	1	431	solo
AAPE02069675	2846	3267	MLERV1_3.2	2.1	+	1	432	solo
AAPE02070337	4374	4777	MLERV1_3.2	12	-	1	432	solo
AAPE02072170	3285	3707	MLERV1_3.2	2.8	+	1	432	solo
AAPE02072435	3897	4289	MLERV1_3.2	3	-	1	432	solo
AAPE02072500	2340	2741	MLERV1_3.2	7.9	-	1	432	solo
GL429767	22255431	22255827	MLERV1_3.2	6.8	+	1	432	solo
GL429767	54834536	54834943	MLERV1_3.2	23.2	+	1	430	solo
GL429770	26634500	26634901	MLERV1_3.2	10	-	1	432	solo
GL429771	10243881	10244303	MLERV1_3.2	2.8	+	1	432	solo
GL429772	20318184	20318585	MLERV1_3.2	2.5	-	1	432	solo
GL429774	2166009	2166405	MLERV1_3.2	5.5	+	1	432	solo
GL429774	11233349	11233743	MLERV1_3.2	6.8	-	1	432	solo
GL429775	7712079	7712496	MLERV1_3.2	6	+	1	432	solo
GL429775	12928903	12929290	MLERV1_3.2	5.9	+	1	432	solo
GL429776	3450435	3450830	MLERV1_3.2	6.9	-	1	432	solo
GL429777	10423005	10423402	MLERV1_3.2	6.5	+	1	432	solo
GL429778	15298339	15298711	MLERV1_3.2	19.2	+	1	432	solo
GL429779	1973108	1973500	MLERV1_3.2	5.8	-	1	432	solo
GL429779	1989101	1989523	MLERV1_3.2	2.6	+	1	432	solo
GL429783	988051	988420	MLERV1_3.2	6.7	+	1	432	solo
GL429783	9142458	9142852	MLERV1_3.2	24.8	-	1	432	solo
GL429787	2756448	2756822	MLERV1_3.2	20.4	-	1	432	solo
GL429787	3691095	3691522	MLERV1_3.2	7.1	+	1	432	solo
GL429787	6374400	6374822	MLERV1_3.2	2.6	-	1	432	solo
GL429788	1580986	1581386	MLERV1_3.2	8.5	-	1	432	solo
GL429789	2864480	2864897	MLERV1_3.2	6.5	+	1	432	solo
GL429792	5858064	5858355	MLERV1_3.2	10.4	-	111	432	solo
GL429801	5480955	5481382	MLERV1_3.2	24.6	+	1	432	solo
GL429803	7266587	7266970	MLERV1_3.2	5.8	-	1	432	solo
GL429803	8449405	8449796	MLERV1_3.2	7.6	-	1	432	solo
GL429816	990460	990845	MLERV1_3.2	17.4	-	5	432	solo
GL429819	2960013	2960436	MLERV1_3.2	2.6	-	1	432	solo
GL429824	1262091	1262529	MLERV1_3.2	5.2	+	1	432	solo
GL429829	5522712	5523121	MLERV1_3.2	25.4	-	1	432	solo
GL429833	2764821	2765218	MLERV1_3.2	5.3	+	1	432	solo
GL429844	563412	563816	MLERV1_3.2	12	+	1	432	solo
GL429852	2800616	2801034	MLERV1_3.2	2.9	+	4	432	solo
GL429855	29004	29418	MLERV1_3.2	2.6	-	1	432	solo
GL429865	3373629	3373954	MLERV1_3.2	2.5	+	100	432	solo
GL429869	2704354	2704751	MLERV1_3.2	7.6	+	1	432	solo
GL429871	3131414	3131809	MLERV1_3.2	7.1	-	1	432	solo
GL429880	1525291	1525682	MLERV1_3.2	6.1	+	1	432	solo
GL429885	253075	253471	MLERV1_3.2	5.8	+	1	432	solo
GL429917	584915	585305	MLERV1_3.2	5.9	+	1	432	solo
GL429919	1316538	1316960	MLERV1_3.2	3.1	+	1	432	solo
GL429926	898393	898807	MLERV1_3.2	26.3	-	1	432	solo
GL429926	1054571	1054945	MLERV1_3.2	12.2	-	1	432	solo
GL429937	1520715	1521141	MLERV1_3.2	1.9	-	1	432	solo
GL429946	1239573	1239994	MLERV1_3.2	2.1	-	1	432	solo
GL429951	160621	160992	MLERV1_3.2	20.6	+	1	432	solo
GL429952	102368	102754	MLERV1_3.2	7.8	+	1	432	solo
GL429952	113409	113794	MLERV1_3.2	8	+	1	432	solo
GL429953	1868950	1869364	MLERV1_3.2	2.9	+	1	432	solo
GL429960	1714321	1714716	MLERV1_3.2	7.4	-	1	432	solo
GL429975	519746	520147	MLERV1_3.2	6.6	-	1	432	solo
GL429987	218776	219177	MLERV1_3.2	7.1	+	1	432	solo
GL430012	14898	15320	MLERV1_3.2	2.6	-	1	432	solo
GL430049	886447	886864	MLERV1_3.2	7.9	+	1	432	solo
GL430061	1335558	1335947	MLERV1_3.2	7.7	+	1	432	solo
GL430066	977253	977627	MLERV1_3.2	6.1	+	1	432	solo
GL430094	118344	118815	MLERV1_3.2	17	+	1	432	solo
GL430095	911166	911580	MLERV1_3.2	3.4	+	1	432	solo
GL430102	664213	664619	MLERV1_3.2	12.1	-	1	432	solo
GL430124	479053	479475	MLERV1_3.2	2.8	+	1	432	solo
GL430128	580294	580671	MLERV1_3.2	23.9	+	1	432	solo
GL430188	726514	726911	MLERV1_3.2	5.3	+	1	432	solo
GL430189	503428	503821	MLERV1_3.2	7.4	+	1	432	solo
GL430198	257212	257583	MLERV1_3.2	20	-	1	432	solo
GL430203	28644	29016	MLERV1_3.2	20	+	1	432	solo
GL430211	609201	609604	MLERV1_3.2	8	+	1	432	solo
GL430241	109715	110123	MLERV1_3.2	11.2	+	1	432	solo
GL430241	662710	663105	MLERV1_3.2	7.6	+	1	432	solo
GL430241	666193	666588	MLERV1_3.2	5.8	-	1	432	solo
GL430247	360829	361233	MLERV1_3.2	7.7	-	1	432	solo
GL430299	171379	171771	MLERV1_3.2	6.1	+	1	432	solo
GL430335	393463	393843	MLERV1_3.2	12.5	+	1	432	solo
GL430383	345311	345707	MLERV1_3.2	6	-	1	432	solo
GL430423	280126	280520	MLERV1_3.2	7.8	-	1	432	solo
GL430454	205299	205693	MLERV1_3.2	9.1	-	1	432	solo
GL430458	202436	202805	MLERV1_3.2	20.2	-	1	432	solo
GL430465	128981	129366	MLERV1_3.2	27.1	+	1	432	solo
GL430481	127770	128184	MLERV1_3.2	2.9	+	1	432	solo
GL430534	80525	80934	MLERV1_3.2	2.7	+	1	429	solo
GL430572	45652	46050	MLERV1_3.2	7.9	+	1	432	solo
GL430678	30673	31045	MLERV1_3.2	19.8	+	1	432	solo
GL430779	121870	122248	MLERV1_3.2	2.4	+	1	432	solo
GL430867	37449	37849	MLERV1_3.2	11.3	-	1	432	solo
GL430979	64195	64617	MLERV1_3.2	2.8	+	1	432	solo
GL431012	51463	51880	MLERV1_3.2	6.9	+	1	432	solo
GL431039	47103	47506	MLERV1_3.2	12	+	1	432	solo
GL431052	60106	60528	MLERV1_3.2	3.3	-	1	432	solo
GL431162	4800	5172	MLERV1_3.2	19.2	-	1	432	solo
GL431466	20416	20724	MLERV1_3.2	8.8	-	94	432	solo
GL431620	830	1233	MLERV1_3.2	2.7	+	1	432	solo
GL431836	4133	4530	MLERV1_3.2	9.1	-	1	432	solo
GL432341	10137	10535	MLERV1_3.2	7	-	1	432	solo
AAPE02059006	24221	24639	MLERV1_4	18.9	+	54	486	solo
AAPE02059557	1388	1805	MLERV1_4	18.9	+	54	486	solo
AAPE02066611	8054	8483	MLERV1_4	15.9	+	54	486	solo
AAPE02066714	3377	3806	MLERV1_4	15.4	+	54	486	solo
AAPE02068321	6710	7128	MLERV1_4	17.4	-	54	486	solo
AAPE02068895	6235	6639	MLERV1_4	19.4	-	54	486	solo
AAPE02069226	964	1381	MLERV1_4	18.4	+	54	486	solo
AAPE02069956	5470	5888	MLERV1_4	18.4	+	54	486	solo
AAPE02070856	4772	5202	MLERV1_4	17.1	+	54	486	solo
GL429770	19095322	19095739	MLERV1_4	20	+	54	486	solo
GL429785	11595698	11596067	MLERV1_4	15.3	+	131	486	solo
GL429788	11154241	11154658	MLERV1_4	17.2	+	71	486	solo
GL429808	7513121	7513543	MLERV1_4	17.2	+	54	479	solo
GL429820	747113	747542	MLERV1_4	16.6	+	54	486	solo
GL429827	6630502	6630931	MLERV1_4	16.9	-	54	486	solo
GL429834	5552758	5553187	MLERV1_4	17.3	-	54	486	solo
GL429846	2252594	2253004	MLERV1_4	20.3	-	91	486	solo
GL429848	936487	936915	MLERV1_4	16.5	+	54	486	solo
GL429858	1817399	1817817	MLERV1_4	17.6	+	54	486	solo
GL429870	649315	649733	MLERV1_4	19.3	-	54	486	solo
GL429890	1059721	1060150	MLERV1_4	15.7	-	54	486	solo
GL429895	799970	800431	MLERV1_4	19.9	-	54	486	solo
GL429897	3235280	3235699	MLERV1_4	18.4	-	54	486	solo
GL429905	1675094	1675511	MLERV1_4	19.8	+	54	486	solo
GL429905	1711640	1712057	MLERV1_4	18.5	+	54	486	solo
GL429923	1649307	1649715	MLERV1_4	19.6	+	54	486	solo
GL430006	557318	557735	MLERV1_4	20.5	+	54	486	solo
GL430039	111395	111814	MLERV1_4	17.6	-	54	486	solo
GL430171	4187	4614	MLERV1_4	16	+	54	486	solo
GL430175	670608	671037	MLERV1_4	17.3	-	54	486	solo
GL430179	297098	297516	MLERV1_4	19.6	-	54	486	solo
GL430203	193900	194330	MLERV1_4	16.2	+	54	486	solo
GL430496	92583	93012	MLERV1_4	17.6	+	54	486	solo
GL430532	128123	128546	MLERV1_4	18.4	-	54	486	solo
GL430618	191070	191497	MLERV1_4	18.1	+	54	486	solo
GL430700	281543	281972	MLERV1_4	17.3	+	54	486	solo
GL430732	54084	54511	MLERV1_4	17.9	-	54	486	solo
GL430739	7379	7808	MLERV1_4	17.1	+	54	486	solo
GL430769	14894	15323	MLERV1_4	18.3	+	54	486	solo
GL430803	98553	99002	MLERV1_4	17.9	-	54	486	solo
GL431387	13796	14212	MLERV1_4	19.1	-	54	486	solo
GL431467	31125	31543	MLERV1_4	18.9	-	54	486	solo
GL431950	16165	16595	MLERV1_4	16.7	-	54	486	solo
