# Supplementary material for: Cross-Species Transmission and Differential Fate of an Endogenous Retrovirus in Three Mammal Lineages
Source: PLoS Pathog. 2015 Nov 12;11(11):e1005279. doi: 10.1371/journal.ppat.1005279 (PMC4643047; doi:10.1371/journal.ppat.1005279)
Supplement: S1 File — (ZIP) [file ppat.1005279.s008.zip › pangolin.MPERV1.bed]

KN010242.1	24864	34380	pangolin_manis_ltr_106	13.4	-	86	302	full
KN013422.1	37831	45865	pangolin_manis_ltr_159	0.0	-	1	302	full
KN014930.1	65239	65464	pangolin_manis_ltr_179	14.3	-	86	302	solo
KN026038.1	23745	23968	pangolin_manis_ltr_287	14.3	+	86	302	solo
JPTV01156166.1	3569	3790	pangolin_manis_ltr_7	12.9	-	86	302	solo
KN008104.1	160996	161220	pangolin_manis_ltr_73	15.2	+	86	302	solo
KN014159.1	18948	19167	pangolin_manis_ltr_170	13.2	-	86	302	solo
KN020524.1	22231	22442	pangolin_manis_ltr_248	15.0	-	86	302	solo
KN027168.1	19665	19888	pangolin_manis_ltr_296	12.9	+	86	302	solo
KN027412.1	19169	19388	pangolin_manis_ltr_301	12.4	-	86	302	solo
KN019473.1	3921	4146	pangolin_manis_ltr_233	12.1	-	86	302	solo
KN028558.1	1712	1930	pangolin_manis_ltr_314	16.8	-	86	299	solo
KN008711.1	156471	156694	pangolin_manis_ltr_84	11.5	+	86	302	solo
KN010998.1	21848	22103	pangolin_manis_ltr_123	14.8	-	52	302	solo
KN014486.1	3417	3665	pangolin_manis_ltr_173	13.8	+	51	302	solo
KN007213.1	137335	137592	pangolin_manis_ltr_55	16.3	-	51	302	solo
KN029539.1	1230	1489	pangolin_manis_ltr_322	16.8	-	51	302	solo
KN010595.1	114216	114471	pangolin_manis_ltr_113	14.8	-	52	302	solo
KN014260.1	48367	48598	pangolin_manis_ltr_172	15.0	+	83	302	solo
KN014197.1	5029	5291	pangolin_manis_ltr_171	19.2	-	51	302	solo
JPTV01153796.1	3645	3901	pangolin_manis_ltr_6	16.0	+	52	302	solo
KN026480.1	33672	33921	pangolin_manis_ltr_289	17.0	+	52	299	solo
KN008837.1	27350	27579	pangolin_manis_ltr_87	12.9	-	67	302	solo
KN015435.1	43421	43648	pangolin_manis_ltr_187	15.9	-	83	302	solo
KN013308.1	16261	16474	pangolin_manis_ltr_158	15.2	+	91	302	solo
KN015905.1	4062	4284	pangolin_manis_ltr_190	14.4	-	87	302	solo
KN011349.1	91173	91427	pangolin_manis_ltr_127	16.8	+	52	302	solo
KN015947.1	1213	1514	pangolin_manis_ltr_192	11.1	+	1	302	solo
KN013247.1	94647	94952	pangolin_manis_ltr_157	12.3	+	1	302	solo
