# Supplementary material for: Cross-Species Transmission and Differential Fate of an Endogenous Retrovirus in Three Mammal Lineages
Source: PLoS Pathog. 2015 Nov 12;11(11):e1005279. doi: 10.1371/journal.ppat.1005279 (PMC4643047; doi:10.1371/journal.ppat.1005279)
Supplement: S1 File — (ZIP) [file ppat.1005279.s008.zip › Tiger.all.bed]

gi|589288230|ref|NW_006712747.1|	538773	545918	ERV1-1_FCa-LTR	14.6	-	1	353	full
gi|589288231|ref|NW_006712746.1|	1515395	1521900	ERV1-1_FCa-LTR	4.1	-	118	353	full
gi|589288241|ref|NW_006712736.1|	3791507	3799564	ERV1-1_FCa-LTR	14.3	+	1	353	full
gi|589288241|ref|NW_006712736.1|	5552896	5560797	ERV1-1_FCa-LTR	8.2	-	1	353	full
gi|589288354|ref|NW_006712623.1|	3071817	3078211	ERV1-1_FCa-LTR	1.8	+	1	353	full
gi|589288545|ref|NW_006712432.1|	8035838	8042164	ERV1-1_FCa-LTR	4.0	+	1	353	full
gi|589288545|ref|NW_006712432.1|	13202312	13208030	ERV1-1_FCa-LTR	5.5	-	2	353	full
gi|589288575|ref|NW_006712402.1|	5606767	5610824	ERV1-1_FCa-LTR	4.7	+	1	353	full
gi|589288695|ref|NW_006712282.1|	8479513	8484908	ERV1-1_FCa-LTR	6.5	-	1	353	full
gi|589288748|ref|NW_006712229.1|	261075	266952	ERV1-1_FCa-LTR	2.7	+	1	353	full
gi|589288762|ref|NW_006712215.1|	82279	88819	ERV1-1_FCa-LTR	7.5	+	1	353	full
gi|589288794|ref|NW_006712183.1|	97897	103910	ERV1-1_FCa-LTR	3.4	+	1	353	full
gi|589288822|ref|NW_006712155.1|	618519	626806	ERV1-1_FCa-LTR	12.0	-	1	353	full
gi|589288831|ref|NW_006712146.1|	36901	46315	ERV1-1_FCa-LTR	9.5	-	1	353	full
gi|589288850|ref|NW_006712127.1|	6192974	6199049	ERV1-1_FCa-LTR	8.4	+	1	353	full
gi|589288905|ref|NW_006712072.1|	17421879	17427582	ERV1-1_FCa-LTR	7.8	+	1	353	full
gi|589288929|ref|NW_006712048.1|	361325	366054	ERV1-1_FCa-LTR	3.1	+	1	353	full
gi|589288947|ref|NW_006712030.1|	137820	144482	ERV1-1_FCa-LTR	3.8	+	1	353	full
gi|589288971|ref|NW_006712006.1|	39400	44497	ERV1-1_FCa-LTR	6.4	-	1	353	full
gi|589288972|ref|NW_006712005.1|	16726352	16732968	ERV1-1_FCa-LTR	11.7	-	1	353	full
gi|589288981|ref|NW_006711996.1|	1393471	1399849	ERV1-1_FCa-LTR	5.8	-	1	353	full
gi|589288998|ref|NW_006711979.1|	808558	817146	ERV1-1_FCa-LTR	15.4	+	1	353	full
gi|589289016|ref|NW_006711961.1|	410188	418865	ERV1-1_FCa-LTR	9.7	-	1	353	full
gi|589289023|ref|NW_006711954.1|	224737	231150	ERV1-1_FCa-LTR	5.3	+	1	353	full
gi|589289038|ref|NW_006711939.1|	7375500	7380993	ERV1-1_FCa-LTR	5.1	+	1	353	full
gi|589289040|ref|NW_006711937.1|	1477711	1483325	ERV1-1_FCa-LTR	10.7	+	1	353	full
gi|589289045|ref|NW_006711932.1|	213879	220117	ERV1-1_FCa-LTR	5.0	+	1	353	full
gi|589289046|ref|NW_006711931.1|	2709793	2715713	ERV1-1_FCa-LTR	10.1	+	1	353	full
gi|589289046|ref|NW_006711931.1|	2715338	2720522	ERV1-1_FCa-LTR	6.9	+	1	353	full
gi|589289046|ref|NW_006711931.1|	8557699	8563783	ERV1-1_FCa-LTR	5.0	+	1	353	full
gi|589289061|ref|NW_006711916.1|	5030948	5037686	ERV1-1_FCa-LTR	16.6	+	1	353	full
gi|589289079|ref|NW_006711898.1|	4772008	4777719	ERV1-1_FCa-LTR	7.0	+	1	353	full
gi|589289099|ref|NW_006711878.1|	25454	31827	ERV1-1_FCa-LTR	5.6	+	1	353	full
gi|589289099|ref|NW_006711878.1|	31519	39431	ERV1-1_FCa-LTR	4.8	+	32	353	full
gi|589289112|ref|NW_006711865.1|	1609766	1617437	ERV1-1_FCa-LTR	14.3	+	1	353	full
gi|589289112|ref|NW_006711865.1|	3603834	3610410	ERV1-1_FCa-LTR	22.8	+	1	353	full
gi|589289124|ref|NW_006711853.1|	1930486	1937586	ERV1-1_FCa-LTR	12.5	+	1	353	full
gi|589289132|ref|NW_006711845.1|	2478508	2486175	ERV1-1_FCa-LTR	19.1	+	1	353	full
gi|589289135|ref|NW_006711842.1|	3584970	3591619	ERV1-1_FCa-LTR	4.2	-	1	353	full
gi|589289158|ref|NW_006711819.1|	1919899	1925595	ERV1-1_FCa-LTR	6.2	-	1	353	full
gi|589289165|ref|NW_006711812.1|	2099099	2107998	ERV1-1_FCa-LTR	5.0	+	1	353	full
gi|589289178|ref|NW_006711799.1|	4890612	4895592	ERV1-1_FCa-LTR	1.4	-	2	353	full
gi|589289182|ref|NW_006711795.1|	2510783	2517550	ERV1-1_FCa-LTR	13.6	-	1	353	full
gi|589289189|ref|NW_006711788.1|	1187781	1193391	ERV1-1_FCa-LTR	7.4	+	1	353	full
gi|589289197|ref|NW_006711780.1|	4637753	4643521	ERV1-1_FCa-LTR	5.5	-	2	353	full
gi|589289205|ref|NW_006711772.1|	7988112	7997649	ERV1-1_FCa-LTR	14.7	-	1	353	full
gi|589289211|ref|NW_006711766.1|	6050601	6055149	ERV1-1_FCa-LTR	5.1	+	1	353	full
gi|589289213|ref|NW_006711764.1|	4087220	4095417	ERV1-1_FCa-LTR	16.1	+	1	353	full
gi|589289251|ref|NW_006711726.1|	1742615	1748633	ERV1-1_FCa-LTR	18.0	+	55	353	full
gi|589289273|ref|NW_006711704.1|	2526494	2533146	ERV1-1_FCa-LTR	3.7	-	1	353	full
gi|589289349|ref|NW_006711628.1|	2433010	2438622	ERV1-1_FCa-LTR	3.9	-	56	353	full
gi|589289371|ref|NW_006711606.1|	1931950	1937022	ERV1-1_FCa-LTR	4.1	+	1	353	full
gi|589289576|ref|NW_006711401.1|	64642	69289	ERV1-1_FCa-LTR	2.1	+	1	353	full
gi|589289586|ref|NW_006711391.1|	3119188	3125731	ERV1-1_FCa-LTR	7.3	+	1	353	full
gi|589289608|ref|NW_006711369.1|	5291887	5297813	ERV1-1_FCa-LTR	4.3	-	1	353	full
gi|589288230|ref|NW_006712747.1|	230714	231159	ERV1-1_FCa-LTR	13.2	-	1	353	solo
gi|589288230|ref|NW_006712747.1|	1433556	1433792	ERV1-1_FCa-LTR	11.8	-	123	353	solo
gi|589288231|ref|NW_006712746.1|	2024767	2025062	ERV1-1_FCa-LTR	6.6	+	55	353	solo
gi|589288231|ref|NW_006712746.1|	4690059	4690374	ERV1-1_FCa-LTR	3.8	-	1	353	solo
gi|589288231|ref|NW_006712746.1|	5511782	5512181	ERV1-1_FCa-LTR	9.2	-	1	353	solo
gi|589288231|ref|NW_006712746.1|	6212506	6212787	ERV1-1_FCa-LTR	4.2	+	90	353	solo
gi|589288231|ref|NW_006712746.1|	7036199	7036434	ERV1-1_FCa-LTR	3.4	-	118	353	solo
gi|589288241|ref|NW_006712736.1|	182917	183360	ERV1-1_FCa-LTR	7.1	+	1	353	solo
gi|589288241|ref|NW_006712736.1|	1641042	1641496	ERV1-1_FCa-LTR	7.9	-	1	353	solo
gi|589288241|ref|NW_006712736.1|	1971820	1972166	ERV1-1_FCa-LTR	2.6	+	1	353	solo
gi|589288241|ref|NW_006712736.1|	3468564	3468925	ERV1-1_FCa-LTR	6.3	-	1	353	solo
gi|589288241|ref|NW_006712736.1|	3705494	3705833	ERV1-1_FCa-LTR	4.4	-	1	353	solo
gi|589288241|ref|NW_006712736.1|	5152968	5153295	ERV1-1_FCa-LTR	5.5	-	3	353	solo
gi|589288241|ref|NW_006712736.1|	5189474	5189932	ERV1-1_FCa-LTR	11.3	-	1	353	solo
gi|589288251|ref|NW_006712726.1|	3549627	3549978	ERV1-1_FCa-LTR	4.3	-	1	353	solo
gi|589288251|ref|NW_006712726.1|	5912866	5913075	ERV1-1_FCa-LTR	7.6	-	118	353	solo
gi|589288262|ref|NW_006712715.1|	349954	350289	ERV1-1_FCa-LTR	3.9	+	1	353	solo
gi|589288262|ref|NW_006712715.1|	2618631	2618981	ERV1-1_FCa-LTR	1.7	+	1	353	solo
gi|589288262|ref|NW_006712715.1|	3741360	3741591	ERV1-1_FCa-LTR	9.3	+	90	353	solo
gi|589288282|ref|NW_006712695.1|	11244	11665	ERV1-1_FCa-LTR	7.4	+	1	353	solo
gi|589288282|ref|NW_006712695.1|	22908	23330	ERV1-1_FCa-LTR	8.6	-	1	353	solo
gi|589288301|ref|NW_006712676.1|	3635930	3636275	ERV1-1_FCa-LTR	3.3	+	1	353	solo
gi|589288301|ref|NW_006712676.1|	7077598	7077832	ERV1-1_FCa-LTR	11.3	-	123	353	solo
gi|589288301|ref|NW_006712676.1|	12419144	12419604	ERV1-1_FCa-LTR	4.2	-	1	353	solo
gi|589288312|ref|NW_006712665.1|	6712731	6713157	ERV1-1_FCa-LTR	5.4	+	1	353	solo
gi|589288312|ref|NW_006712665.1|	10699666	10699930	ERV1-1_FCa-LTR	9.5	-	81	353	solo
gi|589288312|ref|NW_006712665.1|	12145105	12145432	ERV1-1_FCa-LTR	3.4	-	1	353	solo
gi|589288312|ref|NW_006712665.1|	14154166	14154530	ERV1-1_FCa-LTR	8.5	-	1	353	solo
gi|589288312|ref|NW_006712665.1|	17584469	17584843	ERV1-1_FCa-LTR	7.7	+	1	353	solo
gi|589288312|ref|NW_006712665.1|	18449255	18449593	ERV1-1_FCa-LTR	4.7	-	1	353	solo
gi|589288323|ref|NW_006712654.1|	5227537	5227771	ERV1-1_FCa-LTR	8.7	+	123	353	solo
gi|589288334|ref|NW_006712643.1|	5967998	5968469	ERV1-1_FCa-LTR	5.9	-	1	353	solo
gi|589288334|ref|NW_006712643.1|	7178439	7178899	ERV1-1_FCa-LTR	3.6	+	1	353	solo
gi|589288335|ref|NW_006712642.1|	4992761	4993203	ERV1-1_FCa-LTR	10.5	+	1	353	solo
gi|589288335|ref|NW_006712642.1|	8574774	8575113	ERV1-1_FCa-LTR	3.5	+	1	353	solo
gi|589288335|ref|NW_006712642.1|	15653108	15653317	ERV1-1_FCa-LTR	7.3	+	123	353	solo
gi|589288335|ref|NW_006712642.1|	17566996	17567221	ERV1-1_FCa-LTR	9.6	+	125	353	solo
gi|589288345|ref|NW_006712632.1|	6219083	6219422	ERV1-1_FCa-LTR	2.9	+	1	353	solo
gi|589288364|ref|NW_006712613.1|	908838	909232	ERV1-1_FCa-LTR	5.2	+	1	353	solo
gi|589288364|ref|NW_006712613.1|	2978486	2978857	ERV1-1_FCa-LTR	6.7	-	1	353	solo
gi|589288386|ref|NW_006712591.1|	399004	399409	ERV1-1_FCa-LTR	6.4	-	1	353	solo
gi|589288386|ref|NW_006712591.1|	1026324	1026760	ERV1-1_FCa-LTR	1.8	+	1	353	solo
gi|589288392|ref|NW_006712585.1|	2457638	2458043	ERV1-1_FCa-LTR	7.0	-	1	353	solo
gi|589288392|ref|NW_006712585.1|	4114678	4114888	ERV1-1_FCa-LTR	5.4	+	125	353	solo
gi|589288392|ref|NW_006712585.1|	4485731	4486074	ERV1-1_FCa-LTR	3.8	-	1	353	solo
gi|589288392|ref|NW_006712585.1|	8723700	8724040	ERV1-1_FCa-LTR	5.0	-	1	353	solo
gi|589288392|ref|NW_006712585.1|	10715767	10716124	ERV1-1_FCa-LTR	1.7	+	1	353	solo
gi|589288413|ref|NW_006712564.1|	2175787	2176126	ERV1-1_FCa-LTR	3.0	+	1	353	solo
gi|589288413|ref|NW_006712564.1|	2309059	2309430	ERV1-1_FCa-LTR	7.2	-	1	353	solo
gi|589288413|ref|NW_006712564.1|	2320609	2320947	ERV1-1_FCa-LTR	4.1	-	1	353	solo
gi|589288413|ref|NW_006712564.1|	2545236	2545696	ERV1-1_FCa-LTR	8.9	+	1	353	solo
gi|589288413|ref|NW_006712564.1|	3028452	3028804	ERV1-1_FCa-LTR	2.8	-	1	353	solo
gi|589288413|ref|NW_006712564.1|	3583605	3583938	ERV1-1_FCa-LTR	5.4	+	2	353	solo
gi|589288413|ref|NW_006712564.1|	5314182	5314642	ERV1-1_FCa-LTR	7.1	+	1	353	solo
gi|589288413|ref|NW_006712564.1|	6952710	6953086	ERV1-1_FCa-LTR	6.2	-	1	353	solo
gi|589288432|ref|NW_006712545.1|	624726	625077	ERV1-1_FCa-LTR	3.7	-	1	353	solo
gi|589288432|ref|NW_006712545.1|	3071661	3072090	ERV1-1_FCa-LTR	6.1	-	1	353	solo
gi|589288433|ref|NW_006712544.1|	2252932	2253271	ERV1-1_FCa-LTR	4.7	-	1	353	solo
gi|589288433|ref|NW_006712544.1|	5528568	5528996	ERV1-1_FCa-LTR	5.4	+	1	353	solo
gi|589288433|ref|NW_006712544.1|	7122304	7122656	ERV1-1_FCa-LTR	2.0	-	1	353	solo
gi|589288433|ref|NW_006712544.1|	8465927	8466171	ERV1-1_FCa-LTR	7.6	+	123	353	solo
gi|589288433|ref|NW_006712544.1|	10405235	10405609	ERV1-1_FCa-LTR	7.2	-	1	353	solo
gi|589288476|ref|NW_006712501.1|	79672	79878	ERV1-1_FCa-LTR	7.9	+	123	353	solo
gi|589288476|ref|NW_006712501.1|	595337	595816	ERV1-1_FCa-LTR	5.9	-	1	353	solo
gi|589288476|ref|NW_006712501.1|	1383076	1383471	ERV1-1_FCa-LTR	4.8	-	2	353	solo
gi|589288476|ref|NW_006712501.1|	1736133	1736473	ERV1-1_FCa-LTR	4.7	-	1	353	solo
gi|589288514|ref|NW_006712463.1|	1332239	1332578	ERV1-1_FCa-LTR	4.7	+	1	353	solo
gi|589288514|ref|NW_006712463.1|	2066705	2067154	ERV1-1_FCa-LTR	3.6	+	1	353	solo
gi|589288535|ref|NW_006712442.1|	2252003	2252378	ERV1-1_FCa-LTR	7.7	-	1	353	solo
gi|589288535|ref|NW_006712442.1|	3125849	3126187	ERV1-1_FCa-LTR	3.8	+	1	353	solo
gi|589288535|ref|NW_006712442.1|	6176965	6177336	ERV1-1_FCa-LTR	6.5	-	1	353	solo
gi|589288535|ref|NW_006712442.1|	7259314	7259738	ERV1-1_FCa-LTR	9.3	-	1	353	solo
gi|589288536|ref|NW_006712441.1|	1600877	1601216	ERV1-1_FCa-LTR	4.1	+	1	353	solo
gi|589288536|ref|NW_006712441.1|	3670315	3670555	ERV1-1_FCa-LTR	5.4	-	108	353	solo
gi|589288536|ref|NW_006712441.1|	4495744	4496084	ERV1-1_FCa-LTR	6.5	-	1	353	solo
gi|589288536|ref|NW_006712441.1|	4506980	4507328	ERV1-1_FCa-LTR	6.3	+	1	353	solo
gi|589288536|ref|NW_006712441.1|	7743352	7743782	ERV1-1_FCa-LTR	5.4	+	1	353	solo
gi|589288536|ref|NW_006712441.1|	7858467	7858799	ERV1-1_FCa-LTR	1.8	+	1	351	solo
gi|589288536|ref|NW_006712441.1|	17310532	17310992	ERV1-1_FCa-LTR	9.1	+	1	353	solo
gi|589288536|ref|NW_006712441.1|	18831441	18831900	ERV1-1_FCa-LTR	3.1	-	1	353	solo
gi|589288544|ref|NW_006712433.1|	17032	17396	ERV1-1_FCa-LTR	8.0	+	1	353	solo
gi|589288545|ref|NW_006712432.1|	1225850	1226190	ERV1-1_FCa-LTR	5.3	+	1	353	solo
gi|589288545|ref|NW_006712432.1|	7207774	7208125	ERV1-1_FCa-LTR	4.0	-	1	353	solo
gi|589288545|ref|NW_006712432.1|	7724478	7724850	ERV1-1_FCa-LTR	6.9	-	1	353	solo
gi|589288545|ref|NW_006712432.1|	8387885	8388238	ERV1-1_FCa-LTR	5.8	-	21	353	solo
gi|589288545|ref|NW_006712432.1|	15860685	15861074	ERV1-1_FCa-LTR	8.6	+	3	353	solo
gi|589288549|ref|NW_006712428.1|	13771	13999	ERV1-1_FCa-LTR	4.8	-	124	353	solo
gi|589288549|ref|NW_006712428.1|	15434	15764	ERV1-1_FCa-LTR	3.0	+	6	353	solo
gi|589288553|ref|NW_006712424.1|	132785	133123	ERV1-1_FCa-LTR	9.1	+	1	353	solo
gi|589288575|ref|NW_006712402.1|	1292832	1293172	ERV1-1_FCa-LTR	2.4	-	1	353	solo
gi|589288575|ref|NW_006712402.1|	7972655	7973084	ERV1-1_FCa-LTR	7.8	-	1	353	solo
gi|589288575|ref|NW_006712402.1|	8722852	8723194	ERV1-1_FCa-LTR	3.0	-	1	353	solo
gi|589288585|ref|NW_006712392.1|	7531219	7531570	ERV1-1_FCa-LTR	2.8	-	1	353	solo
gi|589288595|ref|NW_006712382.1|	389877	390270	ERV1-1_FCa-LTR	6.7	+	1	353	solo
gi|589288595|ref|NW_006712382.1|	1959009	1959469	ERV1-1_FCa-LTR	3.6	+	1	353	solo
gi|589288595|ref|NW_006712382.1|	2633246	2633653	ERV1-1_FCa-LTR	3.8	+	1	353	solo
gi|589288595|ref|NW_006712382.1|	2700022	2700371	ERV1-1_FCa-LTR	5.0	+	1	353	solo
gi|589288595|ref|NW_006712382.1|	5700126	5700579	ERV1-1_FCa-LTR	4.2	+	1	353	solo
gi|589288603|ref|NW_006712374.1|	2228842	2229184	ERV1-1_FCa-LTR	5.6	-	1	353	solo
gi|589288614|ref|NW_006712363.1|	432993	433307	ERV1-1_FCa-LTR	6.4	-	1	353	solo
gi|589288623|ref|NW_006712354.1|	3623995	3624315	ERV1-1_FCa-LTR	1.6	+	21	353	solo
gi|589288623|ref|NW_006712354.1|	4071009	4071469	ERV1-1_FCa-LTR	7.1	+	1	353	solo
gi|589288623|ref|NW_006712354.1|	5200833	5201261	ERV1-1_FCa-LTR	7.5	-	1	353	solo
gi|589288623|ref|NW_006712354.1|	12012795	12013141	ERV1-1_FCa-LTR	1.1	+	1	353	solo
gi|589288623|ref|NW_006712354.1|	15952015	15952463	ERV1-1_FCa-LTR	20.5	+	1	353	solo
gi|589288623|ref|NW_006712354.1|	16102313	16102688	ERV1-1_FCa-LTR	6.3	+	1	353	solo
gi|589288623|ref|NW_006712354.1|	18679325	18679770	ERV1-1_FCa-LTR	12.9	-	1	353	solo
gi|589288634|ref|NW_006712343.1|	284931	285271	ERV1-1_FCa-LTR	3.5	-	1	353	solo
gi|589288634|ref|NW_006712343.1|	2097074	2097306	ERV1-1_FCa-LTR	10.1	+	123	353	solo
gi|589288642|ref|NW_006712335.1|	71495	71922	ERV1-1_FCa-LTR	10.1	-	1	353	solo
gi|589288645|ref|NW_006712332.1|	72081	72390	ERV1-1_FCa-LTR	4.6	-	51	353	solo
gi|589288645|ref|NW_006712332.1|	3070118	3070455	ERV1-1_FCa-LTR	5.0	-	1	353	solo
gi|589288645|ref|NW_006712332.1|	4140126	4140582	ERV1-1_FCa-LTR	16.1	+	1	353	solo
gi|589288654|ref|NW_006712323.1|	68911	69352	ERV1-1_FCa-LTR	10.7	+	1	353	solo
gi|589288654|ref|NW_006712323.1|	81643	82069	ERV1-1_FCa-LTR	8.9	+	1	353	solo
gi|589288655|ref|NW_006712322.1|	4919534	4919961	ERV1-1_FCa-LTR	8.7	-	1	353	solo
gi|589288666|ref|NW_006712311.1|	1105284	1105623	ERV1-1_FCa-LTR	4.1	+	1	353	solo
gi|589288666|ref|NW_006712311.1|	1350071	1350531	ERV1-1_FCa-LTR	3.8	-	1	353	solo
gi|589288666|ref|NW_006712311.1|	2988043	2988456	ERV1-1_FCa-LTR	8.8	-	1	353	solo
gi|589288666|ref|NW_006712311.1|	11697913	11698356	ERV1-1_FCa-LTR	10.7	+	1	353	solo
gi|589288666|ref|NW_006712311.1|	14034587	14034925	ERV1-1_FCa-LTR	5.6	-	1	353	solo
gi|589288666|ref|NW_006712311.1|	15716064	15716468	ERV1-1_FCa-LTR	7.0	+	2	353	solo
gi|589288666|ref|NW_006712311.1|	16251976	16252435	ERV1-1_FCa-LTR	7.1	+	1	353	solo
gi|589288673|ref|NW_006712304.1|	19737	20042	ERV1-1_FCa-LTR	6.6	+	18	353	solo
gi|589288673|ref|NW_006712304.1|	22999	23460	ERV1-1_FCa-LTR	6.5	-	1	353	solo
gi|589288675|ref|NW_006712302.1|	3445331	3445670	ERV1-1_FCa-LTR	3.0	-	1	353	solo
gi|589288679|ref|NW_006712298.1|	7646	7889	ERV1-1_FCa-LTR	7.1	+	110	353	solo
gi|589288684|ref|NW_006712293.1|	7029842	7030182	ERV1-1_FCa-LTR	3.2	-	1	353	solo
gi|589288684|ref|NW_006712293.1|	7240792	7241185	ERV1-1_FCa-LTR	7.8	+	1	353	solo
gi|589288688|ref|NW_006712289.1|	316446	316674	ERV1-1_FCa-LTR	4.4	+	124	353	solo
gi|589288695|ref|NW_006712282.1|	9858894	9859354	ERV1-1_FCa-LTR	3.6	+	1	353	solo
gi|589288695|ref|NW_006712282.1|	11464550	11464918	ERV1-1_FCa-LTR	7.3	+	8	353	solo
gi|589288695|ref|NW_006712282.1|	12296447	12296800	ERV1-1_FCa-LTR	5.3	+	1	353	solo
gi|589288695|ref|NW_006712282.1|	16868770	16869003	ERV1-1_FCa-LTR	12.3	+	121	353	solo
gi|589288695|ref|NW_006712282.1|	18972296	18972635	ERV1-1_FCa-LTR	3.8	-	1	353	solo
gi|589288695|ref|NW_006712282.1|	19626599	19627006	ERV1-1_FCa-LTR	4.7	+	1	353	solo
gi|589288695|ref|NW_006712282.1|	31162643	31162982	ERV1-1_FCa-LTR	2.6	-	1	353	solo
gi|589288695|ref|NW_006712282.1|	31574926	31575277	ERV1-1_FCa-LTR	1.7	-	1	353	solo
gi|589288695|ref|NW_006712282.1|	35971488	35971832	ERV1-1_FCa-LTR	8.0	-	1	353	solo
gi|589288695|ref|NW_006712282.1|	40755388	40755741	ERV1-1_FCa-LTR	2.8	-	1	353	solo
gi|589288695|ref|NW_006712282.1|	41602346	41602791	ERV1-1_FCa-LTR	6.0	-	1	353	solo
gi|589288705|ref|NW_006712272.1|	1535639	1535982	ERV1-1_FCa-LTR	3.2	+	1	353	solo
gi|589288706|ref|NW_006712271.1|	2455386	2455812	ERV1-1_FCa-LTR	7.8	-	1	352	solo
gi|589288706|ref|NW_006712271.1|	2956299	2956682	ERV1-1_FCa-LTR	5.5	-	1	353	solo
gi|589288706|ref|NW_006712271.1|	4711880	4712340	ERV1-1_FCa-LTR	3.6	+	1	353	solo
gi|589288706|ref|NW_006712271.1|	5695397	5695843	ERV1-1_FCa-LTR	8.2	-	1	353	solo
gi|589288706|ref|NW_006712271.1|	6391538	6391988	ERV1-1_FCa-LTR	5.6	-	1	353	solo
gi|589288706|ref|NW_006712271.1|	8347381	8347841	ERV1-1_FCa-LTR	3.6	+	1	353	solo
gi|589288713|ref|NW_006712264.1|	22988	23318	ERV1-1_FCa-LTR	4.3	+	1	353	solo
gi|589288717|ref|NW_006712260.1|	4714671	4715131	ERV1-1_FCa-LTR	3.6	+	1	353	solo
gi|589288724|ref|NW_006712253.1|	100659	100958	ERV1-1_FCa-LTR	7.9	-	55	353	solo
gi|589288738|ref|NW_006712239.1|	878112	878508	ERV1-1_FCa-LTR	5.8	+	1	353	solo
gi|589288738|ref|NW_006712239.1|	2639960	2640331	ERV1-1_FCa-LTR	6.7	+	1	353	solo
gi|589288738|ref|NW_006712239.1|	3812439	3812813	ERV1-1_FCa-LTR	9.1	-	1	353	solo
gi|589288739|ref|NW_006712238.1|	766663	767051	ERV1-1_FCa-LTR	5.2	+	3	353	solo
gi|589288739|ref|NW_006712238.1|	1342165	1342623	ERV1-1_FCa-LTR	3.6	+	1	353	solo
gi|589288739|ref|NW_006712238.1|	2604194	2604430	ERV1-1_FCa-LTR	11.3	+	123	353	solo
gi|589288739|ref|NW_006712238.1|	8739918	8740269	ERV1-1_FCa-LTR	2.0	+	1	353	solo
gi|589288739|ref|NW_006712238.1|	9320071	9320422	ERV1-1_FCa-LTR	3.1	+	1	353	solo
gi|589288739|ref|NW_006712238.1|	12311998	12312339	ERV1-1_FCa-LTR	2.9	-	1	353	solo
gi|589288739|ref|NW_006712238.1|	20775580	20775919	ERV1-1_FCa-LTR	3.8	-	1	353	solo
gi|589288744|ref|NW_006712233.1|	186749	187079	ERV1-1_FCa-LTR	5.5	+	1	353	solo
gi|589288753|ref|NW_006712224.1|	45867	46209	ERV1-1_FCa-LTR	4.7	-	1	353	solo
gi|589288761|ref|NW_006712216.1|	4024263	4024489	ERV1-1_FCa-LTR	4.4	+	127	353	solo
gi|589288772|ref|NW_006712205.1|	6109028	6109425	ERV1-1_FCa-LTR	5.6	+	1	353	solo
gi|589288794|ref|NW_006712183.1|	1631606	1631941	ERV1-1_FCa-LTR	4.8	+	1	353	solo
gi|589288794|ref|NW_006712183.1|	3735841	3736115	ERV1-1_FCa-LTR	12.7	-	90	353	solo
gi|589288794|ref|NW_006712183.1|	4102966	4103386	ERV1-1_FCa-LTR	6.8	-	1	353	solo
gi|589288794|ref|NW_006712183.1|	6308321	6308700	ERV1-1_FCa-LTR	5.5	-	1	353	solo
gi|589288794|ref|NW_006712183.1|	10037170	10037409	ERV1-1_FCa-LTR	11.2	+	121	353	solo
gi|589288794|ref|NW_006712183.1|	10942328	10942781	ERV1-1_FCa-LTR	7.1	+	1	353	solo
gi|589288794|ref|NW_006712183.1|	11563171	11563635	ERV1-1_FCa-LTR	10.7	+	1	353	solo
gi|589288794|ref|NW_006712183.1|	12352220	12352680	ERV1-1_FCa-LTR	2.7	-	1	353	solo
gi|589288802|ref|NW_006712175.1|	404556	404985	ERV1-1_FCa-LTR	5.4	+	1	353	solo
gi|589288805|ref|NW_006712172.1|	691468	691842	ERV1-1_FCa-LTR	5.5	+	1	353	solo
gi|589288805|ref|NW_006712172.1|	6033822	6034151	ERV1-1_FCa-LTR	1.8	-	1	353	solo
gi|589288805|ref|NW_006712172.1|	6040923	6041267	ERV1-1_FCa-LTR	1.7	+	1	353	solo
gi|589288805|ref|NW_006712172.1|	7587054	7587282	ERV1-1_FCa-LTR	7.9	+	122	353	solo
gi|589288805|ref|NW_006712172.1|	7751469	7751819	ERV1-1_FCa-LTR	3.5	+	1	353	solo
gi|589288812|ref|NW_006712165.1|	5074	5449	ERV1-1_FCa-LTR	5.7	+	1	353	solo
gi|589288816|ref|NW_006712161.1|	486316	486653	ERV1-1_FCa-LTR	4.2	-	1	353	solo
gi|589288816|ref|NW_006712161.1|	487057	487429	ERV1-1_FCa-LTR	10.7	+	1	353	solo
gi|589288817|ref|NW_006712160.1|	623157	623584	ERV1-1_FCa-LTR	9.4	-	1	353	solo
gi|589288827|ref|NW_006712150.1|	841756	842198	ERV1-1_FCa-LTR	16.1	+	1	353	solo
gi|589288828|ref|NW_006712149.1|	1561502	1561845	ERV1-1_FCa-LTR	3.8	-	1	353	solo
gi|589288830|ref|NW_006712147.1|	436027	436366	ERV1-1_FCa-LTR	4.2	-	1	353	solo
gi|589288831|ref|NW_006712146.1|	121041	121458	ERV1-1_FCa-LTR	7.4	+	3	353	solo
gi|589288836|ref|NW_006712141.1|	1136220	1136676	ERV1-1_FCa-LTR	12.5	+	1	353	solo
gi|589288840|ref|NW_006712137.1|	986243	986503	ERV1-1_FCa-LTR	4.0	+	1	353	solo
gi|589288841|ref|NW_006712136.1|	866551	867012	ERV1-1_FCa-LTR	5.0	-	1	353	solo
gi|589288841|ref|NW_006712136.1|	1204739	1205187	ERV1-1_FCa-LTR	7.1	+	1	353	solo
gi|589288846|ref|NW_006712131.1|	1848	2075	ERV1-1_FCa-LTR	3.5	+	124	353	solo
gi|589288847|ref|NW_006712130.1|	329989	330353	ERV1-1_FCa-LTR	3.1	-	1	351	solo
gi|589288849|ref|NW_006712128.1|	962981	963439	ERV1-1_FCa-LTR	4.6	-	1	353	solo
gi|589288849|ref|NW_006712128.1|	1083841	1084216	ERV1-1_FCa-LTR	8.3	-	1	353	solo
gi|589288849|ref|NW_006712128.1|	1496760	1497207	ERV1-1_FCa-LTR	12.5	+	1	353	solo
gi|589288850|ref|NW_006712127.1|	1559946	1560403	ERV1-1_FCa-LTR	12.5	+	1	353	solo
gi|589288861|ref|NW_006712116.1|	1619743	1620178	ERV1-1_FCa-LTR	16.1	+	1	353	solo
gi|589288861|ref|NW_006712116.1|	2503804	2504143	ERV1-1_FCa-LTR	5.6	+	1	353	solo
gi|589288861|ref|NW_006712116.1|	3224501	3224876	ERV1-1_FCa-LTR	5.7	-	1	353	solo
gi|589288862|ref|NW_006712115.1|	1298399	1298738	ERV1-1_FCa-LTR	3.8	+	1	353	solo
gi|589288862|ref|NW_006712115.1|	4259052	4259404	ERV1-1_FCa-LTR	4.0	-	1	353	solo
gi|589288872|ref|NW_006712105.1|	1833747	1834086	ERV1-1_FCa-LTR	5.9	+	1	353	solo
gi|589288872|ref|NW_006712105.1|	5154275	5154702	ERV1-1_FCa-LTR	10.7	+	1	353	solo
gi|589288872|ref|NW_006712105.1|	7443940	7444245	ERV1-1_FCa-LTR	12.4	+	1	353	solo
gi|589288872|ref|NW_006712105.1|	9286318	9286655	ERV1-1_FCa-LTR	2.1	+	1	353	solo
gi|589288874|ref|NW_006712103.1|	217229	217659	ERV1-1_FCa-LTR	6.2	-	1	353	solo
gi|589288877|ref|NW_006712100.1|	1567977	1568317	ERV1-1_FCa-LTR	3.8	+	1	353	solo
gi|589288877|ref|NW_006712100.1|	1723852	1724232	ERV1-1_FCa-LTR	7.6	-	9	353	solo
gi|589288884|ref|NW_006712093.1|	554952	555290	ERV1-1_FCa-LTR	7.4	-	1	353	solo
gi|589288894|ref|NW_006712083.1|	457194	457599	ERV1-1_FCa-LTR	6.7	+	1	353	solo
gi|589288894|ref|NW_006712083.1|	484625	484999	ERV1-1_FCa-LTR	5.2	+	1	353	solo
gi|589288901|ref|NW_006712076.1|	3583626	3583856	ERV1-1_FCa-LTR	12.4	-	123	353	solo
gi|589288901|ref|NW_006712076.1|	6095522	6095745	ERV1-1_FCa-LTR	10.5	-	132	353	solo
gi|589288905|ref|NW_006712072.1|	1473633	1474004	ERV1-1_FCa-LTR	4.0	+	1	353	solo
gi|589288905|ref|NW_006712072.1|	4134781	4135221	ERV1-1_FCa-LTR	17.9	+	1	353	solo
gi|589288905|ref|NW_006712072.1|	11075553	11075981	ERV1-1_FCa-LTR	5.5	+	1	353	solo
gi|589288905|ref|NW_006712072.1|	13154081	13154430	ERV1-1_FCa-LTR	2.0	-	1	353	solo
gi|589288905|ref|NW_006712072.1|	13304683	13305025	ERV1-1_FCa-LTR	2.6	-	1	353	solo
gi|589288905|ref|NW_006712072.1|	14069341	14069716	ERV1-1_FCa-LTR	7.7	-	1	353	solo
gi|589288905|ref|NW_006712072.1|	14144406	14144842	ERV1-1_FCa-LTR	14.3	+	1	353	solo
gi|589288905|ref|NW_006712072.1|	15808969	15809485	ERV1-1_FCa-LTR	8.5	-	1	353	solo
gi|589288907|ref|NW_006712070.1|	694711	694922	ERV1-1_FCa-LTR	9.7	-	143	353	solo
gi|589288909|ref|NW_006712068.1|	773521	773861	ERV1-1_FCa-LTR	2.4	-	1	353	solo
gi|589288909|ref|NW_006712068.1|	2002060	2002466	ERV1-1_FCa-LTR	4.1	+	1	353	solo
gi|589288909|ref|NW_006712068.1|	2134090	2134449	ERV1-1_FCa-LTR	6.0	-	1	353	solo
gi|589288920|ref|NW_006712057.1|	310564	310911	ERV1-1_FCa-LTR	3.2	-	1	353	solo
gi|589288920|ref|NW_006712057.1|	927449	927708	ERV1-1_FCa-LTR	5.2	-	128	353	solo
gi|589288923|ref|NW_006712054.1|	5779	6074	ERV1-1_FCa-LTR	2.3	+	1	353	solo
gi|589288923|ref|NW_006712054.1|	2187023	2187482	ERV1-1_FCa-LTR	4.2	-	1	353	solo
gi|589288926|ref|NW_006712051.1|	120289	120731	ERV1-1_FCa-LTR	12.3	-	1	353	solo
gi|589288926|ref|NW_006712051.1|	121008	121372	ERV1-1_FCa-LTR	4.4	-	1	353	solo
gi|589288927|ref|NW_006712050.1|	5614003	5614402	ERV1-1_FCa-LTR	9.9	+	1	353	solo
gi|589288928|ref|NW_006712049.1|	1438651	1438889	ERV1-1_FCa-LTR	11.0	-	125	353	solo
gi|589288928|ref|NW_006712049.1|	2399023	2399430	ERV1-1_FCa-LTR	5.8	+	1	351	solo
gi|589288929|ref|NW_006712048.1|	973982	974336	ERV1-1_FCa-LTR	2.3	-	1	353	solo
gi|589288929|ref|NW_006712048.1|	999507	999848	ERV1-1_FCa-LTR	0.6	+	1	353	solo
gi|589288940|ref|NW_006712037.1|	732865	733115	ERV1-1_FCa-LTR	4.4	+	90	353	solo
gi|589288941|ref|NW_006712036.1|	1395631	1396005	ERV1-1_FCa-LTR	5.4	+	1	353	solo
gi|589288942|ref|NW_006712035.1|	860986	861445	ERV1-1_FCa-LTR	8.2	-	1	353	solo
gi|589288945|ref|NW_006712032.1|	1097471	1097900	ERV1-1_FCa-LTR	3.6	+	1	353	solo
gi|589288946|ref|NW_006712031.1|	125975	126297	ERV1-1_FCa-LTR	5.0	-	1	353	solo
gi|589288948|ref|NW_006712029.1|	112976	113403	ERV1-1_FCa-LTR	3.6	+	1	353	solo
gi|589288948|ref|NW_006712029.1|	470567	470994	ERV1-1_FCa-LTR	8.5	-	1	353	solo
gi|589288949|ref|NW_006712028.1|	708391	708791	ERV1-1_FCa-LTR	5.6	-	1	353	solo
gi|589288949|ref|NW_006712028.1|	2620790	2620998	ERV1-1_FCa-LTR	5.7	+	115	352	solo
gi|589288949|ref|NW_006712028.1|	2716583	2716791	ERV1-1_FCa-LTR	6.7	-	145	353	solo
gi|589288950|ref|NW_006712027.1|	160888	161364	ERV1-1_FCa-LTR	5.1	-	1	353	solo
gi|589288952|ref|NW_006712025.1|	83634	84066	ERV1-1_FCa-LTR	1.8	-	1	352	solo
gi|589288952|ref|NW_006712025.1|	85901	86236	ERV1-1_FCa-LTR	4.9	-	2	353	solo
gi|589288952|ref|NW_006712025.1|	114387	114686	ERV1-1_FCa-LTR	10.9	-	55	353	solo
gi|589288955|ref|NW_006712022.1|	1308547	1308993	ERV1-1_FCa-LTR	13.3	-	1	353	solo
gi|589288955|ref|NW_006712022.1|	1898390	1898599	ERV1-1_FCa-LTR	6.7	-	118	353	solo
gi|589288955|ref|NW_006712022.1|	1982370	1982750	ERV1-1_FCa-LTR	3.0	+	1	353	solo
gi|589288960|ref|NW_006712017.1|	7061363	7061706	ERV1-1_FCa-LTR	5.0	+	1	353	solo
gi|589288960|ref|NW_006712017.1|	7885207	7885546	ERV1-1_FCa-LTR	2.7	+	1	353	solo
gi|589288961|ref|NW_006712016.1|	2197449	2197824	ERV1-1_FCa-LTR	5.7	+	1	353	solo
gi|589288961|ref|NW_006712016.1|	9177674	9178013	ERV1-1_FCa-LTR	4.7	+	1	353	solo
gi|589288963|ref|NW_006712014.1|	429484	429924	ERV1-1_FCa-LTR	3.6	+	1	353	solo
gi|589288963|ref|NW_006712014.1|	1376371	1376650	ERV1-1_FCa-LTR	5.4	-	90	353	solo
gi|589288965|ref|NW_006712012.1|	1579839	1580176	ERV1-1_FCa-LTR	3.9	+	1	353	solo
gi|589288970|ref|NW_006712007.1|	3728022	3728357	ERV1-1_FCa-LTR	3.9	+	1	353	solo
gi|589288970|ref|NW_006712007.1|	6889292	6889752	ERV1-1_FCa-LTR	5.3	-	1	353	solo
gi|589288970|ref|NW_006712007.1|	7050404	7050699	ERV1-1_FCa-LTR	6.9	-	55	353	solo
gi|589288972|ref|NW_006712005.1|	7003508	7003937	ERV1-1_FCa-LTR	3.6	+	1	353	solo
gi|589288972|ref|NW_006712005.1|	7599260	7599716	ERV1-1_FCa-LTR	12.2	+	1	353	solo
gi|589288972|ref|NW_006712005.1|	12502493	12502867	ERV1-1_FCa-LTR	6.9	-	1	353	solo
gi|589288972|ref|NW_006712005.1|	17019651	17020141	ERV1-1_FCa-LTR	4.7	-	1	353	solo
gi|589288974|ref|NW_006712003.1|	189210	189543	ERV1-1_FCa-LTR	7.2	-	1	353	solo
gi|589288978|ref|NW_006711999.1|	2391922	2392293	ERV1-1_FCa-LTR	2.6	-	1	353	solo
gi|589288978|ref|NW_006711999.1|	2545131	2545590	ERV1-1_FCa-LTR	5.3	-	1	353	solo
gi|589288978|ref|NW_006711999.1|	4483589	4484081	ERV1-1_FCa-LTR	3.5	-	1	353	solo
gi|589288979|ref|NW_006711998.1|	20184	20640	ERV1-1_FCa-LTR	9.1	-	1	350	solo
gi|589288981|ref|NW_006711996.1|	59914	60333	ERV1-1_FCa-LTR	7.5	-	1	353	solo
gi|589288981|ref|NW_006711996.1|	2164713	2165056	ERV1-1_FCa-LTR	4.5	+	1	352	solo
gi|589288981|ref|NW_006711996.1|	2883003	2883379	ERV1-1_FCa-LTR	8.3	-	1	353	solo
gi|589288982|ref|NW_006711995.1|	626315	626512	ERV1-1_FCa-LTR	10.9	-	133	353	solo
gi|589288983|ref|NW_006711994.1|	1613940	1614312	ERV1-1_FCa-LTR	5.5	-	1	353	solo
gi|589288983|ref|NW_006711994.1|	1749757	1750095	ERV1-1_FCa-LTR	4.7	-	1	353	solo
gi|589288983|ref|NW_006711994.1|	4166413	4166785	ERV1-1_FCa-LTR	7.0	-	1	353	solo
gi|589288983|ref|NW_006711994.1|	4409588	4409853	ERV1-1_FCa-LTR	5.3	-	1	353	solo
gi|589288983|ref|NW_006711994.1|	4887849	4888188	ERV1-1_FCa-LTR	3.5	+	1	353	solo
gi|589288984|ref|NW_006711993.1|	573347	573581	ERV1-1_FCa-LTR	10.4	+	132	353	solo
gi|589288985|ref|NW_006711992.1|	381333	381708	ERV1-1_FCa-LTR	8.0	-	1	353	solo
gi|589288985|ref|NW_006711992.1|	562491	562867	ERV1-1_FCa-LTR	6.9	+	1	353	solo
gi|589288987|ref|NW_006711990.1|	33987	34479	ERV1-1_FCa-LTR	16.8	+	1	353	solo
gi|589288988|ref|NW_006711989.1|	1381581	1381906	ERV1-1_FCa-LTR	6.4	-	1	353	solo
gi|589288988|ref|NW_006711989.1|	3274723	3275182	ERV1-1_FCa-LTR	7.1	+	1	353	solo
gi|589288988|ref|NW_006711989.1|	4273232	4273453	ERV1-1_FCa-LTR	11.9	-	121	353	solo
gi|589288989|ref|NW_006711988.1|	45673	46015	ERV1-1_FCa-LTR	3.2	+	1	353	solo
gi|589288989|ref|NW_006711988.1|	1120473	1120820	ERV1-1_FCa-LTR	0.9	-	1	353	solo
gi|589288991|ref|NW_006711986.1|	723307	723656	ERV1-1_FCa-LTR	8.4	-	1	353	solo
gi|589288991|ref|NW_006711986.1|	1771298	1771725	ERV1-1_FCa-LTR	3.6	+	1	353	solo
gi|589288991|ref|NW_006711986.1|	10279760	10280202	ERV1-1_FCa-LTR	10.1	-	1	353	solo
gi|589288991|ref|NW_006711986.1|	12511862	12512322	ERV1-1_FCa-LTR	3.5	-	1	353	solo
gi|589288992|ref|NW_006711985.1|	441591	441947	ERV1-1_FCa-LTR	3.8	+	1	353	solo
gi|589288994|ref|NW_006711983.1|	3584385	3584710	ERV1-1_FCa-LTR	2.8	+	1	353	solo
gi|589288994|ref|NW_006711983.1|	4404866	4405204	ERV1-1_FCa-LTR	3.8	-	1	353	solo
gi|589288994|ref|NW_006711983.1|	6071870	6072274	ERV1-1_FCa-LTR	6.1	-	1	353	solo
gi|589288994|ref|NW_006711983.1|	6939161	6939534	ERV1-1_FCa-LTR	8.3	+	1	353	solo
gi|589288994|ref|NW_006711983.1|	10198081	10198415	ERV1-1_FCa-LTR	3.9	+	1	353	solo
gi|589288995|ref|NW_006711982.1|	300663	301087	ERV1-1_FCa-LTR	10.3	-	1	353	solo
gi|589288996|ref|NW_006711981.1|	861353	861670	ERV1-1_FCa-LTR	3.2	+	25	353	solo
gi|589289002|ref|NW_006711975.1|	3734771	3735143	ERV1-1_FCa-LTR	8.4	+	4	353	solo
gi|589289002|ref|NW_006711975.1|	5429152	5429527	ERV1-1_FCa-LTR	7.4	+	1	353	solo
gi|589289002|ref|NW_006711975.1|	5534511	5534806	ERV1-1_FCa-LTR	4.3	+	55	352	solo
gi|589289006|ref|NW_006711971.1|	424907	425244	ERV1-1_FCa-LTR	4.1	+	1	353	solo
gi|589289006|ref|NW_006711971.1|	7526495	7526924	ERV1-1_FCa-LTR	19.8	+	1	353	solo
gi|589289010|ref|NW_006711967.1|	50440	50778	ERV1-1_FCa-LTR	3.5	+	1	353	solo
gi|589289014|ref|NW_006711963.1|	2528232	2528572	ERV1-1_FCa-LTR	2.9	-	1	353	solo
gi|589289014|ref|NW_006711963.1|	2578381	2578841	ERV1-1_FCa-LTR	4.2	-	1	353	solo
gi|589289016|ref|NW_006711961.1|	1065938	1066312	ERV1-1_FCa-LTR	8.0	+	1	353	solo
gi|589289019|ref|NW_006711958.1|	1414688	1415039	ERV1-1_FCa-LTR	2.4	+	1	353	solo
gi|589289020|ref|NW_006711957.1|	2637924	2638172	ERV1-1_FCa-LTR	5.6	-	90	353	solo
gi|589289022|ref|NW_006711955.1|	7328364	7328702	ERV1-1_FCa-LTR	4.4	-	1	353	solo
gi|589289022|ref|NW_006711955.1|	8258112	8258451	ERV1-1_FCa-LTR	4.4	+	1	353	solo
gi|589289023|ref|NW_006711954.1|	1643531	1643991	ERV1-1_FCa-LTR	4.8	-	1	353	solo
gi|589289027|ref|NW_006711950.1|	191734	192061	ERV1-1_FCa-LTR	6.1	+	13	353	solo
gi|589289027|ref|NW_006711950.1|	1970226	1970565	ERV1-1_FCa-LTR	1.5	+	1	353	solo
gi|589289027|ref|NW_006711950.1|	2177670	2178044	ERV1-1_FCa-LTR	6.6	-	1	353	solo
gi|589289028|ref|NW_006711949.1|	2924027	2924461	ERV1-1_FCa-LTR	12.5	+	1	353	solo
gi|589289028|ref|NW_006711949.1|	4052189	4052618	ERV1-1_FCa-LTR	7.1	+	1	353	solo
gi|589289029|ref|NW_006711948.1|	1840095	1840555	ERV1-1_FCa-LTR	3.4	-	1	353	solo
gi|589289031|ref|NW_006711946.1|	1404527	1404866	ERV1-1_FCa-LTR	5.9	-	1	353	solo
gi|589289032|ref|NW_006711945.1|	344183	344417	ERV1-1_FCa-LTR	8.7	+	123	353	solo
gi|589289036|ref|NW_006711941.1|	3783970	3784333	ERV1-1_FCa-LTR	2.9	+	1	353	solo
gi|589289038|ref|NW_006711939.1|	98384	98722	ERV1-1_FCa-LTR	5.9	+	1	353	solo
gi|589289038|ref|NW_006711939.1|	3660887	3661345	ERV1-1_FCa-LTR	6.5	-	1	353	solo
gi|589289039|ref|NW_006711938.1|	154424	154884	ERV1-1_FCa-LTR	6.1	-	1	353	solo
gi|589289040|ref|NW_006711937.1|	3504765	3505183	ERV1-1_FCa-LTR	10.7	+	1	353	solo
gi|589289041|ref|NW_006711936.1|	550312	550647	ERV1-1_FCa-LTR	5.4	+	1	353	solo
gi|589289041|ref|NW_006711936.1|	1933225	1933562	ERV1-1_FCa-LTR	4.1	-	1	353	solo
gi|589289041|ref|NW_006711936.1|	3575901	3576240	ERV1-1_FCa-LTR	2.1	-	1	353	solo
gi|589289041|ref|NW_006711936.1|	8019361	8019593	ERV1-1_FCa-LTR	13.2	-	123	353	solo
gi|589289042|ref|NW_006711935.1|	1938306	1938735	ERV1-1_FCa-LTR	6.1	-	1	353	solo
gi|589289042|ref|NW_006711935.1|	2491182	2491634	ERV1-1_FCa-LTR	3.7	-	9	353	solo
gi|589289042|ref|NW_006711935.1|	3290740	3291198	ERV1-1_FCa-LTR	6.6	-	1	353	solo
gi|589289042|ref|NW_006711935.1|	4308348	4308808	ERV1-1_FCa-LTR	5.3	-	1	353	solo
gi|589289043|ref|NW_006711934.1|	1545896	1546329	ERV1-1_FCa-LTR	14.9	+	10	353	solo
gi|589289046|ref|NW_006711931.1|	2258929	2259308	ERV1-1_FCa-LTR	6.3	-	1	353	solo
gi|589289046|ref|NW_006711931.1|	2440699	2441058	ERV1-1_FCa-LTR	6.3	+	1	353	solo
gi|589289046|ref|NW_006711931.1|	2453313	2453654	ERV1-1_FCa-LTR	2.4	+	1	353	solo
gi|589289046|ref|NW_006711931.1|	2502361	2502733	ERV1-1_FCa-LTR	8.9	+	1	353	solo
gi|589289046|ref|NW_006711931.1|	5519535	5519757	ERV1-1_FCa-LTR	13.4	+	123	353	solo
gi|589289047|ref|NW_006711930.1|	1996319	1996658	ERV1-1_FCa-LTR	4.7	+	1	353	solo
gi|589289047|ref|NW_006711930.1|	7328502	7328873	ERV1-1_FCa-LTR	7.8	-	1	353	solo
gi|589289047|ref|NW_006711930.1|	11267207	11267561	ERV1-1_FCa-LTR	4.4	+	1	353	solo
gi|589289047|ref|NW_006711930.1|	14685510	14685847	ERV1-1_FCa-LTR	4.1	-	1	353	solo
gi|589289047|ref|NW_006711930.1|	18622960	18623326	ERV1-1_FCa-LTR	7.8	-	1	353	solo
gi|589289047|ref|NW_006711930.1|	22248670	22249094	ERV1-1_FCa-LTR	10.7	+	1	353	solo
gi|589289047|ref|NW_006711930.1|	22829758	22830218	ERV1-1_FCa-LTR	5.4	+	1	353	solo
gi|589289048|ref|NW_006711929.1|	201092	201429	ERV1-1_FCa-LTR	5.0	+	1	353	solo
gi|589289049|ref|NW_006711928.1|	489262	489668	ERV1-1_FCa-LTR	5.5	+	1	353	solo
gi|589289049|ref|NW_006711928.1|	1907185	1907519	ERV1-1_FCa-LTR	3.0	-	1	348	solo
gi|589289049|ref|NW_006711928.1|	2431574	2431940	ERV1-1_FCa-LTR	6.8	-	1	353	solo
gi|589289049|ref|NW_006711928.1|	4301794	4302133	ERV1-1_FCa-LTR	4.7	+	1	353	solo
gi|589289049|ref|NW_006711928.1|	5012167	5012546	ERV1-1_FCa-LTR	7.5	-	1	353	solo
gi|589289049|ref|NW_006711928.1|	5040864	5041293	ERV1-1_FCa-LTR	11.2	-	1	353	solo
gi|589289049|ref|NW_006711928.1|	6594579	6594934	ERV1-1_FCa-LTR	8.3	-	1	353	solo
gi|589289049|ref|NW_006711928.1|	9825820	9826043	ERV1-1_FCa-LTR	10.9	+	123	353	solo
gi|589289049|ref|NW_006711928.1|	11148830	11149134	ERV1-1_FCa-LTR	3.5	+	90	353	solo
gi|589289049|ref|NW_006711928.1|	12747061	12747308	ERV1-1_FCa-LTR	10.0	+	123	353	solo
gi|589289049|ref|NW_006711928.1|	13334941	13335176	ERV1-1_FCa-LTR	10.8	+	123	353	solo
gi|589289050|ref|NW_006711927.1|	2508838	2509267	ERV1-1_FCa-LTR	7.1	-	1	353	solo
gi|589289051|ref|NW_006711926.1|	431	639	ERV1-1_FCa-LTR	10.5	-	118	353	solo
gi|589289054|ref|NW_006711923.1|	170803	171136	ERV1-1_FCa-LTR	6.3	-	1	353	solo
gi|589289055|ref|NW_006711922.1|	129574	130004	ERV1-1_FCa-LTR	14.7	-	1	346	solo
gi|589289055|ref|NW_006711922.1|	1035965	1036337	ERV1-1_FCa-LTR	8.0	-	1	353	solo
gi|589289055|ref|NW_006711922.1|	2296905	2297255	ERV1-1_FCa-LTR	1.7	-	1	353	solo
gi|589289059|ref|NW_006711918.1|	4183666	4184006	ERV1-1_FCa-LTR	4.1	-	1	353	solo
gi|589289060|ref|NW_006711917.1|	174503	174853	ERV1-1_FCa-LTR	1.4	-	1	353	solo
gi|589289060|ref|NW_006711917.1|	465024	465397	ERV1-1_FCa-LTR	5.5	+	1	353	solo
gi|589289060|ref|NW_006711917.1|	1884109	1884550	ERV1-1_FCa-LTR	16.1	+	1	353	solo
gi|589289060|ref|NW_006711917.1|	3373453	3373860	ERV1-1_FCa-LTR	5.2	-	1	353	solo
gi|589289060|ref|NW_006711917.1|	3504280	3504742	ERV1-1_FCa-LTR	6.8	-	1	353	solo
gi|589289060|ref|NW_006711917.1|	6618487	6618931	ERV1-1_FCa-LTR	14.3	+	1	353	solo
gi|589289060|ref|NW_006711917.1|	6913093	6913520	ERV1-1_FCa-LTR	7.0	-	1	353	solo
gi|589289060|ref|NW_006711917.1|	9965916	9966269	ERV1-1_FCa-LTR	2.5	+	1	353	solo
gi|589289060|ref|NW_006711917.1|	11027692	11028013	ERV1-1_FCa-LTR	7.1	+	55	353	solo
gi|589289060|ref|NW_006711917.1|	18365392	18365752	ERV1-1_FCa-LTR	2.0	-	1	353	solo
gi|589289060|ref|NW_006711917.1|	18519562	18519929	ERV1-1_FCa-LTR	7.4	-	1	353	solo
gi|589289061|ref|NW_006711916.1|	2492298	2492722	ERV1-1_FCa-LTR	8.2	-	1	353	solo
gi|589289061|ref|NW_006711916.1|	3112057	3112395	ERV1-1_FCa-LTR	4.1	-	1	353	solo
gi|589289061|ref|NW_006711916.1|	4509651	4509997	ERV1-1_FCa-LTR	4.6	-	55	353	solo
gi|589289063|ref|NW_006711914.1|	52397	52718	ERV1-1_FCa-LTR	10.5	+	55	353	solo
gi|589289063|ref|NW_006711914.1|	165569	165944	ERV1-1_FCa-LTR	8.5	+	1	353	solo
gi|589289063|ref|NW_006711914.1|	171064	171416	ERV1-1_FCa-LTR	3.4	-	1	353	solo
gi|589289064|ref|NW_006711913.1|	1047347	1047719	ERV1-1_FCa-LTR	2.6	+	1	353	solo
gi|589289066|ref|NW_006711911.1|	1367330	1367733	ERV1-1_FCa-LTR	5.9	+	1	353	solo
gi|589289067|ref|NW_006711910.1|	757418	757754	ERV1-1_FCa-LTR	3.9	-	1	353	solo
gi|589289067|ref|NW_006711910.1|	864435	864809	ERV1-1_FCa-LTR	7.2	-	1	353	solo
gi|589289068|ref|NW_006711909.1|	3007008	3007388	ERV1-1_FCa-LTR	6.8	+	1	353	solo
gi|589289068|ref|NW_006711909.1|	12568127	12568505	ERV1-1_FCa-LTR	7.5	-	1	353	solo
gi|589289069|ref|NW_006711908.1|	419180	419598	ERV1-1_FCa-LTR	8.9	+	1	353	solo
gi|589289069|ref|NW_006711908.1|	957818	958193	ERV1-1_FCa-LTR	6.0	-	1	353	solo
gi|589289069|ref|NW_006711908.1|	1036367	1036771	ERV1-1_FCa-LTR	6.1	+	1	353	solo
gi|589289069|ref|NW_006711908.1|	1042481	1042822	ERV1-1_FCa-LTR	4.1	-	1	353	solo
gi|589289069|ref|NW_006711908.1|	4954036	4954472	ERV1-1_FCa-LTR	5.2	-	1	353	solo
gi|589289070|ref|NW_006711907.1|	1599587	1599816	ERV1-1_FCa-LTR	4.3	-	124	353	solo
gi|589289070|ref|NW_006711907.1|	1609552	1609981	ERV1-1_FCa-LTR	1.8	+	1	353	solo
gi|589289073|ref|NW_006711904.1|	143029	143489	ERV1-1_FCa-LTR	3.4	-	1	353	solo
gi|589289073|ref|NW_006711904.1|	560978	561434	ERV1-1_FCa-LTR	6.9	-	1	353	solo
gi|589289073|ref|NW_006711904.1|	1666729	1667064	ERV1-1_FCa-LTR	4.8	+	1	353	solo
gi|589289073|ref|NW_006711904.1|	2819117	2819468	ERV1-1_FCa-LTR	2.6	-	1	353	solo
gi|589289076|ref|NW_006711901.1|	427346	427698	ERV1-1_FCa-LTR	2.0	-	1	353	solo
gi|589289078|ref|NW_006711899.1|	2532612	2532986	ERV1-1_FCa-LTR	8.6	+	1	353	solo
gi|589289078|ref|NW_006711899.1|	5141729	5142067	ERV1-1_FCa-LTR	3.5	-	1	353	solo
gi|589289078|ref|NW_006711899.1|	5703579	5704008	ERV1-1_FCa-LTR	7.3	-	1	353	solo
gi|589289079|ref|NW_006711898.1|	5215951	5216293	ERV1-1_FCa-LTR	3.8	-	1	353	solo
gi|589289080|ref|NW_006711897.1|	1029662	1030037	ERV1-1_FCa-LTR	5.7	+	1	353	solo
gi|589289081|ref|NW_006711896.1|	881523	881872	ERV1-1_FCa-LTR	0.9	+	1	353	solo
gi|589289081|ref|NW_006711896.1|	946097	946453	ERV1-1_FCa-LTR	4.3	+	1	353	solo
gi|589289081|ref|NW_006711896.1|	4188843	4189295	ERV1-1_FCa-LTR	3.8	-	9	353	solo
gi|589289083|ref|NW_006711894.1|	4852050	4852287	ERV1-1_FCa-LTR	8.7	-	118	353	solo
gi|589289083|ref|NW_006711894.1|	5677662	5678036	ERV1-1_FCa-LTR	7.4	+	1	353	solo
gi|589289085|ref|NW_006711892.1|	69844	70217	ERV1-1_FCa-LTR	7.4	-	1	353	solo
gi|589289085|ref|NW_006711892.1|	10677340	10677621	ERV1-1_FCa-LTR	19.6	+	118	353	solo
gi|589289085|ref|NW_006711892.1|	11186072	11186426	ERV1-1_FCa-LTR	2.3	+	1	353	solo
gi|589289085|ref|NW_006711892.1|	17922506	17922854	ERV1-1_FCa-LTR	2.6	-	1	353	solo
gi|589289085|ref|NW_006711892.1|	18930901	18931241	ERV1-1_FCa-LTR	3.8	-	1	353	solo
gi|589289086|ref|NW_006711891.1|	1225484	1225894	ERV1-1_FCa-LTR	6.1	+	1	353	solo
gi|589289089|ref|NW_006711888.1|	355347	355773	ERV1-1_FCa-LTR	5.4	+	1	353	solo
gi|589289093|ref|NW_006711884.1|	468515	468920	ERV1-1_FCa-LTR	5.8	-	1	353	solo
gi|589289093|ref|NW_006711884.1|	570786	571048	ERV1-1_FCa-LTR	3.3	+	122	353	solo
gi|589289093|ref|NW_006711884.1|	607572	608030	ERV1-1_FCa-LTR	10.7	-	1	352	solo
gi|589289094|ref|NW_006711883.1|	3007532	3007861	ERV1-1_FCa-LTR	4.2	+	1	353	solo
gi|589289094|ref|NW_006711883.1|	4755298	4755640	ERV1-1_FCa-LTR	3.8	+	1	353	solo
gi|589289094|ref|NW_006711883.1|	13364674	13365015	ERV1-1_FCa-LTR	4.7	+	1	353	solo
gi|589289094|ref|NW_006711883.1|	13365854	13366204	ERV1-1_FCa-LTR	2.3	+	1	353	solo
gi|589289094|ref|NW_006711883.1|	14726912	14727350	ERV1-1_FCa-LTR	7.1	+	1	353	solo
gi|589289100|ref|NW_006711877.1|	548591	549084	ERV1-1_FCa-LTR	20.0	+	1	353	solo
gi|589289101|ref|NW_006711876.1|	2190822	2191161	ERV1-1_FCa-LTR	3.2	+	1	353	solo
gi|589289102|ref|NW_006711875.1|	738695	739069	ERV1-1_FCa-LTR	8.0	-	1	353	solo
gi|589289102|ref|NW_006711875.1|	3840653	3841076	ERV1-1_FCa-LTR	10.7	+	1	353	solo
gi|589289104|ref|NW_006711873.1|	1776631	1776983	ERV1-1_FCa-LTR	2.8	-	1	353	solo
gi|589289104|ref|NW_006711873.1|	6503622	6503825	ERV1-1_FCa-LTR	9.8	-	123	353	solo
gi|589289105|ref|NW_006711872.1|	310015	310450	ERV1-1_FCa-LTR	8.9	+	1	353	solo
gi|589289105|ref|NW_006711872.1|	3629060	3629453	ERV1-1_FCa-LTR	8.6	+	1	353	solo
gi|589289105|ref|NW_006711872.1|	7302876	7303302	ERV1-1_FCa-LTR	15.0	+	1	353	solo
gi|589289106|ref|NW_006711871.1|	4688	5121	ERV1-1_FCa-LTR	3.6	+	1	353	solo
gi|589289106|ref|NW_006711871.1|	3251957	3252389	ERV1-1_FCa-LTR	6.4	-	1	353	solo
gi|589289107|ref|NW_006711870.1|	1515259	1515587	ERV1-1_FCa-LTR	5.2	+	1	353	solo
gi|589289107|ref|NW_006711870.1|	9391350	9391757	ERV1-1_FCa-LTR	5.8	-	1	353	solo
gi|589289108|ref|NW_006711869.1|	3751348	3751808	ERV1-1_FCa-LTR	5.1	-	1	353	solo
gi|589289109|ref|NW_006711868.1|	445643	445922	ERV1-1_FCa-LTR	11.9	+	90	353	solo
gi|589289110|ref|NW_006711867.1|	8642993	8643333	ERV1-1_FCa-LTR	4.1	-	1	353	solo
gi|589289110|ref|NW_006711867.1|	9087860	9088320	ERV1-1_FCa-LTR	4.2	-	1	353	solo
gi|589289111|ref|NW_006711866.1|	327367	327606	ERV1-1_FCa-LTR	12.5	-	121	353	solo
gi|589289112|ref|NW_006711865.1|	3343055	3343517	ERV1-1_FCa-LTR	5.4	+	1	353	solo
gi|589289112|ref|NW_006711865.1|	3572888	3573366	ERV1-1_FCa-LTR	7.1	+	1	353	solo
gi|589289117|ref|NW_006711860.1|	332216	332565	ERV1-1_FCa-LTR	1.7	-	1	353	solo
gi|589289118|ref|NW_006711859.1|	670729	670977	ERV1-1_FCa-LTR	13.4	+	111	353	solo
gi|589289118|ref|NW_006711859.1|	2456362	2456668	ERV1-1_FCa-LTR	2.6	-	1	353	solo
gi|589289119|ref|NW_006711858.1|	249657	250027	ERV1-1_FCa-LTR	10.7	+	2	353	solo
gi|589289120|ref|NW_006711857.1|	2381349	2381755	ERV1-1_FCa-LTR	4.9	-	1	353	solo
gi|589289121|ref|NW_006711856.1|	4747440	4747884	ERV1-1_FCa-LTR	8.6	-	1	353	solo
gi|589289122|ref|NW_006711855.1|	1738572	1738905	ERV1-1_FCa-LTR	1.5	-	1	353	solo
gi|589289122|ref|NW_006711855.1|	2139854	2140206	ERV1-1_FCa-LTR	2.8	+	1	353	solo
gi|589289122|ref|NW_006711855.1|	2746529	2746879	ERV1-1_FCa-LTR	9.3	+	1	353	solo
gi|589289122|ref|NW_006711855.1|	7393193	7393655	ERV1-1_FCa-LTR	12.5	+	1	353	solo
gi|589289122|ref|NW_006711855.1|	9716732	9717083	ERV1-1_FCa-LTR	2.0	-	1	353	solo
gi|589289122|ref|NW_006711855.1|	12629649	12630017	ERV1-1_FCa-LTR	8.5	+	1	353	solo
gi|589289122|ref|NW_006711855.1|	13809070	13809406	ERV1-1_FCa-LTR	6.3	+	1	353	solo
gi|589289123|ref|NW_006711854.1|	3259892	3260267	ERV1-1_FCa-LTR	4.6	-	1	353	solo
gi|589289123|ref|NW_006711854.1|	4009146	4009485	ERV1-1_FCa-LTR	3.2	+	1	353	solo
gi|589289123|ref|NW_006711854.1|	4244659	4245123	ERV1-1_FCa-LTR	3.8	-	1	353	solo
gi|589289123|ref|NW_006711854.1|	5721815	5722165	ERV1-1_FCa-LTR	3.2	-	1	353	solo
gi|589289123|ref|NW_006711854.1|	8455687	8456039	ERV1-1_FCa-LTR	3.0	+	1	353	solo
gi|589289125|ref|NW_006711852.1|	10363928	10364266	ERV1-1_FCa-LTR	3.5	+	1	353	solo
gi|589289126|ref|NW_006711851.1|	1784740	1785078	ERV1-1_FCa-LTR	6.2	+	1	353	solo
gi|589289126|ref|NW_006711851.1|	5821601	5821961	ERV1-1_FCa-LTR	4.4	+	1	353	solo
gi|589289128|ref|NW_006711849.1|	300436	300916	ERV1-1_FCa-LTR	8.9	+	1	353	solo
gi|589289129|ref|NW_006711848.1|	1720799	1721007	ERV1-1_FCa-LTR	6.2	+	118	353	solo
gi|589289129|ref|NW_006711848.1|	1874228	1874605	ERV1-1_FCa-LTR	6.8	-	1	353	solo
gi|589289130|ref|NW_006711847.1|	2001999	2002338	ERV1-1_FCa-LTR	5.3	+	1	353	solo
gi|589289130|ref|NW_006711847.1|	6836344	6836773	ERV1-1_FCa-LTR	6.1	-	1	353	solo
gi|589289132|ref|NW_006711845.1|	4280898	4281251	ERV1-1_FCa-LTR	3.1	-	1	353	solo
gi|589289133|ref|NW_006711844.1|	3492829	3493164	ERV1-1_FCa-LTR	7.2	+	1	353	solo
gi|589289133|ref|NW_006711844.1|	6217951	6218380	ERV1-1_FCa-LTR	5.4	+	1	353	solo
gi|589289133|ref|NW_006711844.1|	7176112	7176451	ERV1-1_FCa-LTR	3.5	-	1	353	solo
gi|589289133|ref|NW_006711844.1|	7433770	7434264	ERV1-1_FCa-LTR	14.3	+	1	353	solo
gi|589289133|ref|NW_006711844.1|	8097626	8097893	ERV1-1_FCa-LTR	11.5	-	123	353	solo
gi|589289134|ref|NW_006711843.1|	5666055	5666407	ERV1-1_FCa-LTR	2.0	-	1	353	solo
gi|589289137|ref|NW_006711840.1|	1607360	1607700	ERV1-1_FCa-LTR	4.4	-	1	353	solo
gi|589289137|ref|NW_006711840.1|	4183634	4184007	ERV1-1_FCa-LTR	5.8	+	1	353	solo
gi|589289138|ref|NW_006711839.1|	3763281	3763620	ERV1-1_FCa-LTR	4.4	+	1	353	solo
gi|589289139|ref|NW_006711838.1|	5512958	5513417	ERV1-1_FCa-LTR	5.5	+	1	353	solo
gi|589289139|ref|NW_006711838.1|	7678048	7678273	ERV1-1_FCa-LTR	4.0	+	122	353	solo
gi|589289139|ref|NW_006711838.1|	7705202	7705541	ERV1-1_FCa-LTR	5.0	+	1	353	solo
gi|589289140|ref|NW_006711837.1|	52796	53133	ERV1-1_FCa-LTR	3.9	+	1	353	solo
gi|589289140|ref|NW_006711837.1|	869487	869947	ERV1-1_FCa-LTR	3.6	+	1	353	solo
gi|589289143|ref|NW_006711834.1|	1762432	1762892	ERV1-1_FCa-LTR	5.4	+	1	353	solo
gi|589289143|ref|NW_006711834.1|	3375593	3375932	ERV1-1_FCa-LTR	4.4	+	1	353	solo
gi|589289143|ref|NW_006711834.1|	4786369	4786797	ERV1-1_FCa-LTR	5.8	-	1	353	solo
gi|589289143|ref|NW_006711834.1|	4796028	4796375	ERV1-1_FCa-LTR	5.0	-	1	353	solo
gi|589289143|ref|NW_006711834.1|	5539663	5539898	ERV1-1_FCa-LTR	3.4	-	118	353	solo
gi|589289146|ref|NW_006711831.1|	144164	144399	ERV1-1_FCa-LTR	10.4	+	123	353	solo
gi|589289149|ref|NW_006711828.1|	1976836	1977208	ERV1-1_FCa-LTR	4.9	-	1	353	solo
gi|589289149|ref|NW_006711828.1|	7925368	7925826	ERV1-1_FCa-LTR	5.4	+	1	353	solo
gi|589289149|ref|NW_006711828.1|	12465474	12465679	ERV1-1_FCa-LTR	6.8	+	118	353	solo
gi|589289150|ref|NW_006711827.1|	4495327	4495679	ERV1-1_FCa-LTR	4.0	+	1	353	solo
gi|589289150|ref|NW_006711827.1|	8182363	8182797	ERV1-1_FCa-LTR	8.7	+	1	353	solo
gi|589289153|ref|NW_006711824.1|	4559366	4559567	ERV1-1_FCa-LTR	8.9	-	123	353	solo
gi|589289154|ref|NW_006711823.1|	2822425	2822688	ERV1-1_FCa-LTR	8.3	+	82	353	solo
gi|589289154|ref|NW_006711823.1|	3658252	3658726	ERV1-1_FCa-LTR	10.7	+	1	353	solo
gi|589289154|ref|NW_006711823.1|	6874856	6875284	ERV1-1_FCa-LTR	5.4	+	1	353	solo
gi|589289155|ref|NW_006711822.1|	2244857	2245345	ERV1-1_FCa-LTR	5.3	-	1	353	solo
gi|589289156|ref|NW_006711821.1|	1060380	1060605	ERV1-1_FCa-LTR	12.7	-	123	353	solo
gi|589289156|ref|NW_006711821.1|	1263077	1263448	ERV1-1_FCa-LTR	4.2	-	1	353	solo
gi|589289156|ref|NW_006711821.1|	4241811	4242146	ERV1-1_FCa-LTR	3.0	-	1	353	solo
gi|589289156|ref|NW_006711821.1|	5192379	5192718	ERV1-1_FCa-LTR	5.0	+	1	353	solo
gi|589289157|ref|NW_006711820.1|	2333770	2334106	ERV1-1_FCa-LTR	4.2	-	1	353	solo
gi|589289157|ref|NW_006711820.1|	2414348	2414790	ERV1-1_FCa-LTR	10.0	-	1	353	solo
gi|589289157|ref|NW_006711820.1|	4743708	4744113	ERV1-1_FCa-LTR	6.1	-	1	353	solo
gi|589289157|ref|NW_006711820.1|	5672892	5673237	ERV1-1_FCa-LTR	3.8	+	1	353	solo
gi|589289158|ref|NW_006711819.1|	322160	322566	ERV1-1_FCa-LTR	8.9	+	1	353	solo
gi|589289158|ref|NW_006711819.1|	3938469	3938712	ERV1-1_FCa-LTR	14.1	-	118	353	solo
gi|589289158|ref|NW_006711819.1|	10124698	10125112	ERV1-1_FCa-LTR	5.6	-	2	353	solo
gi|589289158|ref|NW_006711819.1|	10156227	10156568	ERV1-1_FCa-LTR	4.1	-	1	353	solo
gi|589289158|ref|NW_006711819.1|	10360568	10360920	ERV1-1_FCa-LTR	2.5	+	1	353	solo
gi|589289158|ref|NW_006711819.1|	10594807	10595157	ERV1-1_FCa-LTR	2.0	+	1	353	solo
gi|589289158|ref|NW_006711819.1|	10927636	10928113	ERV1-1_FCa-LTR	9.2	-	1	353	solo
gi|589289158|ref|NW_006711819.1|	11633702	11634043	ERV1-1_FCa-LTR	2.4	+	1	353	solo
gi|589289158|ref|NW_006711819.1|	22098105	22098384	ERV1-1_FCa-LTR	6.1	-	90	353	solo
gi|589289158|ref|NW_006711819.1|	22660737	22661089	ERV1-1_FCa-LTR	1.4	-	1	353	solo
gi|589289160|ref|NW_006711817.1|	7802926	7803350	ERV1-1_FCa-LTR	9.2	-	1	353	solo
gi|589289161|ref|NW_006711816.1|	1398505	1398884	ERV1-1_FCa-LTR	8.9	-	1	353	solo
gi|589289161|ref|NW_006711816.1|	5764293	5764728	ERV1-1_FCa-LTR	16.1	+	1	353	solo
gi|589289162|ref|NW_006711815.1|	1521829	1522288	ERV1-1_FCa-LTR	10.7	+	1	353	solo
gi|589289166|ref|NW_006711811.1|	1541401	1541750	ERV1-1_FCa-LTR	3.1	-	1	353	solo
gi|589289166|ref|NW_006711811.1|	3166513	3166884	ERV1-1_FCa-LTR	7.2	-	1	353	solo
gi|589289166|ref|NW_006711811.1|	7495034	7495409	ERV1-1_FCa-LTR	5.7	+	1	353	solo
gi|589289166|ref|NW_006711811.1|	7661375	7661719	ERV1-1_FCa-LTR	8.8	-	1	353	solo
gi|589289166|ref|NW_006711811.1|	7707426	7707766	ERV1-1_FCa-LTR	2.7	-	1	353	solo
gi|589289166|ref|NW_006711811.1|	9525597	9525934	ERV1-1_FCa-LTR	1.2	-	1	353	solo
gi|589289166|ref|NW_006711811.1|	11993634	11993973	ERV1-1_FCa-LTR	1.8	-	1	353	solo
gi|589289168|ref|NW_006711809.1|	2932654	2932861	ERV1-1_FCa-LTR	7.8	+	123	353	solo
gi|589289169|ref|NW_006711808.1|	3973784	3974177	ERV1-1_FCa-LTR	7.2	+	1	353	solo
gi|589289169|ref|NW_006711808.1|	5890781	5891155	ERV1-1_FCa-LTR	5.2	+	1	353	solo
gi|589289169|ref|NW_006711808.1|	6400358	6400728	ERV1-1_FCa-LTR	1.1	+	1	353	solo
gi|589289169|ref|NW_006711808.1|	11229426	11229846	ERV1-1_FCa-LTR	7.1	+	1	353	solo
gi|589289169|ref|NW_006711808.1|	13093483	13093857	ERV1-1_FCa-LTR	9.1	+	1	353	solo
gi|589289169|ref|NW_006711808.1|	18495251	18495694	ERV1-1_FCa-LTR	14.3	+	1	353	solo
gi|589289169|ref|NW_006711808.1|	19507766	19508102	ERV1-1_FCa-LTR	5.9	+	1	353	solo
gi|589289170|ref|NW_006711807.1|	6443226	6443649	ERV1-1_FCa-LTR	8.8	-	1	353	solo
gi|589289172|ref|NW_006711805.1|	784723	785149	ERV1-1_FCa-LTR	8.8	-	1	353	solo
gi|589289172|ref|NW_006711805.1|	3812038	3812367	ERV1-1_FCa-LTR	3.3	+	1	353	solo
gi|589289172|ref|NW_006711805.1|	4804598	4804816	ERV1-1_FCa-LTR	10.8	+	132	353	solo
gi|589289172|ref|NW_006711805.1|	5284303	5284655	ERV1-1_FCa-LTR	4.4	-	1	353	solo
gi|589289172|ref|NW_006711805.1|	7508767	7509104	ERV1-1_FCa-LTR	5.3	-	1	353	solo
gi|589289172|ref|NW_006711805.1|	11942965	11943421	ERV1-1_FCa-LTR	7.1	+	1	353	solo
gi|589289172|ref|NW_006711805.1|	11967851	11968064	ERV1-1_FCa-LTR	3.9	+	55	353	solo
gi|589289172|ref|NW_006711805.1|	13291222	13291593	ERV1-1_FCa-LTR	6.4	-	1	353	solo
gi|589289172|ref|NW_006711805.1|	16374823	16375198	ERV1-1_FCa-LTR	6.9	-	1	353	solo
gi|589289172|ref|NW_006711805.1|	17847343	17847683	ERV1-1_FCa-LTR	4.7	+	1	353	solo
gi|589289172|ref|NW_006711805.1|	17848922	17849366	ERV1-1_FCa-LTR	11.5	-	1	353	solo
gi|589289172|ref|NW_006711805.1|	19853943	19854372	ERV1-1_FCa-LTR	7.1	-	1	353	solo
gi|589289173|ref|NW_006711804.1|	1236710	1237138	ERV1-1_FCa-LTR	7.1	-	1	353	solo
gi|589289173|ref|NW_006711804.1|	1605379	1605717	ERV1-1_FCa-LTR	3.2	+	1	353	solo
gi|589289173|ref|NW_006711804.1|	3618833	3619205	ERV1-1_FCa-LTR	6.6	+	1	353	solo
gi|589289173|ref|NW_006711804.1|	3706166	3706524	ERV1-1_FCa-LTR	5.6	+	50	353	solo
gi|589289175|ref|NW_006711802.1|	12374494	12374923	ERV1-1_FCa-LTR	5.4	+	1	353	solo
gi|589289176|ref|NW_006711801.1|	577570	577931	ERV1-1_FCa-LTR	7.8	+	1	353	solo
gi|589289179|ref|NW_006711798.1|	1707673	1708012	ERV1-1_FCa-LTR	5.3	+	1	353	solo
gi|589289180|ref|NW_006711797.1|	1407914	1408368	ERV1-1_FCa-LTR	7.3	-	1	353	solo
gi|589289180|ref|NW_006711797.1|	16302561	16302899	ERV1-1_FCa-LTR	4.7	+	1	353	solo
gi|589289182|ref|NW_006711795.1|	1721077	1721418	ERV1-1_FCa-LTR	2.6	-	1	353	solo
gi|589289186|ref|NW_006711791.1|	6321820	6322195	ERV1-1_FCa-LTR	6.8	+	1	353	solo
gi|589289187|ref|NW_006711790.1|	394345	394702	ERV1-1_FCa-LTR	1.7	+	1	353	solo
gi|589289187|ref|NW_006711790.1|	474602	474937	ERV1-1_FCa-LTR	7.8	+	1	353	solo
gi|589289188|ref|NW_006711789.1|	1430727	1431063	ERV1-1_FCa-LTR	3.6	-	1	353	solo
gi|589289189|ref|NW_006711788.1|	803943	804358	ERV1-1_FCa-LTR	15.5	-	1	353	solo
gi|589289189|ref|NW_006711788.1|	2258164	2258621	ERV1-1_FCa-LTR	4.6	-	1	353	solo
gi|589289189|ref|NW_006711788.1|	15769833	15770173	ERV1-1_FCa-LTR	2.6	+	1	353	solo
gi|589289191|ref|NW_006711786.1|	3031968	3032290	ERV1-1_FCa-LTR	3.1	-	1	353	solo
gi|589289191|ref|NW_006711786.1|	4796921	4797259	ERV1-1_FCa-LTR	4.2	-	1	353	solo
gi|589289193|ref|NW_006711784.1|	1298956	1299381	ERV1-1_FCa-LTR	11.3	-	1	353	solo
gi|589289193|ref|NW_006711784.1|	2072420	2072863	ERV1-1_FCa-LTR	9.8	-	3	353	solo
gi|589289195|ref|NW_006711782.1|	364898	365238	ERV1-1_FCa-LTR	3.8	+	1	353	solo
gi|589289196|ref|NW_006711781.1|	3938057	3938398	ERV1-1_FCa-LTR	2.6	+	1	353	solo
gi|589289197|ref|NW_006711780.1|	3284423	3284851	ERV1-1_FCa-LTR	7.1	+	1	353	solo
gi|589289197|ref|NW_006711780.1|	4396653	4397080	ERV1-1_FCa-LTR	10.7	+	1	353	solo
gi|589289199|ref|NW_006711778.1|	1003938	1004277	ERV1-1_FCa-LTR	5.6	-	1	353	solo
gi|589289199|ref|NW_006711778.1|	3389830	3390461	ERV1-1_FCa-LTR	8.5	-	1	353	solo
gi|589289199|ref|NW_006711778.1|	6884539	6884875	ERV1-1_FCa-LTR	5.6	+	1	353	solo
gi|589289200|ref|NW_006711777.1|	632050	632388	ERV1-1_FCa-LTR	4.7	+	1	353	solo
gi|589289200|ref|NW_006711777.1|	4196128	4196544	ERV1-1_FCa-LTR	5.4	+	1	353	solo
gi|589289201|ref|NW_006711776.1|	716196	716653	ERV1-1_FCa-LTR	9.2	-	1	352	solo
gi|589289203|ref|NW_006711774.1|	3306222	3306578	ERV1-1_FCa-LTR	1.7	+	1	353	solo
gi|589289205|ref|NW_006711772.1|	749979	750328	ERV1-1_FCa-LTR	1.7	-	1	353	solo
gi|589289205|ref|NW_006711772.1|	1882409	1882867	ERV1-1_FCa-LTR	7.1	+	1	353	solo
gi|589289205|ref|NW_006711772.1|	2206563	2206984	ERV1-1_FCa-LTR	17.7	+	1	353	solo
gi|589289205|ref|NW_006711772.1|	3014189	3014632	ERV1-1_FCa-LTR	11.2	-	1	353	solo
gi|589289205|ref|NW_006711772.1|	4376952	4377327	ERV1-1_FCa-LTR	7.2	-	1	353	solo
gi|589289208|ref|NW_006711769.1|	4983559	4983898	ERV1-1_FCa-LTR	2.4	-	1	353	solo
gi|589289210|ref|NW_006711767.1|	3289933	3290353	ERV1-1_FCa-LTR	10.4	-	1	353	solo
gi|589289210|ref|NW_006711767.1|	5084801	5085146	ERV1-1_FCa-LTR	2.3	-	1	353	solo
gi|589289211|ref|NW_006711766.1|	32724	33152	ERV1-1_FCa-LTR	8.6	+	1	353	solo
gi|589289211|ref|NW_006711766.1|	1049727	1050156	ERV1-1_FCa-LTR	6.4	-	1	353	solo
gi|589289212|ref|NW_006711765.1|	615188	615704	ERV1-1_FCa-LTR	8.9	+	1	353	solo
gi|589289212|ref|NW_006711765.1|	625562	625898	ERV1-1_FCa-LTR	5.3	-	1	353	solo
gi|589289212|ref|NW_006711765.1|	627029	627363	ERV1-1_FCa-LTR	3.6	+	1	353	solo
gi|589289212|ref|NW_006711765.1|	2256379	2256718	ERV1-1_FCa-LTR	2.4	-	1	353	solo
gi|589289215|ref|NW_006711762.1|	1630292	1630634	ERV1-1_FCa-LTR	3.5	+	1	353	solo
gi|589289216|ref|NW_006711761.1|	282696	283035	ERV1-1_FCa-LTR	4.7	-	1	353	solo
gi|589289217|ref|NW_006711760.1|	3952065	3952343	ERV1-1_FCa-LTR	10.6	+	79	353	solo
gi|589289217|ref|NW_006711760.1|	5039623	5039966	ERV1-1_FCa-LTR	5.3	+	1	353	solo
gi|589289218|ref|NW_006711759.1|	650874	651213	ERV1-1_FCa-LTR	5.0	+	1	353	solo
gi|589289218|ref|NW_006711759.1|	1030932	1031284	ERV1-1_FCa-LTR	4.0	+	1	353	solo
gi|589289218|ref|NW_006711759.1|	3534999	3535341	ERV1-1_FCa-LTR	4.4	+	1	353	solo
gi|589289218|ref|NW_006711759.1|	3994148	3994558	ERV1-1_FCa-LTR	8.7	+	1	353	solo
gi|589289220|ref|NW_006711757.1|	991633	992004	ERV1-1_FCa-LTR	7.5	+	3	353	solo
gi|589289220|ref|NW_006711757.1|	1034606	1034947	ERV1-1_FCa-LTR	4.7	-	1	353	solo
gi|589289221|ref|NW_006711756.1|	5371231	5371597	ERV1-1_FCa-LTR	7.9	-	8	353	solo
gi|589289223|ref|NW_006711754.1|	7523439	7523814	ERV1-1_FCa-LTR	5.4	+	1	353	solo
gi|589289223|ref|NW_006711754.1|	9592804	9593266	ERV1-1_FCa-LTR	3.6	+	1	353	solo
gi|589289223|ref|NW_006711754.1|	10801471	10801810	ERV1-1_FCa-LTR	5.3	-	1	353	solo
gi|589289224|ref|NW_006711753.1|	4010431	4010666	ERV1-1_FCa-LTR	10.4	+	123	353	solo
gi|589289228|ref|NW_006711749.1|	597361	597635	ERV1-1_FCa-LTR	3.7	-	1	353	solo
gi|589289230|ref|NW_006711747.1|	80095	80331	ERV1-1_FCa-LTR	13.5	+	123	353	solo
gi|589289251|ref|NW_006711726.1|	1203021	1203264	ERV1-1_FCa-LTR	12.3	-	117	353	solo
gi|589289262|ref|NW_006711715.1|	674456	674817	ERV1-1_FCa-LTR	3.9	+	1	353	solo
gi|589289262|ref|NW_006711715.1|	1299080	1299416	ERV1-1_FCa-LTR	4.2	+	1	353	solo
gi|589289273|ref|NW_006711704.1|	8584751	8584962	ERV1-1_FCa-LTR	12.3	+	123	353	solo
gi|589289284|ref|NW_006711693.1|	1716415	1716618	ERV1-1_FCa-LTR	5.9	-	122	353	solo
gi|589289306|ref|NW_006711671.1|	6850857	6851211	ERV1-1_FCa-LTR	4.4	-	1	353	solo
gi|589289338|ref|NW_006711639.1|	2007589	2008039	ERV1-1_FCa-LTR	10.4	-	1	353	solo
gi|589289338|ref|NW_006711639.1|	3393278	3393702	ERV1-1_FCa-LTR	11.3	+	4	353	solo
gi|589289338|ref|NW_006711639.1|	5123345	5123695	ERV1-1_FCa-LTR	3.1	+	1	353	solo
gi|589289349|ref|NW_006711628.1|	577487	577932	ERV1-1_FCa-LTR	10.7	+	1	353	solo
gi|589289371|ref|NW_006711606.1|	1006598	1006828	ERV1-1_FCa-LTR	2.6	+	123	353	solo
gi|589289382|ref|NW_006711595.1|	158948	159284	ERV1-1_FCa-LTR	3.0	-	1	353	solo
gi|589289393|ref|NW_006711584.1|	1811044	1811592	ERV1-1_FCa-LTR	5.4	+	1	353	solo
gi|589289394|ref|NW_006711583.1|	3828404	3828740	ERV1-1_FCa-LTR	4.5	+	1	353	solo
gi|589289394|ref|NW_006711583.1|	4615210	4615537	ERV1-1_FCa-LTR	4.9	-	1	353	solo
gi|589289394|ref|NW_006711583.1|	5055180	5055640	ERV1-1_FCa-LTR	4.4	-	1	353	solo
gi|589289394|ref|NW_006711583.1|	8941500	8941830	ERV1-1_FCa-LTR	4.8	+	1	353	solo
gi|589289394|ref|NW_006711583.1|	11600660	11601094	ERV1-1_FCa-LTR	3.6	+	1	353	solo
gi|589289394|ref|NW_006711583.1|	13990091	13990536	ERV1-1_FCa-LTR	10.9	-	1	353	solo
gi|589289394|ref|NW_006711583.1|	18211746	18212158	ERV1-1_FCa-LTR	14.3	+	1	353	solo
gi|589289416|ref|NW_006711561.1|	3879757	3880185	ERV1-1_FCa-LTR	8.9	+	1	353	solo
gi|589289435|ref|NW_006711542.1|	114357	114617	ERV1-1_FCa-LTR	3.3	+	122	353	solo
gi|589289435|ref|NW_006711542.1|	2214341	2214684	ERV1-1_FCa-LTR	2.6	-	1	353	solo
gi|589289456|ref|NW_006711521.1|	7474948	7475189	ERV1-1_FCa-LTR	9.4	+	118	353	solo
gi|589289456|ref|NW_006711521.1|	8965557	8965971	ERV1-1_FCa-LTR	7.0	-	1	353	solo
gi|589289466|ref|NW_006711511.1|	2050587	2051026	ERV1-1_FCa-LTR	9.6	+	1	353	solo
gi|589289466|ref|NW_006711511.1|	4035451	4035772	ERV1-1_FCa-LTR	6.6	-	56	353	solo
gi|589289476|ref|NW_006711501.1|	44859	45090	ERV1-1_FCa-LTR	12.9	+	121	353	solo
gi|589289487|ref|NW_006711490.1|	1094459	1094811	ERV1-1_FCa-LTR	2.0	+	1	353	solo
gi|589289498|ref|NW_006711479.1|	510018	510479	ERV1-1_FCa-LTR	3.4	-	1	353	solo
gi|589289499|ref|NW_006711478.1|	4883494	4883772	ERV1-1_FCa-LTR	5.5	+	1	353	solo
gi|589289510|ref|NW_006711467.1|	1634582	1634924	ERV1-1_FCa-LTR	5.3	+	1	353	solo
gi|589289510|ref|NW_006711467.1|	4879550	4879903	ERV1-1_FCa-LTR	5.9	-	1	353	solo
gi|589289576|ref|NW_006711401.1|	385550	385995	ERV1-1_FCa-LTR	5.4	+	1	353	solo
gi|589289586|ref|NW_006711391.1|	572256	572537	ERV1-1_FCa-LTR	4.6	+	90	353	solo
gi|589289607|ref|NW_006711370.1|	187530	187905	ERV1-1_FCa-LTR	8.0	+	1	353	solo
gi|589289608|ref|NW_006711369.1|	1111909	1112359	ERV1-1_FCa-LTR	10.7	+	1	353	solo
gi|589289608|ref|NW_006711369.1|	2781021	2781465	ERV1-1_FCa-LTR	10.9	-	1	353	solo
gi|589289608|ref|NW_006711369.1|	5280627	5280965	ERV1-1_FCa-LTR	3.5	-	1	353	solo
gi|589289638|ref|NW_006711339.1|	2664901	2665330	ERV1-1_FCa-LTR	5.8	-	1	353	solo
gi|589289648|ref|NW_006711329.1|	762244	762615	ERV1-1_FCa-LTR	5.7	-	1	353	solo
gi|589289648|ref|NW_006711329.1|	2184265	2184608	ERV1-1_FCa-LTR	4.1	+	1	353	solo
gi|589289648|ref|NW_006711329.1|	2295752	2296119	ERV1-1_FCa-LTR	6.7	+	1	353	solo
gi|589289648|ref|NW_006711329.1|	3225843	3226303	ERV1-1_FCa-LTR	3.0	-	1	353	solo
gi|589289659|ref|NW_006711318.1|	4208120	4208493	ERV1-1_FCa-LTR	6.9	+	1	353	solo
gi|589289659|ref|NW_006711318.1|	4373958	4374418	ERV1-1_FCa-LTR	5.8	-	1	353	solo
gi|589289659|ref|NW_006711318.1|	6290712	6291034	ERV1-1_FCa-LTR	7.5	+	1	353	solo
gi|589289669|ref|NW_006711308.1|	4291511	4291886	ERV1-1_FCa-LTR	7.7	+	1	353	solo
gi|589289669|ref|NW_006711308.1|	4367392	4367910	ERV1-1_FCa-LTR	8.9	+	1	353	solo
gi|589289678|ref|NW_006711299.1|	508214	508618	ERV1-1_FCa-LTR	6.5	+	3	353	solo
gi|589289699|ref|NW_006711278.1|	6017858	6018197	ERV1-1_FCa-LTR	5.9	+	1	353	solo
gi|589289699|ref|NW_006711278.1|	6326364	6326704	ERV1-1_FCa-LTR	2.7	+	1	353	solo
gi|589289699|ref|NW_006711278.1|	8355902	8356278	ERV1-1_FCa-LTR	6.0	+	1	353	solo
gi|589289699|ref|NW_006711278.1|	11006430	11006806	ERV1-1_FCa-LTR	5.7	+	1	353	solo
gi|589289699|ref|NW_006711278.1|	12451609	12452046	ERV1-1_FCa-LTR	5.4	+	1	353	solo
